# Supplementary material for: VEX1 Influences mVSG Expression During the Transition to Mammalian Infectivity in Trypanosoma brucei
Source: Front Cell Dev Biol. 2022 Apr 5;10:851475. doi: 10.3389/fcell.2022.851475 (PMC9017762; doi:10.3389/fcell.2022.851475)
Supplement: Supplementary file 2 [file Table2.XLSX]

## Sheet: VEX1 RNAi
VEX1 RNAi
Gene ID	Product Description		logFC	Log10PV
mVSG1954	mVSG1954		4.4284	3.19085
mVSG397	mVSG397		6.18177	0.850607
mVSG531	mVSG531		5.22047	3.91373
mVSG639	mVSG639		4.97174	2.37784
mVSG653	mVSG653		5.27708	3.30385
Tb04.24M18.150	hypothetical protein, conserved		-0.354293	2.44235
Tb04.3I12.100	hypothetical protein		0.158069	0.371279
Tb05.30F7.410	hypothetical protein		2.65955	1.07558
Tb06.3A7.270	hypothetical protein, conserved		-0.318604	3.00955
Tb06.3A7.960	hypothetical protein		0.178606	1.34368
Tb07.26A24.210	unspecified product		#N/A	#N/A
Tb11.01.2730	hypothetical protein, conserved		#N/A	#N/A
Tb11.02.5105	Present in the outer mitochondrial membrane proteome 15 (POMP15)		0.106886	0.444831
Tb11.02.5360	hypothetical protein, conserved		-0.415892	2.09682
Tb11.02.5370	hypothetical protein, conserved		#N/A	#N/A
Tb11.02.5380	exosome complex exonuclease RRP44p homologue (RRP44)		#N/A	#N/A
Tb11.02.5390	mRNA processing protein, putative		-0.422284	2.59411
Tb11.02.5400	cystathionine beta-synthase, putative		-0.61926	1.52412
Tb11.02.5410	ubiquitin activating enzyme, putative		0.229689	0.760108
Tb11.02.5420	NADPH-cytochrome p450 reductase, putative (CPR)		-0.128109	0.47981
Tb11.02.5430	hypothetical protein, conserved		0.107403	0.369126
Tb11.02.5440	hypothetical protein, conserved		0.17194	0.565301
Tb427.BES10.1	expression site-associated gene 7 (ESAG7) protein, putative		1.15113	0.362864
Tb427.BES10.10	variant surface glycoprotein (VSG) (VSG 427-19)		2.68678	0.294732
Tb427.BES10.2	expression site-associated gene 6 (ESAG6) protein, putative		1.0368	0.758725
Tb427.BES10.3	expression site-associated gene 5 (ESAG5) protein, putative		0.314404	1.17811
Tb427.BES10.4	expression site-associated gene 3 (ESAG3, pseudogene), putative		#N/A	#N/A
Tb427.BES10.5	expression site-associated gene 2 (ESAG2) protein, putative		3.19463	0.581683
Tb427.BES10.6	expression site-associated gene 11 (ESAG11, pseudogene), putative		#N/A	#N/A
Tb427.BES10.7	expression site-associated gene 1 (ESAG1) protein, putative		1.89526	8.67895e-16
Tb427.BES10.8	variant surface glycoprotein (VSG), putative		4.11028	0.813997
Tb427.BES10.9	variant surface glycoprotein (VSG, pseudogene), putative		0	0
Tb427.BES122.1	expression site-associated gene 7 (ESAG7) protein, putative		1.74515	0.626744
Tb427.BES122.10	expression site-associated gene 9 (ESAG9) protein, putative		1.63282	4.77542
Tb427.BES122.11	variant surface glycoprotein (VSG) (VSG 427-16)		2.68658	0.292556
Tb427.BES122.2	expression site-associated gene 6 (ESAG6) protein, putative		1.39619	0.285785
Tb427.BES122.3	expression site-associated gene 5 (ESAG5, pseudogene), putative		0.279826	0.561756
Tb427.BES122.4	expression site-associated gene 3 (ESAG3, pseudogene), putative		0	0
Tb427.BES122.5	expression site-associated gene 4 (ESAG4) protein, putative		0.063377	0.0948705
Tb427.BES122.6	expression site-associated gene 8 (ESAG8) protein, putative		0	0
Tb427.BES122.7	expression site-associated gene 3 (ESAG3) protein, putative		3.19342	0.558334
Tb427.BES122.8	expression site-associated gene 4 (ESAG4) protein, putative		0.337426	0.415144
Tb427.BES122.9	variant surface glycoprotein (VSG, atypical), putative		3.57277	0.825614
Tb427.BES126.1	expression site-associated gene 10 (ESAG10) protein, putative		0.493776	0.186953
Tb427.BES126.10	expression site-associated gene 2 (ESAG2) protein, putative		2.68895	0.282233
Tb427.BES126.11	expression site-associated gene 11 (ESAG11, pseudogene), putative		#N/A	#N/A
Tb427.BES126.12	expression site-associated gene 1 (ESAG1) protein, putative		0	0
Tb427.BES126.13	variant surface glycoprotein (VSG, pseudogene), putative		#N/A	#N/A
Tb427.BES126.14	expression site-associated gene 3 (ESAG3, pseudogene), putative		#N/A	#N/A
Tb427.BES126.15	variant surface glycoprotein (VSG) (VSG 427-11)		#N/A	#N/A
Tb427.BES126.2	expression site-associated gene 7 (ESAG7) protein, putative		1.68967	0.42393
Tb427.BES126.3	expression site-associated gene 6 (ESAG6) protein, putative		1.76863	1.396
Tb427.BES126.4	expression site-associated gene 5 (ESAG5) protein, putative		0.437463	3.0734
Tb427.BES126.5	expression site-associated gene 3 (ESAG3, pseudogene), putative		#N/A	#N/A
Tb427.BES126.6	expression site-associated gene 4 (ESAG4) protein, putative		0.399923	0.933552
Tb427.BES126.7	expression site-associated gene 8 (ESAG8) protein, putative		1.89537	8.67895e-16
Tb427.BES126.8	expression site-associated gene 8 (ESAG8) protein, putative		0.0417965	0
Tb427.BES126.9	expression site-associated gene 3 (ESAG3) protein, putative		0.0401275	0
Tb427.BES129.1	neomycin phosphotranferase		0	0
Tb427.BES129.10	expression site-associated gene 3 (ESAG3) protein, putative		3.1944	0.577849
Tb427.BES129.11	expression site-associated gene 2 (ESAG2) protein, putative		1.3397	0.196609
Tb427.BES129.12	expression site-associated gene 11 (ESAG11), fragment		#N/A	#N/A
Tb427.BES129.13	expression site-associated gene 1 (ESAG1) protein, putative		0	0
Tb427.BES129.14	variant surface glycoprotein (VSG) (VSG 427-9)		3.56943	0.864058
Tb427.BES129.2	expression site-associated gene 7 (ESAG7) protein, putative		4.65554	3.00337
Tb427.BES129.3	expression site-associated gene 7 (ESAG7) protein, putative		5.25492	3.00688
Tb427.BES129.4	expression site-associated gene 6 (ESAG6) protein, putative		5.41572	2.20898
Tb427.BES129.5	expression site-associated gene 5 (ESAG5) protein, putative		0.65409	1.50944
Tb427.BES129.6	expression site-associated gene 3 (ESAG3), degenerate		#N/A	#N/A
Tb427.BES129.7	expression site-associated gene 4 (ESAG4) protein, putative		0.137067	0.0934193
Tb427.BES129.8	expression site-associated gene 12 (ESAG12) protein, putative		1.39667	2.75469
Tb427.BES129.9	expression site-associated gene 8 (ESAG8) protein, putative		3.19423	0.573606
Tb427.BES134.1	expression site-associated gene 10 (ESAG10) protein, putative		-0.507939	0.871339
Tb427.BES134.2	expression site-associated gene 7 (ESAG7) protein, putative		0.893087	0.157795
Tb427.BES134.3	expression site-associated gene 6 (ESAG6) protein, putative		1.77243	1.14176
Tb427.BES134.4	expression site-associated gene 5 (ESAG5) protein, putative		0.307386	1.65022
Tb427.BES134.5	expression site-associated gene 3 (ESAG3), fragment		#N/A	#N/A
Tb427.BES134.6	variant surface glycoprotein (VSG) (VSG 427-15)		1.73104	0.527963
Tb427.BES15.1	expression site-associated gene 10 (ESAG10) protein, putative		0.417538	0.0851726
Tb427.BES15.10	expression site-associated gene 11 (ESAG11, pseudogene), putative		#N/A	#N/A
Tb427.BES15.11	expression site-associated gene 1 (ESAG1) protein, putative		4.94563	2.20257
Tb427.BES15.12	variant surface glycoprotein (VSG) (VSG 427-6)		-1.85509	4.82164e-16
Tb427.BES15.2	expression site-associated gene 7 (ESAG7) protein, putative		2.19623	0.775986
Tb427.BES15.3	expression site-associated gene 6 (ESAG6) protein, putative		0.876994	0.460815
Tb427.BES15.4	expression site-associated gene 5 (ESAG5) protein, putative		0.428624	1.78612
Tb427.BES15.5	expression site-associated gene 3 (ESAG3), fragment		#N/A	#N/A
Tb427.BES15.6	expression site-associated gene 4 (ESAG4, pseudogene), putative		#N/A	#N/A
Tb427.BES15.7	expression site-associated gene 8 (ESAG8) protein, putative		0	0
Tb427.BES15.8	expression site-associated gene 3 (ESAG3) protein, putative		3.32801	2.24876
Tb427.BES15.9	expression site-associated gene 2 (ESAG2) protein, putative		1.71598	0.408138
Tb427.BES28.1	expression site-associated gene 7 (ESAG7) protein, putative		2.86384	1.49451
Tb427.BES28.10	expression site-associated gene 3 (ESAG3) protein, putative		4.11098	1.33111
Tb427.BES28.11	expression site-associated gene 2 (ESAG2) protein, putative		1.30873	0.104707
Tb427.BES28.12	expression site-associated gene 11 (ESAG11), degenerate		#N/A	#N/A
Tb427.BES28.13	expression site-associated gene 1 (ESAG1) protein, putative		0.0399081	0
Tb427.BES28.14	variant surface glycoprotein (VSG, pseudogene), putative		#N/A	#N/A
Tb427.BES28.15	variant surface glycoprotein (VSG) (VSG 427-21)		3.85874	0.675859
Tb427.BES28.2	expression site-associated gene 7 (ESAG7) protein, putative		2.58037	1.12928
Tb427.BES28.3	expression site-associated gene 7 (ESAG7) protein, putative		4.20593	2.79855
Tb427.BES28.4	expression site-associated gene 6 (ESAG6) protein, putative		3.75361	1.90507
Tb427.BES28.5	expression site-associated gene 5 (ESAG5) protein, putative		0.192809	0.45623
Tb427.BES28.6	expression site-associated gene 3 (ESAG3), degenerate		#N/A	#N/A
Tb427.BES28.7	expression site-associated gene 4 (ESAG4) protein, putative		0.395831	0.839874
Tb427.BES28.8	expression site-associated gene 12 (ESAG12) protein, putative		0.752558	3.0722
Tb427.BES28.9	expression site-associated gene 8 (ESAG8) protein, putative		0	0
Tb427.BES29.1	expression site-associated gene 10 (ESAG10) protein, putative		0.837288	0.416113
Tb427.BES29.2	expression site-associated gene 6 (ESAG6) protein, putative		1.40626	1.31089
Tb427.BES29.3	expression site-associated gene 7 (ESAG7) protein, putative		2.61565	1.25272
Tb427.BES29.4	expression site-associated gene 5 (ESAG5) protein, putative		0.399824	2.08448
Tb427.BES29.5	expression site-associated gene 3 (ESAG3), fragment		#N/A	#N/A
Tb427.BES29.6	expression site-associated gene 2 (ESAG2) protein, putative		3.19604	0.580861
Tb427.BES29.7	expression site-associated gene 11 (ESAG11, pseudogene), putative		#N/A	#N/A
Tb427.BES29.8	expression site-associated gene 1 (ESAG1) protein, putative		3.18965	0.463969
Tb427.BES29.9	variant surface glycoprotein (VSG) (VSG 427-8)		3.69698	1.19873
Tb427.BES40.1	hygromycin resistance protein		#N/A	#N/A
Tb427.BES40.10	expression site-associated gene 3 (ESAG3) protein, putative		4.80666	1.15906
Tb427.BES40.11	expression site-associated gene 12 (ESAG12) protein, putative		2.67964	0.192427
Tb427.BES40.12	hypothetical protein		4.811	1.44105
Tb427.BES40.13	expression site-associated gene 4 (ESAG4) protein, putative		0.365466	0.445285
Tb427.BES40.14	expression site-associated gene 8 (ESAG8) protein, putative		-2.65576	0.262788
Tb427.BES40.15	expression site-associated gene 8 (ESAG8) protein, putative		1.89545	0
Tb427.BES40.16	expression site-associated gene 3 (ESAG3) protein, putative		3.56936	0.863498
Tb427.BES40.17	hypothetical protein		2.68528	0.280531
Tb427.BES40.18	expression site-associated gene 2 (ESAG2) protein, putative		3.19462	0.581517
Tb427.BES40.19	expression site-associated gene 11 (ESAG11, pseudogene), putative		#N/A	#N/A
Tb427.BES40.2	expression site-associated gene 7 (ESAG7) protein, putative		3.96691	2.0995
Tb427.BES40.20	expression site-associated gene 1 (ESAG1) protein, putative		1.89526	0
Tb427.BES40.21	variant surface glycoprotein (VSG, psuedogene), fragment		#N/A	#N/A
Tb427.BES40.22	variant surface glycoprotein (VSG) (VSG 427-2)		4.31374	0.709642
Tb427.BES40.3	expression site-associated gene 6 (ESAG6) protein, putative		4.33669	2.20247
Tb427.BES40.4	expression site-associated gene 5 (ESAG5, pseudogene), putative		#N/A	#N/A
Tb427.BES40.5	expression site-associated gene 3 (ESAG3), degenerate		#N/A	#N/A
Tb427.BES40.6	hypothetical protein		4.31382	0.727735
Tb427.BES40.7	expression site-associated gene 4 (ESAG4) protein, putative		0.0310122	0.0165166
Tb427.BES40.8	hypothetical protein		0.414292	0.90172
Tb427.BES40.9	expression site-associated gene 8 (ESAG8) protein, putative		1.89539	0
Tb427.BES51.1	expression site-associated gene 10 (ESAG10) protein, putative		0.61379	0.211966
Tb427.BES51.10	expression site-associated gene 11 (ESAG11, pseudogene), putative		#N/A	#N/A
Tb427.BES51.11	expression site-associated gene 1 (ESAG1) protein, putative		0.0510178	0.0281393
Tb427.BES51.12	variant surface glycoprotein (VSG) (VSG 427-13)		3.19308	0.551537
Tb427.BES51.2	expression site-associated gene 7 (ESAG7) protein, putative		0.439261	0.0815358
Tb427.BES51.3	expression site-associated gene 6 (ESAG6) protein, putative		1.62643	0.539241
Tb427.BES51.4	expression site-associated gene 5 (ESAG5) protein, putative		0.374122	1.84131
Tb427.BES51.5	expression site-associated gene 3 (ESAG3, pseudogene), putative		#N/A	#N/A
Tb427.BES51.6	expression site-associated gene 4 (ESAG4, pseudogene), putative		0.0250466	0.0478779
Tb427.BES51.7	expression site-associated gene 8 (ESAG8) protein, putative		1.8954	0
Tb427.BES51.8	expression site-associated gene 3 (ESAG3, pseudogene), putative		#N/A	#N/A
Tb427.BES51.9	expression site-associated gene 2 (ESAG2) protein, putative		2.90288	3.10195
Tb427.BES56.1	expression site-associated gene 10 (ESAG10) protein, putative		1.26508	0.713955
Tb427.BES56.10	expression site-associated gene 2 (ESAG2) protein, putative		0.830419	4.82164e-16
Tb427.BES56.11	expression site-associated gene 11 (ESAG11, pseudogene), putative		#N/A	#N/A
Tb427.BES56.12	expression site-associated gene 1 (ESAG1) protein, putative		1.89526	0
Tb427.BES56.13	variant surfave glycoprotein (VSG) (VSG 427-17)		3.1939	0.567584
Tb427.BES56.2	expression site-associated gene 6 (ESAG6) protein, putative		1.11827	1.15068
Tb427.BES56.3	expression site-associated gene 7 (ESAG7) protein, putative		2.59788	0.650661
Tb427.BES56.4	expression site-associated gene 5 (ESAG5) protein, putative		0.410191	2.64019
Tb427.BES56.5	expression site-associated gene 3 (ESAG3, pseudogene), putative		#N/A	#N/A
Tb427.BES56.6	expression site-associated gene 4 (ESAG4) protein, putative		0.402027	0.387001
Tb427.BES56.7	expression site-associated gene 8 (ESAG8) protein, putative		0	0
Tb427.BES56.8	expression site-associated gene 8 (ESAG8) protein, putative		1.89542	0
Tb427.BES56.9	expression site-associated gene 3 (ESAG3, pseudogene), putative		#N/A	#N/A
Tb427.BES64.1	expression site-associated gene 7 (ESAG7) protein, putative		2.53445	2.21041
Tb427.BES64.2	variant surface glycoprotein (VSG) (VSG 427-14)		5.91473	2.02323
Tb427.BES65.1	expression site-associated gene 6 (ESAG6) protein, putative		0.598372	0.349158
Tb427.BES65.10	expression site-associated gene 11 (ESAG11, pseudogene), putative		#N/A	#N/A
Tb427.BES65.11	expression site-associated gene 1 (ESAG1) protein, putative		0	0
Tb427.BES65.12	expression site-associated gene 3 (ESAG3), degenerate		#N/A	#N/A
Tb427.BES65.13	variant surface glycoprotein (VSG) (VSG 427-3)		1.89537	8.67895e-16
Tb427.BES65.2	expression site-associated gene 6 (ESAG6) protein, putative		0.797534	0.289847
Tb427.BES65.3	expression site-associated gene 5 (ESAG5) protein, putative		0.455531	2.92067
Tb427.BES65.4	expression site-associated gene 3 (ESAG3), degenerate		#N/A	#N/A
Tb427.BES65.5	expression site-associated gene 4 (ESAG4) protein, putative		0.167745	0.221689
Tb427.BES65.6	expression site-associated gene 12 (ESAG12), putative		0.564236	1.12132
Tb427.BES65.7	expression site-associated gene 8 (ESAG8) protein, putative		1.89543	0
Tb427.BES65.8	expression site-associated gene 3 (ESAG3), putative		5.18237	2.22619
Tb427.BES65.9	expression site-associated gene 2 (ESAG2) protein, putative		1.89537	0
Tb427.BES98.1	expression site-associated gene 7 (ESAG7) protein, putative		3.17168	1.66318
Tb427.BES98.10	expression site-associated gene 11 (ESAG11, pseudogene), putative		#N/A	#N/A
Tb427.BES98.11	expression site-associated gene 1 (ESAG1) protein, putative		1.89526	0
Tb427.BES98.12	variant surface glycoprotein (VSG) (VSG 427-18)		4.65965	0.820361
Tb427.BES98.2	expression site-associated gene 6 (ESAG6) protein, putative		4.69449	3.29002
Tb427.BES98.3	expression site-associated gene 5 (ESAG5) protein, putative		0.721002	2.01445
Tb427.BES98.4	expression site-associated gene 3 (ESAG3), degenerate		#N/A	#N/A
Tb427.BES98.5	expression site-associated gene 4 (ESAG4) protein, putative		0.0803795	0.0562752
Tb427.BES98.6	hypothetical protein		0.940197	1.82123
Tb427.BES98.7	expression site-associated gene 8 (ESAG8) protein, putative		2.6868	0.294417
Tb427.BES98.8	expression site-associated gene 3 (ESAG3, pseudogene), putative		#N/A	#N/A
Tb427.BES98.9	expression site-associated gene 2 (ESAG2) protein, putative		3.57067	0.850791
Tb927.1.10	hypothetical protein		0	0
Tb927.1.1000	developmentally regulated phosphoprotein		0.343769	2.36516
Tb927.1.1010	E3 ubiquitin-protein ligase KCMF1, putative		-0.0178667	0.0504865
Tb927.1.1020	leucine-rich repeat-containing protein		0.167655	0.802228
Tb927.1.1030	leucine-rich repeat protein (LRRP), putative		0.194324	1.16709
Tb927.1.1040	hypothetical protein, unlikely		#N/A	#N/A
Tb927.1.1050	Metallo-dependent phosphatase-like domain-containing protein		-0.483513	5.24704
Tb927.1.1060	Cell cycle checkpoint protein RAD1-like, putative		-0.137254	0.717195
Tb927.1.1080	TFIIH basal transcription factor subunit (TSP1)		0.150967	0.840511
Tb927.1.110	hypothetical protein, conserved		0.186404	0.276551
Tb927.1.1100	conserved protein, unknown function		-0.0284983	0.106025
Tb927.1.1120	ribosomal RNA-processing protein 8, putative (RRP8)		-0.0561168	0.262702
Tb927.1.1130	glycerol-3-phosphate dehydrogenase (FAD-dependent), putative		-0.504593	3.09937
Tb927.1.1140	Transmembrane protein 231, putative		-0.556523	2.24445
Tb927.1.1150	zeta tubulin		0.0180178	0.0527506
Tb927.1.1160	kinetoplast ribosomal PPR-repeat containing protein 3 (KRIPP3)		0.0686745	0.351551
Tb927.1.1170	DNA-directed RNA polymerase 2, RPB12 subunit (RPB12)		-0.0337073	0.0920609
Tb927.1.1200	SSU ribosomal protein, mitochondrial (MRPS15)		-0.0534113	0.235238
Tb927.1.1210	conserved protein, unknown function		-0.226171	0.91771
Tb927.1.1220	RWD domain-containing protein		0.28307	1.74995
Tb927.1.1230	chaperone protein DNAj, putative		-0.079545	0.242262
Tb927.1.1240	cytidine triphosphate synthase, putative		-0.195076	0.460687
Tb927.1.1270	homocysteine S-methyltransferase, putative		-0.167299	0.283892
Tb927.1.1300	hypothetical transmembrane protein, conserved		0.292539	1.20622
Tb927.1.1310	transmembrane protein, conserved		-0.154873	1.03946
Tb927.1.1330	Mitochondrial Editosome-like Complex TUTase (MEAT1)		0.160227	0.856484
Tb927.1.1340	Quinonprotein alcohol dehydrogenase-like protein, putative		-0.0679037	0.287547
Tb927.1.1350	kinesin heavy chain, putative		-0.231655	0.983097
Tb927.1.1370	rRNA biogenesis protein, putative		-0.613167	1.61181
Tb927.1.1380	serine/threonine protein phosphatase 2A regulatory subunit, putative		-0.490598	1.53743
Tb927.1.1390	hypothetical protein, conserved		-0.127966	0.49751
Tb927.1.1400	Overproducer of inositol protein 10 homolog, putative		0.172678	0.524819
Tb927.1.1420	conserved protein, unknown function		-0.371138	1.16475
Tb927.1.1470	conserved protein, unknown function		-0.207683	0.484723
Tb927.1.1500	conserved protein, unknown function		0.562512	1.02311
Tb927.1.1530	protein kinase, putative		-0.210238	0.661556
Tb927.1.1540	Tubulin/FtsZ family, putative		-0.621024	3.30638
Tb927.1.1550	tubulin-tyrosine ligase, putative		0.200705	0.906252
Tb927.1.1560	vesicular-fusion protein nsf, putative		0.0662979	0.227819
Tb927.1.1580	cytochrome c oxidase assembly factor, putative		-0.382909	1.78178
Tb927.1.1600	pseudouridine synthase TruD, putative		-0.46938	3.54405
Tb927.1.1610	hypothetical protein, conserved		-0.0636397	0.203413
Tb927.1.1620	ATP-dependent DEAD/H RNA helicase, putative		-0.552329	3.68939
Tb927.1.1630	transcription elongation factor 1 homolog (ELOF1)		0.157722	0.54362
Tb927.1.1640	hypothetical protein, conserved		0.291657	1.00758
Tb927.1.1660	ESCO acetyltransferase domain-containing protein		0.036503	0.0743559
Tb927.1.1670	ARM-like helical domain-containing protein		-0.407633	1.86894
Tb927.1.1680	Transcription elongation factor 1 domain-containing protein		-0.0689812	0.310853
Tb927.1.1690	Mitochondrial protein 90 (KREN1)		0.0446893	0.199128
Tb927.1.1700	AATF protein, putative		-0.706575	2.56654
Tb927.1.1710	transmembrane protein, conserved		-0.0763607	0.327914
Tb927.1.1720	cyclophilin 15, putative		0.52751	2.18828
Tb927.1.1730	conserved protein, unknown function		-0.0595283	0.241785
Tb927.1.1740	hypothetical protein		0.153228	0.284294
Tb927.1.1750	conserved protein, unknown function		0.0220837	0.0652244
Tb927.1.1760	hypothetical transmembrane protein		0.209681	0.516343
Tb927.1.1770	glutaredoxin, putative		-0.163674	0.485769
Tb927.1.1790	hypothetical PIN domain-containing protein, conserved		0.103205	0.367013
Tb927.1.1820	hypothetical PIN domain-containing protein		0.382591	2.15128
Tb927.1.1840	conserved protein, unknown function		0.142377	0.764501
Tb927.1.1850	hypothetical protein, conserved		0.129471	0.53519
Tb927.1.1880	WD40 repeat-containing protein		-0.016039	0.0415571
Tb927.1.1890	Replication Factor C Subunit 1-related protein		-0.0891847	0.464469
Tb927.1.1910	MORN repeat-containing protein		-0.0278666	0.108374
Tb927.1.1920	conserved protein, unknown function		0.124053	0.422981
Tb927.1.1930	phosphatidylinositol 3-kinase, putative		-0.53051	3.38809
Tb927.1.1960	chaperone protein DNAj, putative		0.205257	0.934293
Tb927.1.1980	Protein transport protein yif1, putative		0.207613	0.747365
Tb927.1.1990	Pre-mRNA-splicing factor 38, putative		0.329783	0.792356
Tb927.1.2020	hypothetical protein, unlikely		#N/A	#N/A
Tb927.1.2040	expression site-associated gene 2 (ESAG2) protein, putative		2.86633	3.14582
Tb927.1.2100	cysteine peptidase, Clan CA, family C2, putative (CALP1.1)		-0.324971	0.893158
Tb927.1.2110	Calpain-like protein 1.2 (CALP1.2)		0.422611	1.02905
Tb927.1.2120	Calpain-like protein CALP1.3 (CALP1.3)		-0.222891	0.991448
Tb927.1.2150	calpain-like cysteine peptidase, Clan CA, family C2		0.876079	3.48614
Tb927.1.2160	calpain-like protein fragment, putative		1.69006	3.89559
Tb927.1.2190	Raptor N-terminal CASPase like domain containing protein, putative		-0.313217	1.45302
Tb927.1.2200	zinc finger protein family member, putative (ZC3H4)		-0.241852	0.414196
Tb927.1.2210	nucleosome assembly protein (NAP), putative		-0.228624	0.79703
Tb927.1.2230	calpain-like protein fragment, putative		0.134163	0.371563
Tb927.1.2260	calpain-like protein fragment, putative		0.372491	0.520779
Tb927.1.2310	hypothetical protein		0.114371	0.122548
Tb927.1.2320	hypothetical protein, conserved		0.150105	0.574426
Tb927.1.2330	beta tubulin		-0.113146	0.305526
Tb927.1.2340	alpha tubulin		-0.132014	0.430719
Tb927.1.2420	hypothetical protein		0.0563035	0.157794
Tb927.1.2430	histone H3, putative		0.138766	0.705435
Tb927.1.2570	coatomer beta subunit (beta-coP)		-0.186782	1.04262
Tb927.1.2580	RNasePH-like protein (EAP1)		-0.357622	1.6272
Tb927.1.2600	pumilio/PUF RNA binding protein 9 (PUF9)		-0.483902	1.52575
Tb927.1.2640	hypothetical protein, conserved		0.781341	4.99077
Tb927.1.2670	axoneme central apparatus protein (PF16)		-0.390217	1.76124
Tb927.1.270	hypothetical protein		0.416623	0.951654
Tb927.1.2700	hypothetical protein, conserved		-0.108764	0.376077
Tb927.1.2710	hypothetical protein, conserved		0.149726	0.739477
Tb927.1.2730	hypothetical protein, conserved		0.144264	0.658705
Tb927.1.2740	lipase-like protein, putative		0.315481	1.20497
Tb927.1.2750	hypothetical protein, conserved		-0.313083	1.64713
Tb927.1.2760	hypothetical protein		-0.173847	0.440763
Tb927.1.2770	hypothetical protein, conserved		-0.169725	0.339579
Tb927.1.2780	hypothetical protein		0.55304	0.869403
Tb927.1.280	Protein of unknown function (DUF1181), putative		0.253285	0.427342
Tb927.1.2820	pteridine transporter, putative		0.395265	0.703737
Tb927.1.290	leucine-rich repeat protein (LRRP), putative		0.00379559	0.00437679
Tb927.1.2970	hypothetical protein, conserved		0.315991	1.88114
Tb927.1.2980	hypothetical protein, conserved		-0.0270915	0.0853684
Tb927.1.2985	ER protein Pkr1, putative		-0.152986	0.678594
Tb927.1.2990	PPR repeat family, putative		0.190464	0.65915
Tb927.1.30	hypothetical protein		0	0
Tb927.1.3000	amidohydrolase, putative		-0.067071	0.324573
Tb927.1.3010	mRNA processing protein, putative		0.0106063	0.0257015
Tb927.1.3030	KREL2 (KREL2)		0.035661	0.11494
Tb927.1.3040	hypothetical protein, conserved		-0.337585	1.35859
Tb927.1.3050	tRNA (Uracil-5-)-methyltransferase, putative		-0.348489	0.971264
Tb927.1.3070	hypothetical protein, conserved		-0.167093	0.754378
Tb927.1.3110	soluble N-ethylmaleimide sensitive factor (NSF) attachment protein, putative		0.457838	2.32347
Tb927.1.3120	cysteine peptidase, Clan CD, family C50, putative		-0.167687	1.23611
Tb927.1.3130	protein kinase, putative		0.047317	0.161274
Tb927.1.3150	hypothetical protein, conserved		-0.166919	0.568305
Tb927.1.3170	CHORD, putative		-0.0247664	0.0711178
Tb927.1.3180	40S ribosomal protein S11, putative		0.528633	2.50197
Tb927.1.3200	Suppressor of G2 allele of SKP1, putative		-0.380554	2.68726
Tb927.1.3220	TBC1 domain family member 20/GTPase, putative		0.331595	2.57617
Tb927.1.3230	cell division cycle protein, putative		-0.0188182	0.0520433
Tb927.1.3250	Domain of unknown function (DUF4456), putative		-0.153762	0.900052
Tb927.1.3260	hypothetical protein, conserved		-0.52027	2.17579
Tb927.1.3270	hypothetical protein, conserved		-0.123895	0.816656
Tb927.1.3280	septum formation protein MAF homologue, putative		-0.061292	0.267138
Tb927.1.3290	hypothetical protein, conserved		-0.0440339	0.177125
Tb927.1.3300	zinc-binding phosphatase, putative		0.068989	0.339163
Tb927.1.3310	hypothetical protein, conserved		0.00339704	0.0107765
Tb927.1.3320	leucine-rich repeat protein (LRRP), putative		0.590618	2.25024
Tb927.1.3350	hypothetical protein		2.71295	3.69458
Tb927.1.3390	Eukaryotic protein of unknown function (DUF866), putative		-0.715722	2.61014
Tb927.1.3400	hypothetical protein, conserved		0.152205	0.630362
Tb927.1.3410	hypothetical protein, conserved		#N/A	#N/A
Tb927.1.3450	hypothetical protein, conserved		-0.459898	2.60539
Tb927.1.3550	hypothetical protein		0.623768	1.49182
Tb927.1.3560	WW domain containing protein, putative		0.290156	1.88712
Tb927.1.3610	hypothetical protein		#N/A	#N/A
Tb927.1.370	leucine-rich repeat protein (LRRP), putative		#N/A	#N/A
Tb927.1.3730	hypothetical protein		#N/A	#N/A
Tb927.1.3800	Present in the outer mitochondrial membrane proteome 18 (POMP18)		-0.308784	0.846022
Tb927.1.3810	hypothetical protein, conserved		0.0941556	0.427808
Tb927.1.3820	ATP synthase subunit, putative		0.170862	0.71079
Tb927.1.3830	glucose-6-phosphate isomerase, glycosomal (PGI)		-0.475583	1.7584
Tb927.1.3840	hypothetical protein, conserved		0.327276	1.00252
Tb927.1.3860	hypothetical protein, conserved		-0.0903423	0.393512
Tb927.1.3880	Fusaric acid resistance protein-like, putative		-0.33393	3.08167
Tb927.1.3890	hypothetical protein		-0.0586279	0.216644
Tb927.1.3910	TPR repeat, putative		0.129705	0.583947
Tb927.1.3940	hypothetical protein, conserved		0.00335574	0.0101113
Tb927.1.3950	alanine aminotransferase (ALAT)		-0.529138	1.23834
Tb927.1.40	hypothetical protein		0	0
Tb927.1.400	hypothetical protein, conserved		0.562786	1.79742
Tb927.1.4010	primase 2		-0.115936	0.296247
Tb927.1.4020	hypothetical protein		0.344733	0.496514
Tb927.1.4040	hypothetical protein, conserved		0.0650904	0.316141
Tb927.1.4050	protein phosphatase with EF-Hand domains (PPEF)		-0.070092	0.276862
Tb927.1.4100	cytochrome oxidase subunit IV (COXIV)		-0.130437	0.441181
Tb927.1.4140	Protein of unknown function (DUF1448), putative		-0.0760693	0.186963
Tb927.1.4160	hypothetical protein, conserved		0.118086	0.399842
Tb927.1.4180	leucine-rich repeat protein (LRRP), putative		0.318912	2.01883
Tb927.1.4220	Ydr279p protein family (RNase H2 complex component), putative		#N/A	#N/A
Tb927.1.4230	hypothetical protein, conserved		0.0117546	0.0369002
Tb927.1.4250	hypothetical protein, conserved		0.129427	0.488473
Tb927.1.4280	hypothetical protein, conserved		0.132457	0.532284
Tb927.1.4300	chaperone protein DNAj, putative		0.207512	1.09512
Tb927.1.4310	hypothetical protein, conserved		-0.0990284	0.292588
Tb927.1.4340	hypothetical protein, conserved		0.357132	3.23797
Tb927.1.4370	Putative integral membrane protein conserved region (DUF2404), putative		0.254013	1.81155
Tb927.1.4380	Putative integral membrane protein conserved region (DUF2404), putative		-0.0808506	0.393838
Tb927.1.4400	hypothetical protein, conserved		0.518736	3.39786
Tb927.1.4410	hypothetical protein, conserved		0.204556	1.02229
Tb927.1.4420	ABC transporter, putative		-0.387903	2.96885
Tb927.1.4440	unspecified product		#N/A	#N/A
Tb927.1.4450	Ion channel/Calcium-activated BK potassium channel alpha subunit, putative		-0.415283	2.75094
Tb927.1.4470	hypothetical protein, conserved		0.275626	0.94094
Tb927.1.4480	WD repeat and HMG-box DNA-binding protein, putative		-0.313013	2.10401
Tb927.1.4490	acetyltransferase, putative		-0.254617	0.350482
Tb927.1.4500	SNARE associated Golgi protein, putative		0.205721	1.02684
Tb927.1.4520	Zinc finger, C3HC4 type (RING finger), putative		0.54829	2.55183
Tb927.1.4540	cyclin-like F-box protein (CFB1A)		0.331136	1.04564
Tb927.1.4620	unspecified product		#N/A	#N/A
Tb927.1.4650	cyclin-like F-box protein 2 (CFB2)		0.267458	0.491525
Tb927.1.4680	hypothetical protein, conserved		-0.0474721	0.195934
Tb927.1.4690	arginine N-methyltransferase (PRMT1)		-0.111895	0.514384
Tb927.1.470	Protein of unknown function (DUF1181), putative		0.143237	0.220618
Tb927.1.4700	hypothetical protein, conserved		0.611087	5.9964
Tb927.1.4710	hypothetical protein, conserved		0.420316	2.13932
Tb927.1.4720	SET domain containing protein, putative		-0.389638	2.15949
Tb927.1.4730	Ribonuclease H2 non-catalytic subunit (Ylr154p-like), putative		-0.0185945	0.0414576
Tb927.1.4740	FAM91 N-terminus/FAM91 C-terminus, putative		0.178384	1.09765
Tb927.1.4760	Vacuolar sorting protein 39 domain 1/Vacuolar sorting protein 39 domain 2, putative		-0.0573981	0.260953
Tb927.1.4780	serine peptidase, Clan SC, Family S9D		0.169449	0.982451
Tb927.1.480	leucine-rich repeat protein (LRRP), putative		-0.108173	0.209438
Tb927.1.4800	hypothetical protein, conserved		0.262707	1.25215
Tb927.1.4830	phospholipase A1 (PLA1)		-0.147488	0.457619
Tb927.1.4890	expression site-associated gene 2 (ESAG2) protein, putative		5.35884	6.1119
Tb927.1.490	hypothetical protein		0.779051	2.64933
Tb927.1.4900	expression site-associated gene 11 (ESAG11) protein, putative		4.63012	5.42918
Tb927.1.4920	hypothetical protein		0.67316	0.155136
Tb927.1.4970	hypothetical protein		0.263907	0.37551
Tb927.1.5000	hypothetical protein, conserved		0.19333	1.06765
Tb927.1.5030	leucine-rich repeat protein (LRRP), putative		-0.153733	0.661744
Tb927.1.5100	expression site-associated gene 2 (ESAG2) protein, putative		4.01642	5.00969
Tb927.1.5110	expression site-associated gene 11 (ESAG11) protein, putative		3.65658	2.6077
Tb927.1.5180	hypothetical protein		3.46547	0.815498
Tb927.1.5220	expression site-associated gene 9 (ESAG9) protein, putative		0	0
Tb927.1.5240	expression site-associated gene 1 (ESAG1) protein, putative		6.65645	1.56767
Tb927.1.5250	hypothetical protein		0	0
Tb927.1.5260	hypothetical protein		0	0
Tb927.1.530	hypothetical protein, conserved		#N/A	#N/A
Tb927.1.540	DNA-directed RNA polymerase III, putative (RPC128)		-0.457412	3.63654
Tb927.1.560	WD domain, G-beta repeat, putative		-0.440317	1.88381
Tb927.1.570	Histone-lysine N-methyltransferase, H3 lysine-76 specific (DOT1B)		-0.350655	2.18443
Tb927.1.580	phosphate-repressible phosphate permease, putative		0.678985	3.49456
Tb927.1.600	phosphate-repressible phosphate permease, putative		0.399115	2.4394
Tb927.1.610	hypothetical protein, conserved		0.650707	5.14625
Tb927.1.630	anti-silencing protein ASF 1 like protein, putative		0.345258	2.30165
Tb927.1.640	BRCA2		0.130811	0.458897
Tb927.1.650	conserved protein, unknown function		0.0862745	0.192635
Tb927.1.670	conserved protein, unknown function		-0.434478	4.3222
Tb927.1.690	hypothetical protein, conserved		0.118684	0.369533
Tb927.1.700	phosphoglycerate kinase (PGKC)		-0.0849036	0.269593
Tb927.1.710	phosphoglycerate kinase (PGKB)		-0.304035	0.773416
Tb927.1.720	phosphoglycerate kinase (PGKA)		-0.00955173	0.0345414
Tb927.1.730	NADH-ubiquinone oxidoreductase complex I subunit, putative		-0.165957	0.845223
Tb927.1.740	phosphatidylinositol-4-phosphate 5-kinase related		-0.170616	1.02571
Tb927.1.750	Metal-binding domain-containing protein		0.0989486	0.595455
Tb927.1.760	wd40 repeat domain-containing protein		-0.0173242	0.0759149
Tb927.1.780	leucine-rich repeat-containing protein		0.169173	0.645372
Tb927.1.790	hypothetical transmembrane protein, conserved		-0.309431	2.72106
Tb927.1.820	kelch domain-containing protein		-0.0535849	0.196868
Tb927.1.830	hypothetical protein, conserved		#N/A	#N/A
Tb927.1.840	transmembrane protein, putative		-0.0773636	0.398167
Tb927.1.860	transmembrane protein, putative		0.00324549	0.0094576
Tb927.1.870	deoxyhypusine synthase, putative		0.0734008	0.334604
Tb927.1.880	Midasin, putative (MDN1)		-0.889015	3.89445
Tb927.1.890	hypothetical protein, conserved		0.529827	2.86591
Tb927.1.990	Enkuring domain-containig protein		0.216923	0.812642
Tb927.10.1000	hypothetical protein		-0.623741	1.20493
Tb927.10.10000	hypothetical protein, conserved		-0.907088	2.63809
Tb927.10.10010	60S acidic ribosomal protein, putative		-0.656561	1.33502
Tb927.10.10020	Vacuolar sorting protein 9 (VPS9) domain containing protein, putative		0.175808	0.609118
Tb927.10.10030	hypothetical protein, conserved		-0.413877	1.94701
Tb927.10.10050	hypothetical protein, conserved		-0.305872	1.40565
Tb927.10.10070	hypothetical protein, conserved		-0.476287	3.09133
Tb927.10.10080	hypothetical protein, conserved		-0.254008	1.72092
Tb927.10.10090	hypothetical protein, conserved		-0.222138	1.69053
Tb927.10.1010	hypothetical protein		2.5536	4.12896
Tb927.10.10100	hypothetical protein, conserved		0.113275	0.615542
Tb927.10.10110	PIG-P, putative		-0.152814	0.737519
Tb927.10.10120	hypothetical protein, conserved		0.00218242	0.00810107
Tb927.10.10130	mitochondrial RNA binding complex 1 subunit (MRB10130)		0.292225	2.40706
Tb927.10.10140	paraflagellar rod component, putative (PFC19)		-0.446354	1.59343
Tb927.10.10150	hypothetical protein, conserved		0.0415428	0.162729
Tb927.10.10160	pentatricopeptide repeat domain containing protein, putative		0.159852	0.97893
Tb927.10.10170	predicted WD40 repeat protein		0.00595286	0.0178993
Tb927.10.10180	Miro-like protein, putative		0.0242197	0.0708031
Tb927.10.10190	hypothetical protein, conserved		0.0181367	0.0571938
Tb927.10.1020	hypothetical protein		1.65045	1.53334
Tb927.10.10200	hypothetical protein, conserved		0.0780897	0.174901
Tb927.10.10210	procyclin-associated gene 4 (PAG4) protein (PAG4)		4.01817	9.3763
Tb927.10.10220	procyclin-associated gene 2 (PAG2) protein (PAG2)		3.876	7.33319
Tb927.10.10230	procyclin-associated gene 5 (PAG5) protein (PAG5)		3.55809	7.40551
Tb927.10.10240	procyclin-associated gene 1 (PAG1) protein (PAG1)		3.30986	7.12061
Tb927.10.10250	EP2 procyclin (EP2)		0.234927	0.220263
Tb927.10.10260	EP1 procyclin (EP1)		0.276228	0.252546
Tb927.10.10270	hypothetical protein		0.795637	2.84266
Tb927.10.10280	microtubule-associated protein, putative		-0.829502	12.9631
Tb927.10.10290	hypothetical protein, conserved		0.00119167	0.00125005
Tb927.10.1030	serine peptidase, Clan SC, Family S10 (CBP1)		0.106052	0.516995
Tb927.10.10300	hypothetical protein, conserved		0.0577837	0.235112
Tb927.10.10310	hypothetical protein, conserved		0.037161	0.145307
Tb927.10.10320	dynein light chain Tctex-type, putative		-0.0290605	0.0707995
Tb927.10.10330	Anaphase-promoting complex, cyclosome, subunit 3/TPR repeat, putative		0.139233	0.518638
Tb927.10.10340	structural maintenance of chromosome 2, putative (SMC2)		-0.032254	0.117662
Tb927.10.10350	protein kinase, putative		-0.21009	1.06385
Tb927.10.10380	ATP-dependent DEAD/H RNA helicase, putative		-0.0327776	0.118902
Tb927.10.10390	trypanothione reductase		-0.123697	0.432638
Tb927.10.10400	hypothetical protein, conserved		0.0299999	0.0822916
Tb927.10.10410	DNA replication licensing factor MCM8, putative		-0.548611	3.45445
Tb927.10.10420	monothiol glutaredoxin, putative		-0.0295872	0.102788
Tb927.10.10430	hypothetical protein, conserved		-0.310628	2.70509
Tb927.10.10440	mitochondrial carrier protein (MCP8)		-0.195736	0.849201
Tb927.10.10460	histone H2B, putative		-0.0471928	0.101365
Tb927.10.10590	histone H2B, putative		-0.000881218	0.00178366
Tb927.10.1060	T-complex protein 1, delta subunit, putative (TCP-1-delta)		-0.349623	0.75775
Tb927.10.10600	ARP2/3 complex 16kDa subunit, putative		-0.427148	1.82465
Tb927.10.10610	protein tyrosine phosphatase, putative		-0.976925	2.07272
Tb927.10.10620	hypothetical protein, conserved		0.0223253	0.0485483
Tb927.10.10630	hypothetical protein, conserved		0.38892	1.0052
Tb927.10.10640	hypothetical protein, conserved		0.130371	0.548312
Tb927.10.10650	iron-containing hydrogenase, putative		0.250945	1.4573
Tb927.10.10660	hypothetical protein, unlikely		#N/A	#N/A
Tb927.10.10670	kinetoplastid-specific dual specificity phosphatase, putative		-0.0752252	0.0866923
Tb927.10.10680	hypothetical protein, conserved		-0.159752	1.01727
Tb927.10.10690	CEP19-like protein, putative		-0.281169	1.8272
Tb927.10.1070	cdc2-related kinase 1, putative (CRK1)		-0.163683	0.852102
Tb927.10.10700	splicing factor Prp31		-0.352445	2.84683
Tb927.10.10710	hypothetical protein, conserved		0.20753	0.911175
Tb927.10.10720	Tetraspanin family, putative		-0.0719683	0.188982
Tb927.10.10730	RNA Interference Factor 5 (RIF5)		-0.299847	2.47963
Tb927.10.10740	hypothetical protein, conserved		-0.24382	1.88861
Tb927.10.10750	metallo-peptidase, Clan MC, Family M14, putative		-0.152374	0.983074
Tb927.10.10770	Generative cell specific 1 protein, putative (GCS1)		-0.0333634	0.0485824
Tb927.10.10780	hypothetical protein, conserved		0.488076	2.41924
Tb927.10.1080	40S ribosomal protein S23, putative (RPS23)		0.65965	3.22966
Tb927.10.10800	palmitoyl acyltransferase 2, putative		-0.161307	0.781573
Tb927.10.10810	adenosine deaminase-like protein		-0.302537	2.9296
Tb927.10.10820	hypothetical protein, conserved		-0.0548708	0.201956
Tb927.10.10830	RGG-containing protein 2 (RGG2)		-0.590679	2.72191
Tb927.10.10840	Plexin repeat, putative (ESP15)		-0.273955	2.09108
Tb927.10.10850	argonaute-like protein (AGO1)		-0.394046	2.23246
Tb927.10.10860	hypothetical protein, unlikely		#N/A	#N/A
Tb927.10.10870	protein kinase, putative		-0.0265651	0.0648679
Tb927.10.10880	ATP-binding cassette sub-family F member 1, putative (ABCF1)		-0.146235	0.43905
Tb927.10.10980	heat shock protein 90, putative		-0.351208	0.652831
Tb927.10.10990	predicted WD40 repeat protein		0.0633445	0.303902
Tb927.10.1100	60S ribosomal protein L9, putative		0.72441	3.8603
Tb927.10.11000	hypothetical protein, conserved		-0.181607	0.873657
Tb927.10.11010	hypothetical protein, conserved		0.52663	3.41768
Tb927.10.11020	DNA mismatch repair protein MSH2, putative (MSH2)		-0.00666039	0.0252533
Tb927.10.11030	Archaic translocase of outer membrane 11 kDa subunit (ATOM11)		-0.156272	0.46368
Tb927.10.11040	hypothetical protein, conserved		0.362293	1.2391
Tb927.10.11050	hypothetical protein, conserved		0.36492	1.80615
Tb927.10.11060	hypothetical protein, conserved		-0.0916673	0.396125
Tb927.10.11070	hypothetical protein, conserved		0.351371	2.19015
Tb927.10.11080	paraflagellar rod protein		0.113674	0.266263
Tb927.10.11090	hypothetical protein, conserved		0.0252014	0.100697
Tb927.10.1110	kinesin, putative		0.0441853	0.0820945
Tb927.10.11100	deoxyribodipyrimidine photo-lyase, putative		-0.100268	0.511336
Tb927.10.11110	hypothetical protein, conserved		-0.038783	0.132004
Tb927.10.11120	hypothetical protein, conserved		0.374762	2.7921
Tb927.10.11130	SET domain containing protein, putative		-0.105735	0.695225
Tb927.10.11140	hypothetical protein, conserved		-0.0160703	0.0566501
Tb927.10.11150	hypothetical protein, conserved		0.145556	0.697678
Tb927.10.11160	HIRA-interacting protein 5, putative		-0.0630638	0.223388
Tb927.10.11170	hypothetical protein, conserved		-0.36846	2.71345
Tb927.10.11180	Ubiquitin-like modifier-activating enzyme ATG7, putative (ATG7)		0.300863	2.02618
Tb927.10.11190	tRNA-splicing ligase RtcB, putative		0.333912	1.85554
Tb927.10.1120	hypothetical protein, conserved		0.171325	0.642593
Tb927.10.11200	hypothetical protein, conserved		0.330893	2.78612
Tb927.10.11210	hypothetical protein, conserved		-0.193595	0.597566
Tb927.10.11220	procyclic form surface phosphoprotein (PSSA-2)		-0.0504749	0.070104
Tb927.10.11230	Ras-induced vulval development antagonist, putative		0.562285	1.66479
Tb927.10.11240	hypothetical protein, conserved		0.197821	1.35642
Tb927.10.11250	BRE1 E3 ubiquitin ligase, putative		0.328086	3.72645
Tb927.10.11260	hypothetical protein, conserved		0.121568	0.481552
Tb927.10.11270	RNA-binding protein, putative (RBP23)		-0.256043	0.674032
Tb927.10.11280	hypothetical protein		1.05352	1.55305
Tb927.10.11290	hypothetical protein, conserved		0.244347	1.06861
Tb927.10.1130	dynein arm light chain, axonemal, putative		0.260391	0.807464
Tb927.10.11300	paraflagellar rod component, putative (PFC16)		-0.150903	0.33041
Tb927.10.11310	intraflagellar transport protein 57/55 (IFT57/55)		-0.0825678	0.360181
Tb927.10.11330	EF-hand domain pair, putative		0.259763	1.33906
Tb927.10.11340	hypothetical protein, conserved		-0.15526	0.662757
Tb927.10.11350	hypothetical protein, conserved		-0.0560035	0.124883
Tb927.10.11360	protein phosphatase 2A regulatory subunit, putative		0.452015	2.06552
Tb927.10.11370	hypothetical protein, conserved		9.23227e-05	0
Tb927.10.11380	hypothetical protein, conserved		-0.652347	2.96553
Tb927.10.11390	60S ribosomal protein L6, putative		0.788523	3.17402
Tb927.10.1140	epsilon tubulin (TUBE1)		0.192592	1.08802
Tb927.10.11400	WD domain, G-beta repeat, putative		-0.179008	1.24689
Tb927.10.11410	hypothetical protein, conserved		0.0107581	0.0267001
Tb927.10.11420	hypothetical protein, conserved		-0.0334625	0.0989046
Tb927.10.11430	hypothetical protein, conserved		0.380129	1.03815
Tb927.10.11440	G1 cyclin CycE4, putative (CYC5)		-0.107348	0.388545
Tb927.10.11450	TFIIF-stimulated CTD phosphatase, putative		-0.0644117	0.154477
Tb927.10.11470	hypothetical protein, conserved		-0.334068	3.66925
Tb927.10.11480	hypothetical protein, conserved		-0.389167	3.96033
Tb927.10.11490	unspecified product		#N/A	#N/A
Tb927.10.1150	hypothetical protein, conserved		0.696763	3.1533
Tb927.10.11500	conserved protein		-0.139681	0.928497
Tb927.10.11510	hypothetical protein, conserved		0.221974	1.52864
Tb927.10.11520	hypothetical protein, conserved		-0.379443	1.34142
Tb927.10.11530	hypothetical protein, conserved		0.253992	0.752192
Tb927.10.11540	40S ribosomal protein S3, putative (RPS3)		0.612675	2.4839
Tb927.10.11550	hypothetical protein, conserved		-0.0234774	0.102052
Tb927.10.11560	hypothetical protein, conserved		0.358435	1.1362
Tb927.10.11570	hypothetical protein, conserved		-0.0922329	0.516486
Tb927.10.11580	predicted WD40 repeat protein		-0.255817	1.86389
Tb927.10.11590	nicotinate phosphoribosyltransferase, putative		-0.412938	3.2862
Tb927.10.1160	hypothetical protein, conserved		0.599439	2.70413
Tb927.10.11600	hypothetical protein, conserved		-0.178819	1.24345
Tb927.10.11610	SKP1-like protein		-0.390433	3.12991
Tb927.10.11620	calcium-transporting ATPase, putative		-0.345441	3.17458
Tb927.10.11630	PSP1 C-terminal conserved region, putative		0.0818674	0.14491
Tb927.10.11640	Protein prenyltransferase alpha subunit repeat, putative		0.232132	1.32644
Tb927.10.11650	hypothetical protein, conserved		0.0334902	0.0985532
Tb927.10.11660	hypothetical protein, conserved		0.07816	0.207879
Tb927.10.11670	hypothetical protein, conserved		0.316759	1.48805
Tb927.10.11680	chloride channel protein, putative		-0.364326	2.77941
Tb927.10.11690	YEATS family, putative		0.278235	1.11245
Tb927.10.1170	intraflagellar transport protein 172 (IFT172)		-0.337102	2.07342
Tb927.10.11700	guanylate kinase, putative		-0.493166	1.01503
Tb927.10.11710	hypothetical protein		-0.340494	0.635861
Tb927.10.11720	CW-type Zinc Finger, putative		-0.162225	1.25283
Tb927.10.11730	zinc finger protein family member, putative (ZC3H33)		-0.106333	0.776845
Tb927.10.11740	hypothetical protein, unlikely		#N/A	#N/A
Tb927.10.11750	hypothetical protein, conserved		0.002788	0.00916418
Tb927.10.11760	pumilio/PUF RNA binding protein 6 (PUF6)		-0.0237167	0.090203
Tb927.10.11770	hypothetical protein, conserved		1.00509	3.20094
Tb927.10.11780	hypothetical protein, conserved		0.0268057	0.121766
Tb927.10.11790	hypothetical protein, unlikely		#N/A	#N/A
Tb927.10.1180	hypothetical protein, conserved		0.416879	1.49866
Tb927.10.11800	Axonemal inner arm dynein light chain, putative		0.288608	1.77607
Tb927.10.11810	hypothetical protein, conserved		0.281443	1.36795
Tb927.10.11820	hypothetical protein, conserved		0.241836	1.07004
Tb927.10.11830	hypothetical protein, conserved		0.0322046	0.132135
Tb927.10.11850	WD domain, G-beta repeat, putative		-0.194085	1.35655
Tb927.10.11860	Cornifin (SPRR) family, putative		0.711209	4.34081
Tb927.10.11870	mitochondrial RNA binding protein (MRB11870)		0.166856	1.04833
Tb927.10.11880	hypothetical protein, conserved		0.00770287	0.0320941
Tb927.10.11890	hypothetical protein, conserved		0.309565	1.50726
Tb927.10.1190	hypothetical protein, conserved		0.0585802	0.239261
Tb927.10.11900	thioredoxin, putative		-0.276328	0.857541
Tb927.10.11910	major facilitator superfamily, putative		0.0513836	0.144745
Tb927.10.11920	hypothetical protein, conserved		0.428586	1.50294
Tb927.10.11930	beta-D-hydroxybutyrate dehydrogenase		-0.659317	8.21575
Tb927.10.11940	ABC1 protein, putative		0.397632	1.11676
Tb927.10.11950	hypothetical protein, conserved		0.243885	0.864671
Tb927.10.11960	hypothetical protein, conserved		0.727531	2.35735
Tb927.10.11970	glutamine aminotransferase (GlnAT) (GlnAT)		-0.000235688	9.69739e-05
Tb927.10.11980	QA-SNARE protein putative		0.285206	0.720087
Tb927.10.11990	RNA-binding protein		-0.789367	1.52317
Tb927.10.1200	Programmed cell death protein 2, C-terminal putative domain containing protein, putative		0.711884	3.22973
Tb927.10.12000	iron-sulfur cluster assembly protein, putative		-0.381484	1.20143
Tb927.10.12010	hypothetical protein, conserved		0.0828271	0.377341
Tb927.10.12020	recA bacterial DNA recombination protein, putative		-0.0741626	0.241172
Tb927.10.12030	hypothetical protein, conserved		-0.287509	0.69052
Tb927.10.12040	mitogen-activated protein kinase 11, putative		0.0402043	0.0891056
Tb927.10.12050	hypothetical protein, conserved		0.232706	1.08276
Tb927.10.12060	hypothetical protein, conserved		0.343114	0.797982
Tb927.10.12080	hypothetical protein, conserved		0.564558	2.51342
Tb927.10.12090	RNA-binding protein, putative (RBP7A)		-0.103366	0.274843
Tb927.10.1210	katanin, putative		-0.0542854	0.228058
Tb927.10.12100	RNA-binding protein, putative (RBP7B)		0.367588	1.63749
Tb927.10.12110	hypothetical protein, conserved		-0.0641511	0.122771
Tb927.10.12120	hypothetical protein, conserved		-0.132675	0.894475
Tb927.10.12130	Ubiquitin family, putative		-0.227833	1.39263
Tb927.10.12140	hypothetical protein, conserved		-0.0998573	0.494363
Tb927.10.12150	hypothetical protein, conserved		-0.258212	1.4804
Tb927.10.12160	hypothetical protein, conserved		0.190137	0.964574
Tb927.10.12170	RAB-interacting protein, putative		0.10167	0.370609
Tb927.10.12180	hypothetical protein, conserved		-0.061714	0.272871
Tb927.10.12190	RAB-interacting protein, putative		0.0767594	0.274566
Tb927.10.12200	hypothetical protein, conserved		0.499701	2.21674
Tb927.10.12210	ribulose-5-phosphate 3-epimerase, putative		-0.0119527	0.0459491
Tb927.10.12220	hypothetical protein, conserved		-0.115189	0.369971
Tb927.10.12230	hypothetical protein, conserved		-0.116952	0.652047
Tb927.10.12240	3-ketoacyl-CoA reductase, putative		-0.205481	0.939514
Tb927.10.12250	hypothetical protein, conserved		-0.0976228	0.530973
Tb927.10.12260	cytosolic nonspecific dipeptidase, putative		-0.351258	0.481146
Tb927.10.12270	methyltransferase domain containing protein, putative		-0.261812	0.427469
Tb927.10.12280	hypothetical protein		1.11902	2.00505
Tb927.10.12290	UDP-Gal or UDP-GlcNAc-dependent glycosyltransferase, putative		-0.186052	0.450645
Tb927.10.1230	hypothetical protein, conserved		-0.162623	0.601376
Tb927.10.12300	hypothetical protein, conserved		-0.263315	0.804239
Tb927.10.12310	helicase-like protein		-0.419279	1.93874
Tb927.10.12320	hypothetical protein		0.345134	2.25837
Tb927.10.12330	zinc finger protein family member, putative (ZC3H34)		-0.44447	0.920839
Tb927.10.12340	hypothetical protein, conserved		-0.624117	7.0516
Tb927.10.12350	hypothetical protein, conserved		0.340927	1.72139
Tb927.10.12360	hypothetical protein, conserved		-0.0182823	0.0498624
Tb927.10.12370	gamma-glutamylcysteine synthetase (GCS)		-0.399406	0.876418
Tb927.10.12380	chaperone protein DNAj, putative		0.252113	1.32201
Tb927.10.12390	hypothetical protein, conserved		0.317773	1.42341
Tb927.10.1240	hypothetical protein, conserved		0.00800418	0.0256076
Tb927.10.12400	membrane transporter protein, putative		-0.505348	1.70002
Tb927.10.12410	hypothetical protein, conserved		-0.17746	1.10834
Tb927.10.12420	predicted S. cerevisiae Got1 homologue		-0.00480168	0.00866303
Tb927.10.12430	Noc2p family, putative		-0.743197	1.11556
Tb927.10.12440	kinesin, putative		-0.119907	0.374347
Tb927.10.12450	SNARE domain-containing protein, putative		0.0292374	0.0790048
Tb927.10.12460	Zinc finger, C3HC4 type (RING finger), putative		0.481593	2.86004
Tb927.10.12470	hypothetical protein, conserved		-0.0119138	0.0418461
Tb927.10.12480	UAA transporter family, putative		-0.105035	0.429443
Tb927.10.12490	kinesin, putative		0.334116	1.78894
Tb927.10.1250	Aminoacyl-tRNA editing domain containing protein, putative		-0.0638386	0.346166
Tb927.10.12500	P-type H+-ATPase, putative		-0.548104	1.61576
Tb927.10.12510	P-type H+-ATPase, putative		-0.477167	1.73446
Tb927.10.12520	hypothetical protein, conserved		0.302625	2.09543
Tb927.10.12540	NADH-ubiquinone oxidoreductase complex I subunit, putative (NDUFS1)		0.122144	0.416422
Tb927.10.12550	hypothetical protein, conserved		-0.321452	0.950056
Tb927.10.12560	hypothetical protein		3.26927	3.71179
Tb927.10.12570	hypothetical protein		1.71331	2.46149
Tb927.10.12580	hypothetical protein		0.662275	0.470222
Tb927.10.12590	hypothetical protein, conserved		-0.0873894	0.338078
Tb927.10.1260	aspartyl-tRNA synthetase, putative		-0.00491676	0.0199682
Tb927.10.12600	methyltransferase domain containing protein, putative		-0.285135	2.03015
Tb927.10.12610	hypothetical protein		0.171263	0.682971
Tb927.10.12620	Protein of unknown function (DUF3648), putative		-0.162423	0.99401
Tb927.10.12630	hypothetical protein, conserved		0.279833	1.06445
Tb927.10.12640	chaperone protein DNAj, putative		0.22462	1.08435
Tb927.10.12650	hypothetical protein, conserved		0.250531	0.188416
Tb927.10.12660	pumilio/PUF RNA binding protein 2 (PUF2)		-0.222271	0.387357
Tb927.10.12670	hypothetical protein, conserved		-0.130975	0.635707
Tb927.10.12680	60S ribosomal protein L34, putative		0.463278	2.09264
Tb927.10.12690	hypothetical protein, conserved		0.0643163	0.314625
Tb927.10.1270	mismatch repair protein, putative		-0.244174	1.75786
Tb927.10.12700	pyruvate dehydrogenase E1 alpha subunit, putative		-0.280657	0.694059
Tb927.10.12710	heat shock protein 110, putative		-0.491494	0.85232
Tb927.10.12720	hypothetical protein, conserved		-0.0181961	0.0774053
Tb927.10.12740	Zinc finger CCCH domain-containing protein 35 (ZC3H35)		0.374229	2.25975
Tb927.10.12760	zinc finger protein family member, putative (ZC3H36)		1.00058	1.80867
Tb927.10.12780	Zinc finger CCCH domain-containing protein 37 (ZC3H37)		0.356798	0.657787
Tb927.10.12790	unspecified product		#N/A	#N/A
Tb927.10.1280	Domain of unknown function (DUF4499), putative		-0.425436	1.09035
Tb927.10.12800	Zinc finger CCCH domain-containing protein 38 (ZC3H38)		0.385345	0.825237
Tb927.10.12810	cholinephosphate cytidylyltransferase A, putative		0.301981	2.78125
Tb927.10.12820	hypothetical protein, conserved		-0.25366	0.356493
Tb927.10.12830	acetyltransferase, putative		#N/A	#N/A
Tb927.10.12840	mitochondrial carrier protein (MCP12)		-0.208355	0.439189
Tb927.10.12850	ttaggg binding factor		0.992615	7.38111
Tb927.10.12860	pre-RNA processing PIH1/Nop17, putative		0.00517561	0.017721
Tb927.10.12870	hypothetical protein, conserved		0.134715	0.781541
Tb927.10.12880	SET domain containing protein, putative		-0.0662993	0.257379
Tb927.10.12890	bifunctional aminoacyl-tRNA synthetase, putative		-0.463026	1.28322
Tb927.10.1290	hypothetical protein, conserved		-0.303771	1.24812
Tb927.10.12900	Complex 1 protein (LYR family), putative		0.0832098	0.348613
Tb927.10.12910	hypothetical protein, conserved		#N/A	#N/A
Tb927.10.12920	hypothetical protein, conserved		-0.0231415	0.0780272
Tb927.10.12930	hypothetical protein, conserved		-0.12543	0.349673
Tb927.10.12940	predicted zinc finger protein		0.323651	2.97086
Tb927.10.12950	hypothetical protein, conserved		0.349793	1.63355
Tb927.10.12960	Ras-related protein Rab5A (RAB5A)		0.358435	2.02036
Tb927.10.12970	AN1-like zinc finger, putative		0.0131314	0.0396214
Tb927.10.12980	Multisite-specific tRNA:(cytosine-C(5))-methyltransferase, putative		-0.468045	4.41211
Tb927.10.12990	predicted ankyrin repeat family protein		-0.0725031	0.346928
Tb927.10.1300	hypothetical protein, conserved		-0.0422347	0.131466
Tb927.10.13000	cAMP phosphodiesterase A, putative (PDEA)		0.0163041	0.0542189
Tb927.10.13010	protein kinase A catalytic subunit (PKAC3)		-0.057247	0.200289
Tb927.10.13020	Vacuolar protein sorting-associated protein 16 homolog, putative		-0.0480775	0.201135
Tb927.10.13030	cysteine peptidase, Clan CA, family C2, putative		0.0530251	0.179835
Tb927.10.13050	hypothetical protein, unlikely		#N/A	#N/A
Tb927.10.13060	hypothetical protein		2.34277	3.64072
Tb927.10.13070	hypothetical protein, conserved		-0.0331781	0.0759847
Tb927.10.13090	PhoD-like phosphatase, putative		-0.00616856	0.0140056
Tb927.10.1310	Domain of unknown function (DUF4042), putative		-0.127078	0.49222
Tb927.10.13110	Dynein light chain roadblock-type protein, putative		0.132392	0.35154
Tb927.10.13140	hypothetical protein, conserved		0.188165	0.750335
Tb927.10.13150	hypothetical protein, conserved		-0.0259042	0.0560756
Tb927.10.13160	mannosyltransferase-II, putative (TbGPI18)		-0.520955	2.12892
Tb927.10.13170	hypothetical protein, conserved		0.194939	0.433839
Tb927.10.13180	Nrap protein, putative		-0.748059	1.72846
Tb927.10.13190	actin-related protein 2/3 complex subunit 1, putative (ARPC1)		-0.176845	0.560953
Tb927.10.1320	hypothetical protein, conserved		-0.142946	0.661164
Tb927.10.13200	hypothetical protein, conserved		-0.216912	0.697668
Tb927.10.13210	dolichyl-P-Man:GDP-ManGlcNAc2-PP-dolichyl beta-1,4-mannosyltransferase, putative		-0.215339	0.640669
Tb927.10.13220	cyclophilin type peptidyl-prolyl cis-trans isomerase, putative (PPIase)		-0.365892	1.17139
Tb927.10.13230	hypothetical protein, conserved		-0.319071	0.813077
Tb927.10.13240	hypothetical protein, conserved		-0.320843	1.08152
Tb927.10.13250	hypothetical protein, conserved		-0.417303	1.93524
Tb927.10.13260	hypothetical protein, conserved		-0.112166	0.345123
Tb927.10.13270	Periodic tryptophan protein 2 homolog, putative		-0.716841	1.23163
Tb927.10.13280	hypothetical protein, conserved		-0.967665	1.87805
Tb927.10.13290	ethanolamine phosphotransferase (EPT)		-0.364421	1.05021
Tb927.10.1330	hypothetical protein, conserved		0.0196215	0.0626382
Tb927.10.13300	30S ribosomal protein S8, putative		-0.129338	0.394225
Tb927.10.13310	DNA-directed RNA polymerase I subunit RPB5z, putative (RPB5z)		-0.65698	1.23548
Tb927.10.13320	DNA-directed RNA polymerase II/III subunit, putative (RPB5)		0.21305	0.622932
Tb927.10.13330	paraflagellar rod component, putative (PFC20)		0.0601457	0.150098
Tb927.10.13340	unspecified product		#N/A	#N/A
Tb927.10.13350	hypothetical protein, conserved		-0.0680662	0.158422
Tb927.10.13360	Elongation factor Tu, mitochondrial (EF-Tu)		-0.506649	0.749149
Tb927.10.13370	dynein light chain Tctex-type, putative		-0.132613	0.354024
Tb927.10.13380	hypothetical protein, conserved		-0.308829	1.13727
Tb927.10.13390	hypothetical protein, conserved		0.648342	2.03979
Tb927.10.1340	hypothetical protein, conserved		-0.430915	1.83875
Tb927.10.13410	hypothetical protein		0.0654757	0.0846447
Tb927.10.13420	hypothetical protein		-0.18864	0.213403
Tb927.10.13430	citrate synthase, putative		-0.365097	0.453747
Tb927.10.13440	hypothetical protein, conserved		-0.226084	0.690783
Tb927.10.13450	hypothetical protein, conserved		-0.427645	1.1812
Tb927.10.13460	unspecified product		#N/A	#N/A
Tb927.10.13470	PA26 p53-induced protein (sestrin), putative		-0.234638	0.692709
Tb927.10.13480	protein kinase, putative		0.318332	1.19891
Tb927.10.13490	serine/threonine kinase, putative		-0.26492	0.949409
Tb927.10.1350	hypothetical protein, conserved		-0.375688	1.28278
Tb927.10.13500	60S ribosomal protein L10a		0.400844	2.12595
Tb927.10.13510	zinc metallopeptidase, putative		-0.131473	0.319614
Tb927.10.13520	Zn-finger in Ran binding protein and others/FYVE zinc finger, putative		-0.24188	0.690489
Tb927.10.13530	hypothetical protein		0.600299	3.04219
Tb927.10.13540	RNA-binding protein, putative (RBP12)		0.052807	0.119568
Tb927.10.13550	hypothetical protein, conserved		-0.120466	0.337085
Tb927.10.13560	mevalonate-diphosphate decarboxylase		-0.710795	3.36887
Tb927.10.13580	major facilitator superfamily protein (MFS), putative		-0.420167	1.58977
Tb927.10.13590	hypothetical protein, conserved		-0.142619	0.608931
Tb927.10.1360	hypothetical protein, unlikely		#N/A	#N/A
Tb927.10.13600	hypothetical protein, conserved		-0.368128	1.60507
Tb927.10.13610	zinc-finger of a C2HC-type/Double zinc ribbon, putative		-0.0699945	0.182747
Tb927.10.13620	NADH-ubiquinone oxidoreductase complex I subunit,FT putative		-0.329656	1.40816
Tb927.10.13630	glucosidase, putative		-0.122576	0.437741
Tb927.10.13640	hypothetical protein, conserved		0.339294	1.51531
Tb927.10.13650	ARF-like 2-binding protein, putative		0.506207	1.68401
Tb927.10.13660	Domain of unknown function DUF21, putative		-0.209315	1.32318
Tb927.10.13670	serine/threonine protein phosphatase 5		-0.191248	0.589492
Tb927.10.13680	lipase domain protein, putative		-0.276809	1.80442
Tb927.10.13690	hypothetical protein, conserved		0.599777	1.91304
Tb927.10.1370	hypothetical protein, conserved		0.0746609	0.438047
Tb927.10.13700	phosphatidic acid phosphatase alpha, putative		0.715479	2.60152
Tb927.10.13710	Activator of Hsp90 ATPase, N-terminal/Activator of Hsp90 ATPase homolog 1-like protein, putative		-0.171699	0.683577
Tb927.10.13720	RNA-binding protein 29, putative (RBP29)		-0.423344	0.970603
Tb927.10.13730	60S ribosomal protein L7, putative		-0.579936	1.45512
Tb927.10.13740	synaptotagmin, putative		-0.14326	0.383492
Tb927.10.13750	hypothetical protein, conserved		0.0216052	0.0850017
Tb927.10.13760	hypothetical protein, conserved		-0.122121	0.473184
Tb927.10.13770	hypothetical protein, conserved		0.242508	1.46968
Tb927.10.13780	glycogen synthase kinase 3 (GSK3)		-0.00903926	0.0251442
Tb927.10.13790	hypothetical protein, conserved		-0.0516035	0.157438
Tb927.10.1380	serine/threonine-protein kinase, putative		-0.340726	1.95825
Tb927.10.13800	hypothetical protein, conserved		-0.223047	1.34562
Tb927.10.13810	hypothetical protein, conserved		-0.113224	0.444647
Tb927.10.13820	Domain of unknown function (DUF4379), putative		0.486623	1.54
Tb927.10.13830	chaperone protein DNAj, putative		-0.230609	0.998416
Tb927.10.13840	Domain of unknown function (DUF4475), putative		-0.12299	0.469091
Tb927.10.13850	ATP12 chaperone protein, putative		-0.110075	0.616369
Tb927.10.13860	GPI-anchor transamidase subunit 8 (GPI8)		-0.341281	0.745157
Tb927.10.13870	tubulin tyrosine ligase protein, putative		0.137053	0.607073
Tb927.10.13880	hypothetical protein, conserved		-0.134422	0.943536
Tb927.10.13890	hypothetical protein, conserved		0.237561	1.54718
Tb927.10.1390	hypoxanthine-guanine phosphoribosyltransferase, putative		-0.383515	1.26609
Tb927.10.13900	UDP-galactose transporter		-0.151161	0.695124
Tb927.10.13910	hypothetical protein, conserved		0.214396	0.806818
Tb927.10.13920	hypothetical protein, conserved		0.192301	1.3757
Tb927.10.13930	phosphatidic acid phosphatase, putative		0.179381	0.589731
Tb927.10.13940	unspecified product		#N/A	#N/A
Tb927.10.13950	tubulin-specific chaperone, putative		0.0553724	0.252351
Tb927.10.13960	paralyzed flagella protein 20 (PF20)		0.128946	0.805112
Tb927.10.13970	uracil-DNA glycosylase, putative		-0.0938088	0.376031
Tb927.10.13980	btb/poz domain containing protein, putative		0.00794278	0.0258737
Tb927.10.13990	hypothetical protein, conserved		0.557552	1.96887
Tb927.10.1400	hypoxanthine-guanine phosphoribosyltransferase (HGPRT)		-0.409241	1.96486
Tb927.10.14000	aconitase (ACO)		-0.491083	1.5293
Tb927.10.14010	tubulin cofactor C domain-containing protein RP2 (rp2)		-0.234418	1.27206
Tb927.10.14020	hypothetical protein, conserved		-0.0187699	0.0679857
Tb927.10.14030	hypothetical protein, conserved		0.274054	1.65119
Tb927.10.14040	vacuolar ATP synthase subunit c, putative		-0.0533626	0.196056
Tb927.10.14050	hypothetical protein		0.648698	1.81175
Tb927.10.14060	hypothetical protein		2.27799	1.89807
Tb927.10.14090	transporter, putative		-0.398376	1.10942
Tb927.10.1410	hypothetical protein, conserved		0.0373765	0.118286
Tb927.10.14110	sjogren s syndrome nuclear autoantigen 1, putative		0.056458	0.20534
Tb927.10.14130	SRP19 protein, putative		0.590542	2.40679
Tb927.10.14140	pyruvate kinase 1 (PYK1)		-0.192285	0.517249
Tb927.10.14150	nuclear segregation protein, putative		-0.246756	0.941893
Tb927.10.14160	Aquaglyceroporin 3 (AQP3)		-0.181425	0.496974
Tb927.10.14170	aquaglyceroporin 2 (AQP2)		-0.390214	1.10297
Tb927.10.14180	protein transport protein SEC13, putative		-0.0449209	0.112571
Tb927.10.14190	hypothetical protein, conserved		0.452096	1.63069
Tb927.10.1420	metallo-peptidase, Clan MG, Family M24 (MetAP2)		-0.531106	0.929247
Tb927.10.14200	syntaxin 5		0.369149	3.08232
Tb927.10.14210	TFIIH basal transcription factor subunit (TFB5)		0.66496	2.72696
Tb927.10.14220	hypothetical protein, conserved		0.725387	2.36703
Tb927.10.14230	hypothetical protein, conserved		0.161588	0.563395
Tb927.10.14240	N-myristoyltransferase (NMT)		0.0257292	0.121752
Tb927.10.14250	hypothetical protein, conserved		0.146093	0.855515
Tb927.10.14260	AP-4 complex subunit sigma-1, putative		0.299449	1.97895
Tb927.10.14270	TFIIF-stimulated CTD phosphatase, putative		0.233455	0.327992
Tb927.10.14280	mitochondrial carrier protein (MCP20)		-0.320586	1.90726
Tb927.10.14290	hypothetical protein		0.486459	2.80956
Tb927.10.1430	hypothetical protein, conserved		0.0706639	0.294653
Tb927.10.14300	MEKK-related kinase 1, putative (MRK1)		0.180915	0.988434
Tb927.10.14310	hypothetical protein, conserved		0.21646	1.04746
Tb927.10.14320	Armadillo/beta-catenin-like repeat, putative		-0.0930058	0.489028
Tb927.10.14330	Utp14 protein, putative		-0.471634	1.89665
Tb927.10.14340	hypothetical protein, conserved		-0.0168198	0.0652326
Tb927.10.14350	hypothetical protein, conserved		-0.265782	0.863392
Tb927.10.14360	U2 small nuclear ribonucleoprotein 40K (U2_40K)		-0.155111	0.655582
Tb927.10.14370	hypothetical protein, conserved		0.225553	1.29902
Tb927.10.14380	Hsp70 protein, putative		-0.0429479	0.2012
Tb927.10.14390	Histone chaperone Rttp106-like, putative		-0.1894	0.563869
Tb927.10.1440	hypothetical protein, conserved		-0.0967956	0.489628
Tb927.10.14400	hypothetical protein, conserved		-0.241696	1.81655
Tb927.10.14410	leucine-rich repeat protein (LRRP), putative		-0.18607	1.5756
Tb927.10.14420	Serine/threonine-protein kinase Nek1-related, putative		-0.411729	1.49213
Tb927.10.14430	hypothetical protein, conserved		-0.0611485	0.205054
Tb927.10.14440	b9 domain-containing protein 1 (b9d1)		0.144512	0.556023
Tb927.10.14450	hypothetical protein, conserved		0.198521	0.839382
Tb927.10.14460	leucine-rich repeat protein (LRRP), putative		0.435676	3.40145
Tb927.10.14470	intraflagellar transport protein 140 (IFT140)		0.10049	0.446422
Tb927.10.14480	hypothetical protein, conserved		0.200161	0.890664
Tb927.10.14490	hypothetical protein, conserved		-0.110683	0.479307
Tb927.10.1450	plectin, putative		-0.0909205	0.326524
Tb927.10.14500	hypothetical protein, conserved		-0.262876	0.986114
Tb927.10.14510	root hair defective 3 GTP-binding protein (RHD3), putative		-0.125522	0.702761
Tb927.10.14520	hypothetical protein, conserved		0.150564	0.810592
Tb927.10.14530	19S proteasome non-atpase subunit 8 (Rpn8)		0.090633	0.317624
Tb927.10.14550	ATP-dependent DEAD/H RNA helicase, putative		-0.232502	0.939128
Tb927.10.14560	TPR repeat, putative		-0.108309	0.603836
Tb927.10.14570	kinesin motor domain containing protein, putative		-0.162402	1.09143
Tb927.10.14580	60S ribosomal protein L17, putative		0.551616	2.08796
Tb927.10.14590	Protein of unknown function (DUF1279), putative		-0.215591	0.945697
Tb927.10.1460	protein kinase, putative		0.146863	0.678134
Tb927.10.14600	40S ribosomal protein S2, putative (RPS2)		0.729938	2.83907
Tb927.10.14610	leucine-rich repeat protein (LRRP), putative		-0.147864	0.797496
Tb927.10.14640	Rtf2 RING-finger, putative		0.211357	0.775562
Tb927.10.14650	hypothetical protein, conserved		0.0403393	0.183191
Tb927.10.14660	hypothetical protein, conserved		0.13291	0.793286
Tb927.10.14680	ribosome biogenesis protein, putative		-0.796822	2.23303
Tb927.10.14690	syntaxin, putative		0.654797	3.3561
Tb927.10.14700	hypothetical protein, conserved		0.250427	1.43351
Tb927.10.14720	peroxin 13 (PEX13)		0.196861	1.14128
Tb927.10.14730	chaperone protein DNAj, putative		0.807072	3.96306
Tb927.10.14740	hypothetical protein, conserved		-0.248158	2.09231
Tb927.10.14750	fibrillarin, putative		-0.115489	0.292748
Tb927.10.14760	clathrin light chain, putative		0.191276	1.60947
Tb927.10.14770	Associated kinase of Tb14-3-3 (AKB1)		0.0515759	0.266856
Tb927.10.14780	mitogen-activated protein kinase kinase kinase, putative (CBPK1)		-0.368235	2.09222
Tb927.10.14790	metallo-peptidase, Clan MG, Family M24		-0.322021	0.918069
Tb927.10.14800	mitogen-activated protein kinase 9, putative (MPK9)		0.0365317	0.0963229
Tb927.10.14810	Multiprotein-bridging factor 1, putative (mbf1)		0.156598	0.947385
Tb927.10.14820	Mitochondrial ADP/ATP carrier protein 5c (MCP5c)		-0.566992	1.0973
Tb927.10.14850	hypothetical protein, unlikely		#N/A	#N/A
Tb927.10.14860	Complex 1 protein (LYR family), putative		0.0964681	0.480053
Tb927.10.14870	hypothetical protein, conserved		-0.597235	1.42975
Tb927.10.14880	hypothetical protein, conserved		-0.0482944	0.229833
Tb927.10.14890	C-terminal motor kinesin, putative (TBKIFC1)		0.142824	0.810235
Tb927.10.1490	Temperature dependent protein affecting M2 dsRNA replication, putative		-0.286428	1.54865
Tb927.10.14900	hypothetical protein, conserved		0.511356	1.34014
Tb927.10.14910	Sarcalumenin, putative		0.256096	1.53388
Tb927.10.14920	hypothetical protein, conserved		-0.0144947	0.0272125
Tb927.10.14930	Zinc finger CCCH domain-containing protein 39 (ZC3H39)		0.0670385	0.11906
Tb927.10.14940	unspecified product		#N/A	#N/A
Tb927.10.14950	Zinc finger CCCH domain-containing protein 40 (ZC3H40)		-0.33137	0.920758
Tb927.10.14980	intraflagellar transport protein IFT52, putative (IFT52)		-0.132834	0.671475
Tb927.10.14990	intraflagellar transport protein 80 (IFT80)		-0.0182062	0.0771809
Tb927.10.150	hypothetical protein, conserved		#N/A	#N/A
Tb927.10.1500	methionyl-tRNA synthetase, putative (MetRS)		-0.255673	1.14494
Tb927.10.15000	hypothetical protein, conserved		0.0800743	0.37709
Tb927.10.15010	lipoic acid synthetase, mitochondrial precursor, putative		-0.36955	1.99745
Tb927.10.15020	protein kinase, putative		0.270975	0.784526
Tb927.10.15040	hypothetical protein, conserved		0.581412	1.29334
Tb927.10.15070	hypothetical protein, conserved		#N/A	#N/A
Tb927.10.15080	hypothetical protein, conserved		-0.122223	0.558036
Tb927.10.15090	hypothetical protein, conserved		0.449207	1.72439
Tb927.10.1510	NOT1 (NOT1)		-0.28673	1.03
Tb927.10.15120	40S ribosomal protein S13, putative		0.559617	2.62893
Tb927.10.15130	Vesicle-trafficking protein SEC22, putative (SEC22)		-0.0127337	0.044424
Tb927.10.15140	hypothetical protein, conserved		0.109292	0.652188
Tb927.10.15150	DNA-directed RNA polymerase III subunit C11, putative (RPC11)		0.265728	2.39517
Tb927.10.15160	hypothetical protein, conserved		-0.218617	1.57759
Tb927.10.15170	hypothetical protein, conserved		-0.366261	1.12553
Tb927.10.15180	nucleosome assembly protein, putative		-0.183626	0.4381
Tb927.10.15190	hypothetical protein, conserved		-0.0676131	0.361904
Tb927.10.1520	ras-related protein Rab21, putative (RAB21)		0.519223	2.37963
Tb927.10.15200	Predicted coiled-coil domain-containing protein (DUF2360), putative		0.0725578	0.174241
Tb927.10.15210	nuclear cap binding complex subunit CBP30 (CBP30)		-0.0356186	0.161605
Tb927.10.15220	hypothetical protein, conserved		-0.429682	1.52771
Tb927.10.15230	hypothetical protein, conserved		0.38648	2.17951
Tb927.10.15240	hypothetical protein, conserved		-0.123332	0.702568
Tb927.10.15250	paraflagellar rod component, putative (PFC15)		-0.21149	1.16477
Tb927.10.15260	leucine-rich repeat protein (LRRP), putative		-0.0631386	0.210413
Tb927.10.15270	metallo- peptidase, Clan MG, Family M24		-0.498501	2.05476
Tb927.10.15280	Domain of Unknown Function (DUF1042), putative		-0.114988	0.397978
Tb927.10.15290	tubulin binding cofactor c, putative		-0.287445	1.75126
Tb927.10.1530	hypothetical protein, conserved		-0.0035962	0.010749
Tb927.10.15300	protein kinase, putative		0.228511	1.13211
Tb927.10.15310	hypothetical protein, conserved		0.419446	0.977207
Tb927.10.15320	hypothetical protein, conserved		-0.63085	1.12715
Tb927.10.15330	CYTH domain containing protein, putative		-0.526799	2.11069
Tb927.10.15350	histone H3 variant (h3vaR)		0.251815	1.34791
Tb927.10.15370	DNA-directed RNA polymerases I and III subunit RPAC1, putative (RPC40)		-0.446627	1.60514
Tb927.10.15380	U3 snoRNA-associated protein UTP11, putative		-0.605155	1.38317
Tb927.10.15390	kinesin, putative		0.0619258	0.245988
Tb927.10.1540	zinc finger protein family member, putative (ZC3H30)		-0.259356	0.726826
Tb927.10.15400	kinesin, putative		-0.138545	0.77056
Tb927.10.15410	glycosomal malate dehydrogenase (gMDH)		0.114697	0.381491
Tb927.10.15420	methyltransferase domain containing protein, putative		-0.177902	0.952911
Tb927.10.15430	Ankyrin repeats (3 copies), putative		-0.363659	3.27146
Tb927.10.15440	hypothetical protein, conserved		0.467863	3.46209
Tb927.10.15450	hypothetical protein, conserved		0.218136	1.02322
Tb927.10.15460	EAP30/Vps36 family, putative		0.213557	1.06211
Tb927.10.15470	hypothetical protein, conserved		-0.0928012	0.540168
Tb927.10.15480	transporter, putative		0.226046	1.48788
Tb927.10.15490	GDP-mannose 4,6 dehydratase, putative		-0.239885	0.842129
Tb927.10.1550	proteasome regulatory non-ATP-ase subunit 5 (RPN5)		-0.176311	0.909639
Tb927.10.15500	SNARE protein, putative		0.115362	0.311999
Tb927.10.15510	hypothetical protein, conserved		-0.547579	2.81668
Tb927.10.15520	signal recognition particle protein, putative		-0.304554	0.90754
Tb927.10.15530	ABC transport system ATP-binding protein, putative		-0.450935	1.56934
Tb927.10.15540	predicted VPS53-like domain protein		-0.149454	0.820036
Tb927.10.15550	hypothetical protein, conserved		0.0485978	0.199263
Tb927.10.15560	unspecified product		#N/A	#N/A
Tb927.10.15570	transcription factor IIa, putative (TFIIA-1)		0.263794	0.974111
Tb927.10.15580	dynein light chain, putative		0.290111	1.00775
Tb927.10.15590	macrophage infectivity potentiator, precursor, putative (MIP)		0.0334814	0.0822861
Tb927.10.1560	hypothetical protein, conserved		-0.838756	1.39252
Tb927.10.15600	FKBP-type peptidylprolyl cis-trans isomerase, putative		0.225022	0.734592
Tb927.10.15610	zinc finger protein, putative		1.17986	4.7062
Tb927.10.15630	hypothetical protein, unlikely		#N/A	#N/A
Tb927.10.15640	WD domain, G-beta repeat, putative		-0.0540894	0.248414
Tb927.10.15650	tRNA pseudouridine synthase A-like protein		0.00360857	0.0099086
Tb927.10.15660	hypothetical protein, conserved		-0.123141	0.509723
Tb927.10.15670	hypothetical protein, conserved		0.599943	3.64847
Tb927.10.15680	hypothetical protein, conserved		-0.241394	1.78416
Tb927.10.15690	anaphase promoting complex, subunit 10-like protein		0.146087	0.61154
Tb927.10.1570	ATPase subunit 9, putative		-0.100734	0.353766
Tb927.10.15700	hypothetical protein, conserved		-0.0507867	0.129304
Tb927.10.15710	mitochondrial carrier protein (MCP7)		0.0146931	0.0398824
Tb927.10.15720	proteasome regulatory non-ATP-ase subunit 9 (RPN9)		0.0541779	0.144411
Tb927.10.15730	SPRY domain/Ankyrin repeats (3 copies), putative		-0.493396	4.61252
Tb927.10.15740	hypothetical protein, conserved		0.285154	1.32782
Tb927.10.15750	hypothetical protein, conserved		-0.275734	1.50452
Tb927.10.15760	hypothetical protein, conserved		-0.288204	0.91643
Tb927.10.15770	hypothetical protein, conserved		0.624863	3.29449
Tb927.10.15780	hypothetical protein, conserved		0.267895	1.13986
Tb927.10.15790	CHCH domain containing protein, putative		0.136944	0.701075
Tb927.10.1580	Domain of unknown function (DUF543), putative		0.245893	0.612724
Tb927.10.15800	actin related protein 2, putative		-0.0902276	0.352083
Tb927.10.15810	Fcf1, putative		-0.466617	2.45624
Tb927.10.15820	hypothetical protein, conserved		0.176078	0.61388
Tb927.10.15830	hypothetical protein, conserved		-0.275838	1.63022
Tb927.10.15840	hypothetical protein, conserved		-0.125408	0.69112
Tb927.10.15850	peroxin 12 (PEX12)		-0.45579	2.53629
Tb927.10.15860	hypothetical protein, conserved		0.07098	0.243128
Tb927.10.15870	RNA binding protein, putative		0.559292	2.37246
Tb927.10.15880	protein kinase, putative		0.279393	0.880247
Tb927.10.15890	hypothetical protein, conserved		0.25677	0.579163
Tb927.10.15910	glycerol uptake protein, putative		0.194047	0.631435
Tb927.10.15920	hypothetical protein, conserved		-0.381312	1.21206
Tb927.10.15930	pdz domain containing protein, putative		0.287346	0.66466
Tb927.10.15940	cation transporter, putative		0.0419469	0.147542
Tb927.10.15950	TFIID-like protein, putative (TRF4)		0.30243	0.866258
Tb927.10.15960	hypothetical protein, conserved		-0.0638183	0.170592
Tb927.10.15970	Triglyceride lipase, putative		-0.603252	4.04083
Tb927.10.15980	hypothetical protein		-0.546481	2.82501
Tb927.10.160	RNA polymerase II		#N/A	#N/A
Tb927.10.1600	hypothetical protein, conserved		0.136742	0.42027
Tb927.10.16010	hypothetical protein		2.42293	7.21672
Tb927.10.16020	pre-RNA processing PIH1/Nop17, putative		0.267802	0.736431
Tb927.10.16030	mitogen activated protein kinase 4, putative (MAPK2)		0.25599	1.09635
Tb927.10.16040	oxidoreductase-protein, putative		-0.026439	0.102167
Tb927.10.16050	hypothetical protein, conserved		0.0361507	0.102214
Tb927.10.16060	hypothetical protein, conserved		0.240673	1.20428
Tb927.10.16070	eukaryotic translation initiation factor 4E, putative		-0.281114	0.818988
Tb927.10.16080	hypothetical protein, conserved		-0.510315	0.993246
Tb927.10.16090	hypothetical protein, conserved		-0.0312253	0.114351
Tb927.10.1610	hypothetical protein, conserved		0.0402579	0.145136
Tb927.10.16100	FK506-binding protein (FKBP)-type peptidyl-prolyl isomerase, putative		-0.417807	1.44855
Tb927.10.16110	hypothetical protein, conserved		-0.043207	0.126819
Tb927.10.16120	inosine-5'-monophosphate dehydrogenase		-0.656028	1.05776
Tb927.10.16130	hypothetical protein, unlikely		#N/A	#N/A
Tb927.10.16140	Adenylate/guanylate cyclase, putative		0.39955	3.86153
Tb927.10.16150	ATP-dependent zinc metallopeptidase, putative		0.23552	1.17253
Tb927.10.16160	protein kinase, putative		0.153073	0.473053
Tb927.10.16170	potassium voltage-gated channel, putative		-0.107343	0.388566
Tb927.10.16180	hypothetical protein, conserved		-0.120428	0.463883
Tb927.10.1620	phosphoserine/threonine/tyrosine-binding protein, putative		0.164536	0.892074
Tb927.10.1630	atp-binding cassette sub-family e member 1 (ABCE1)		-0.496292	1.3487
Tb927.10.1650	hypothetical protein, conserved		-0.00479434	0
Tb927.10.1660	hypothetical protein, conserved		-0.398282	1.67662
Tb927.10.1670	hypothetical protein		0.150756	0.146225
Tb927.10.1680	histone deacetylase 1 (DAC1)		0.305742	1.52448
Tb927.10.1690	nucleotide binding protein, putative (NBP 1)		-0.0232287	0.0547697
Tb927.10.170	pseudouridine synthase, Cbf5p		-0.369525	1.25278
Tb927.10.1700	hypothetical protein, conserved		0.360415	1.78826
Tb927.10.1710	DNA polymerase eta, putative		0.508493	2.84969
Tb927.10.1720	ATP-dependent DEAD/H RNA helicase, putative		-0.3533	1.34878
Tb927.10.1730	hypothetical protein, conserved		-0.055433	0.188378
Tb927.10.1740	hypothetical protein, conserved		0.14774	0.67191
Tb927.10.1750	hypothetical protein, conserved		0.266953	1.06181
Tb927.10.1760	hypothetical protein		1.06067	3.2864
Tb927.10.1770	hypothetical protein		1.22746	1.973
Tb927.10.1780	hypothetical protein		1.34609	2.29833
Tb927.10.1790	hypothetical protein		0.823097	0.54033
Tb927.10.180	ATP synthase F1 subunit gamma protein, putative (ATPF1G)		-0.368389	1.02767
Tb927.10.1800	methyltransferase domain containing protein, putative		0.36796	1.96545
Tb927.10.1810	RING-H2 zinc finger, putative		0.0741693	0.163329
Tb927.10.1820	hypothetical protein, conserved		-0.00759648	0.0191363
Tb927.10.1830	syntaxin, putative		0.143247	0.491047
Tb927.10.1840	hypothetical protein, conserved		0.207685	0.94891
Tb927.10.1850	WD domain, G-beta repeat, putative		-0.00124043	0.00291772
Tb927.10.1860	hypothetical protein, conserved		0.114502	0.293215
Tb927.10.1870	hypothetical protein, conserved		#N/A	#N/A
Tb927.10.1880	hypothetical protein, conserved		-0.00378133	0.0111997
Tb927.10.1890	cysteine peptidase, Clan CA, family C2, putative		-0.091966	0.475405
Tb927.10.190	40S ribosomal protein S6, putative		0.661062	2.64756
Tb927.10.1900	DNA topoisomerase IA, putative		0.0572364	0.215186
Tb927.10.1910	serine/threonine protein kinase, putative		-0.160844	0.983983
Tb927.10.1930	hypothetical protein, conserved		-0.288614	1.43228
Tb927.10.1940	serine/threonine-protein kinase, putative		0.155159	0.447074
Tb927.10.1950	leucine-rich repeat protein (LRRP), putative		-0.260647	2.04917
Tb927.10.1960	hypothetical protein, conserved		-0.574669	2.16769
Tb927.10.1970	CHAT domain containing protein, putative		-0.0156306	0.0643723
Tb927.10.1980	hypothetical protein, conserved		0.407163	1.39107
Tb927.10.1990	major vault protein, putative (MVP)		-0.359953	3.38394
Tb927.10.200	vacuolar ATP synthase, putative		-0.113074	0.253523
Tb927.10.2000	actin-like protein, putative		#N/A	#N/A
Tb927.10.2010	hexokinase (HK1)		-0.0297258	0.0131655
Tb927.10.2030	hypothetical protein, conserved		-0.10256	0.552398
Tb927.10.2040	protein kinase, putative		-0.208773	1.53175
Tb927.10.2050	hypothetical protein, conserved		-0.217747	1.88485
Tb927.10.2060	hypothetical protein, conserved		-0.390775	3.34492
Tb927.10.2070	hypothetical protein, conserved		0.222471	1.09355
Tb927.10.2080	hypothetical protein, conserved		0.210181	1.62716
Tb927.10.2090	elongation factor 1-alpha (TEF1)		-0.374251	2.4664
Tb927.10.210	GPI transamidase component GAA1 (TbGAA1)		-0.086068	0.329886
Tb927.10.2120	U1 small nuclear ribonucleoprotein C, putative		0.256524	1.19116
Tb927.10.2130	Vps51/Vps67, putative		0.0468972	0.180954
Tb927.10.2150	Protein of unknown function, DUF607, putative		0.0767811	0.249289
Tb927.10.2160	hypothetical protein, conserved		0.441735	1.33624
Tb927.10.2170	hypothetical protein		0.543747	1.57301
Tb927.10.2180	Rtr1/RPAP2 family, putative		0.201629	0.799259
Tb927.10.2190	Protein of unknown function (DUF667), putative		-0.246992	1.19983
Tb927.10.220	60S ribosomal protein L37a, putative		0.458538	2.55584
Tb927.10.2200	hypothetical protein, conserved		0.15842	0.869242
Tb927.10.2210	Peptidase C19, ubiquitin carboxyl-terminal hydrolase, putative		0.247951	1.62198
Tb927.10.2220	piwi-like protein 1		0.546011	1.76879
Tb927.10.2230	NADPH:adrenodoxin oxidoreductase, mitochondrial, putative		0.163597	0.813628
Tb927.10.2240	hypothetical protein, conserved		-0.102648	0.359964
Tb927.10.2250	ubiquitin-conjugating enzyme variant Kua homologue, putative		0.217056	1.07911
Tb927.10.2260	Ubiquitin family, putative		-0.0998745	0.597123
Tb927.10.2270	vacuolar protein sorting-associated protein 35, putative		0.16691	0.770577
Tb927.10.2280	hypothetical protein, conserved		0.361556	1.02251
Tb927.10.2290	chaperone protein DNAj, putative		-0.139672	1.05898
Tb927.10.230	proteasome subunit alpha type-5, putative		0.0866113	0.32728
Tb927.10.2300	hypothetical protein, conserved		-0.0991672	0.385569
Tb927.10.2310	hypothetical protein, conserved		-0.712402	2.0543
Tb927.10.2320	hypothetical protein, conserved		-0.150056	0.570619
Tb927.10.2330	hypothetical protein, conserved		0.234626	1.23993
Tb927.10.2340	SNARE domain containing protein, putative		-0.377632	0.858829
Tb927.10.2350	pyruvate dehydrogenase complex E3 binding protein, putative		-0.330502	1.62
Tb927.10.2360	hypothetical protein		-0.174337	0.326605
Tb927.10.2370	RNA-binding protein, putative (LA)		-0.456727	1.15431
Tb927.10.2380	Tetratricopeptide repeat, putative		-0.138405	0.768914
Tb927.10.2390	casein kinase I, putative		0.0735668	0.14873
Tb927.10.240	peroxin 14, putative (PEX14)		0.158932	0.559939
Tb927.10.2400	hypothetical protein		0.845689	2.36875
Tb927.10.2410	MSP-C, putative (MSP-C)		0.422647	2.00029
Tb927.10.2440	Metacaspase-4 (MCA4)		0.209449	0.676051
Tb927.10.2450	hypothetical protein		0.358039	0.347491
Tb927.10.2460	DnaJ domain containing protein, putative		#N/A	#N/A
Tb927.10.2470	Cleft lip and palate transmembrane protein 1 (CLPTM1), putative		-0.0113924	0.0479913
Tb927.10.2480	hypothetical protein, conserved		-0.040409	0.131465
Tb927.10.2490	glucose-6-phosphate 1-dehydrogenase (G6PD)		-0.221682	0.864377
Tb927.10.250	hypothetical protein, conserved		0.249863	1.49952
Tb927.10.2500	hypothetical protein, conserved		0.256101	0.66408
Tb927.10.2510	hypothetical protein, conserved		0.373912	2.02312
Tb927.10.2520	PrimPol-like protein 2 (ppl2)		-0.0109456	0.0404272
Tb927.10.2530	adenylate kinase, putative		-0.335528	1.68849
Tb927.10.2540	adenylate kinase, putative		0.574829	2.7036
Tb927.10.2550	malate dehydrogenase-related		-0.146275	0.802343
Tb927.10.2560	mitochondrial malate dehydrogenase (mMDH)		-0.0381395	0.115169
Tb927.10.2570	lysosomal alpha-mannosidase precursor, putative		-0.285265	2.05766
Tb927.10.2580	Nucleolar protein 12 (25kDa), putative		-0.123805	0.566112
Tb927.10.2590	methyltransferase domain containing protein, putative		-0.0534153	0.118107
Tb927.10.260	BolA-like protein, putative		0.133394	0.586833
Tb927.10.2600	hypothetical protein, conserved		-0.0712668	0.26826
Tb927.10.2610	Domain of unknown function (DUF1935), putative		0.291697	0.686295
Tb927.10.2620	CS domain containing protein, putative		-0.431007	2.51709
Tb927.10.2630	Regulator of Vps4 activity in the MVB pathway, putative		0.223192	0.595726
Tb927.10.2640	intraflagellar transport protein 81 (IFT81)		0.193651	1.2492
Tb927.10.2650	hypothetical protein, conserved		-0.00873891	0.0287118
Tb927.10.2660	hypothetical protein, conserved		0.0808258	0.36601
Tb927.10.2670	hypothetical protein, conserved		0.00674516	0.02483
Tb927.10.2680	pyridine nucleotide-disulphide oxidoreductase, putative		0.018818	0.0649247
Tb927.10.2690	Trafficking protein Mon1, putative		0.282196	1.485
Tb927.10.270	60S ribosomal protein L32, putative		0.41875	2.36279
Tb927.10.2700	predicted WD40 repeat protein		-0.615113	1.93566
Tb927.10.2710	ferredoxin, putative		-0.5831	1.41158
Tb927.10.2720	hypothetical protein, conserved		-0.143737	0.78765
Tb927.10.2730	START domain containing protein, putative		-0.266501	1.22071
Tb927.10.2740	hypothetical protein, unlikely		#N/A	#N/A
Tb927.10.2750	deoxyhypusine synthase, putative		-0.407863	2.82276
Tb927.10.2760	ATPase family associated with various cellular activities (AAA), putative		0.160088	0.725103
Tb927.10.2770	eukaryotic translation initiation factor 5, putative		-0.521727	2.05444
Tb927.10.2780	DNA-directed RNA polymerase III subunit C1 (RPC1)		-0.291245	2.0154
Tb927.10.2790	Conserved oligomeric complex COG6, putative		0.261583	2.04787
Tb927.10.280	cytochrome oxidase subunit VI (COXVI)		0.302774	0.876063
Tb927.10.2800	hypothetical protein, conserved		-0.0637946	0.160212
Tb927.10.2810	hypothetical protein, conserved		-0.118494	0.632274
Tb927.10.2820	hypothetical protein, conserved		0.256972	1.15256
Tb927.10.2830	hypothetical protein, conserved		0.360806	1.59021
Tb927.10.2840	ribosomal protein S25, putative		0.574391	2.83495
Tb927.10.2850	hypothetical protein		0.130912	0.34194
Tb927.10.2860	WD domain, G-beta repeat, putative		0.124643	0.369727
Tb927.10.2870	hypothetical protein, conserved		0.0965067	0.439451
Tb927.10.2880	Voltage-dependent calcium channel subunit, putative (FS179)		-0.390803	2.05438
Tb927.10.2890	enolase		-0.4408	0.662159
Tb927.10.290	proteasome alpha 2 subunit, putative		-0.134809	0.494776
Tb927.10.2900	importin beta-1 subunit, putative		-0.385294	1.14407
Tb927.10.2910	splicing factor PTSR1 interacting protein (TSR1IP)		0.0641641	0.304724
Tb927.10.2920	hypothetical protein, conserved		0.11087	0.569253
Tb927.10.2930	hypothetical protein, conserved		0.0257603	0.0671917
Tb927.10.2940	Soluble NSF attachment protein, SNAP, putative		0.502291	2.31048
Tb927.10.2950	hypothetical protein, conserved		-0.100489	0.508968
Tb927.10.2960	Translation factor GUF1, mitochondrial, putative (GUF1)		0.167945	0.793138
Tb927.10.2970	hypothetical protein, conserved		0.106449	0.292637
Tb927.10.2980	proteasome regulatory non-ATPase subunit 11 (RPN11)		-0.0191486	0.0389829
Tb927.10.2990	nuclear cap binding complex subunit CBP110 (CBP110)		-0.227013	1.04748
Tb927.10.300	Protein of unknown function, DUF607, putative		0.580647	4.50766
Tb927.10.3000	hypothetical protein, conserved		-0.0594332	0.146755
Tb927.10.3010	bilobe protein, conserved		0.136133	0.365199
Tb927.10.3020	hypothetical protein, conserved		-0.0729638	0.228511
Tb927.10.3040	hypothetical protein, conserved		-0.411875	1.78512
Tb927.10.3050	hypothetical protein		3.11923	4.76201
Tb927.10.3070	hypothetical protein, conserved		0.0226921	0.0826278
Tb927.10.3080	methionine biosynthetic protein, putative		-0.18342	0.753472
Tb927.10.3090	hypothetical protein, conserved		-0.210178	0.908551
Tb927.10.310	pumillio/PUF RNA binding protein 3 (PUF3)		-0.149683	0.948135
Tb927.10.3100	glycerol-3-phosphate acyltransferase, putative		0.0674465	0.258047
Tb927.10.3110	DNA primase large subunit, putative (pril)		-0.00215842	0.00750613
Tb927.10.3120	cytochrome c oxidase assembly protein, putative		-0.35152	1.14198
Tb927.10.3130	myotubularin-associated protein, putative		-0.0133428	0.033875
Tb927.10.3140	leucine-rich repeat protein (LRRP), putative		-0.0216967	0.082704
Tb927.10.3150	N-acetyltransferase, putative		-0.0564604	0.223453
Tb927.10.3160	hypothetical protein, conserved		-0.0329854	0.097876
Tb927.10.3170	ABC transporter, putative		-0.258157	1.1166
Tb927.10.3180	zinc-finger of acetyl-transferase ESCO, putative		0.242663	1.03785
Tb927.10.3190	hypothetical protein		#N/A	#N/A
Tb927.10.320	hypothetical protein, conserved		0.242347	0.583811
Tb927.10.3200	U2 splicing auxiliary factor, putative (U2AF35)		-0.064008	0.174068
Tb927.10.3210	delta-1-pyrroline-5-carboxylate dehydrogenase, putative		-0.674342	0.82777
Tb927.10.3220	hypothetical protein, unlikely		#N/A	#N/A
Tb927.10.3230	protein kinase, putative		-0.00394559	0.0088426
Tb927.10.3250	hypothetical protein, conserved		-0.04753	0.15004
Tb927.10.3260	Long-chain-fatty-acid--CoA ligase 5 (EC 6.2.1.3) (Long-chain acyl-CoA synthetase 5) (LACS 5), putative		-0.39353	1.37341
Tb927.10.3270	hypothetical protein, conserved		-0.353089	1.55196
Tb927.10.3280	60S ribosomal proteins L38, putative		0.847197	4.06902
Tb927.10.3290	hypothetical protein, conserved		0.0350392	0.0930886
Tb927.10.330	hypothetical protein, conserved		-0.436222	4.33864
Tb927.10.3300	Domain of unknown function (DUF4206), putative		0.01372	0.0382081
Tb927.10.3310	hypothetical protein, conserved		0.0697317	0.395672
Tb927.10.3320	hypothetical protein, conserved		0.17222	1.09798
Tb927.10.3330	DDRGK domain containing protein, putative		0.259969	0.981675
Tb927.10.3340	protein kinase, putative		0.0665831	0.128943
Tb927.10.3350	major facilitator superfamily, putative		0.0192203	0.0804868
Tb927.10.3360	PTP1-interacting protein, 39 kDa		0.232801	0.687099
Tb927.10.3370	60S acidic ribosomal protein P2, putative		0.318568	1.96997
Tb927.10.3390	predicted TLD domain protein		0.00951207	0.037872
Tb927.10.340	mitochondrial structure specific endonuclease I (SSE-1), putative		-0.282024	1.97559
Tb927.10.3400	hypothetical protein, conserved		1.07965	3.50007
Tb927.10.3410	hypothetical protein		-0.195697	0
Tb927.10.3420	NADH-ubiquinone oxidoreductase c, putative		-1.10817	0.284438
Tb927.10.3430	hypothetical protein, conserved		-0.265644	0.82714
Tb927.10.3470	Ankyrin repeats (3 copies), putative		-0.531993	2.62405
Tb927.10.3480	hypothetical protein, conserved		0.445503	1.82594
Tb927.10.3490	kinetoplastid-specific dual specificity phosphatase, putative		0.238669	2.37502
Tb927.10.350	protein kinase, putative		-0.285518	1.16623
Tb927.10.3500	RNA-binding protein, putative (RBSR4)		-0.231661	1.10516
Tb927.10.3510	tRNA pseudouridine synthase D (TruD), putative		-0.277154	1.91826
Tb927.10.3520	protease regulatory ATPase subunit 4 (RPT4)		-0.0989321	0.518546
Tb927.10.3530	hypothetical protein, conserved		0.774952	2.59708
Tb927.10.3540	hypothetical protein, conserved		-0.458001	0.988158
Tb927.10.3550	DNA repair helicase, putative		-0.00448959	0.0145375
Tb927.10.3560	arginine N-methyltransferase, putative		-0.297588	0.990854
Tb927.10.3570	RNA editing exonuclease 2 (KREX2)		-0.318315	1.943
Tb927.10.3580	hypothetical protein, conserved		0.100744	0.335581
Tb927.10.3590	hypothetical protein, conserved		-0.235834	2.01204
Tb927.10.360	hypothetical protein, conserved		0.205048	0.988186
Tb927.10.3600	hypothetical protein, conserved		0.255495	0.635387
Tb927.10.3610	hypothetical protein, conserved		-0.244822	2.14627
Tb927.10.3620	Laminin-like protein, putative		0.194303	1.22762
Tb927.10.3630	hypothetical protein, conserved		-0.03158	0.0670448
Tb927.10.3640	nuclear transmembrane protein, putative (NP)		-0.349998	1.26917
Tb927.10.3650	NADH-dependent fumarate reductase, putative		-0.503056	3.27099
Tb927.10.3660	aspartate aminotransferase		-0.4286	0.84157
Tb927.10.3670	hypothetical protein, conserved		0.175169	0.91734
Tb927.10.3680	hypothetical protein, conserved		0.333573	1.33659
Tb927.10.3690	rRNA dimethyltransferase, putative		0.116016	0.275461
Tb927.10.370	calcineurin B subunit, putative (CNB)		0.631636	3.1402
Tb927.10.3700	AMP-activated protein kinase, gamma regulatory subunit (AMPKG)		-0.00676907	0.00809594
Tb927.10.3710	proteasome activator protein PA26 (pa26)		0.378645	1.63459
Tb927.10.3720	hypothetical protein, conserved		0.114925	0.327839
Tb927.10.3730	SET domain containing protein, putative		-0.00543543	0.0216738
Tb927.10.3740	hypothetical protein, conserved		-0.092935	0.575448
Tb927.10.3750	Endonuclease/Exonuclease/phosphatase family, putative		0.248462	1.25612
Tb927.10.3760	vacuolar ATP synthase subunit d, putative		0.216209	1.20916
Tb927.10.3770	predicted TPR repeat protein		-0.528993	1.62359
Tb927.10.3780	hypothetical protein, conserved		0.0387926	0.137453
Tb927.10.3790	hypothetical protein, conserved		-0.940017	4.45385
Tb927.10.380	mitochondrial RNA binding complex 1 subunit (PPR5)		-0.504383	2.98631
Tb927.10.3800	predicted RING finger protein		0.0598738	0.24037
Tb927.10.3810	Nup53/35/40-type RNA recognition motif containing protein, putative		-0.297427	2.4435
Tb927.10.3820	hypothetical protein, conserved		-0.130368	0.614692
Tb927.10.3840	60S ribosomal protein L18a, putative		0.749157	4.14567
Tb927.10.3850	hypothetical protein, conserved		0.296551	0.739933
Tb927.10.3860	SNF-7-like protein, putative		0.0556924	0.24584
Tb927.10.3870	hypothetical protein, conserved		-0.272753	1.64795
Tb927.10.3880	hypothetical protein, conserved		-0.0719038	0.287497
Tb927.10.3890	phosphatidylinositol-4-phosphate 5-kinase, putative (PIP5KII-alpha)		#N/A	#N/A
Tb927.10.390	DUF2407 ubiquitin-like domain containing protein, putative		-0.0592681	0.23919
Tb927.10.3900	protein kinase, putative		-0.355424	1.63677
Tb927.10.3910	hypothetical protein, conserved		0.00923248	0.0235585
Tb927.10.3920	hypothetical protein, conserved		-0.167875	0.554732
Tb927.10.3930	40S ribosomal protein S3A, putative		0.575454	2.78634
Tb927.10.3950	hypothetical protein, conserved		-0.461102	2.57882
Tb927.10.3960	hypothetical protein, conserved		-0.182154	0.45594
Tb927.10.3970	hypothetical protein, conserved		-0.198157	0.665256
Tb927.10.3980	unspecified product		#N/A	#N/A
Tb927.10.3990	DHH1 (DHH1)		-0.226809	0.643327
Tb927.10.400	hypothetical protein, conserved		0.31039	1.81514
Tb927.10.4000	methylglutaconyl-CoA hydratase, mitochondrial precursor, putative		-0.0939589	0.531742
Tb927.10.4010	hypothetical protein, conserved		-0.44772	1.83791
Tb927.10.4020	hypothetical protein, conserved		-0.147839	0.680085
Tb927.10.4030	hypothetical protein		-0.237521	1.47074
Tb927.10.4040	3-keto-dihydrosphingosine reductase		-0.24529	1.2503
Tb927.10.4050	serine palmitoyltransferase, putative		-0.242053	0.748629
Tb927.10.4060	Ankyrin repeats (3 copies), putative		-0.359558	3.07645
Tb927.10.4070	hypothetical protein, conserved		0.131343	0.475573
Tb927.10.4080	hypothetical protein, conserved		0.0603744	0.253269
Tb927.10.4090	hypothetical protein, conserved		0.0991897	0.427017
Tb927.10.410	hypothetical protein, conserved		0.320712	1.75307
Tb927.10.4100	hypothetical protein, conserved		-0.140962	0.959505
Tb927.10.4110	60S ribosomal protein L30 (RPL30)		0.623737	3.00779
Tb927.10.4130	NDUFA5/B13 subunit, putative		0.0239714	0.0960074
Tb927.10.4140	Protein of unknown function (DUF1242), putative		-0.0167783	0.0571279
Tb927.10.4150	hypothetical protein, unlikely		#N/A	#N/A
Tb927.10.4160	predicted zinc finger protein		0.671936	3.09229
Tb927.10.4170	hypothetical protein, conserved		-0.0979991	0.476346
Tb927.10.4180	TFIIF-stimulated CTD phosphatase, putative		-0.333953	3.5049
Tb927.10.4190	hypothetical protein		0.240135	0.25461
Tb927.10.420	hypothetical protein, conserved		-0.00564052	0.012586
Tb927.10.4200	hypothetical protein, conserved		0.309762	2.25902
Tb927.10.4210	hypothetical protein, conserved		0.148951	0.67484
Tb927.10.4220	hypothetical protein, conserved		-0.0855345	0.455108
Tb927.10.4230	hypothetical protein, conserved		0.0244037	0.113377
Tb927.10.4240	hypothetical protein, conserved		-0.339517	2.1275
Tb927.10.4250	ADP-ribosylation factor-like 2, arl2 (ARL2)		0.341526	0.992042
Tb927.10.4260	hypothetical protein, conserved		-0.0295952	0.136866
Tb927.10.4270	coatomer subunit zeta, putative		-0.0212621	0.0717583
Tb927.10.4280	ubiquinol-cytochrome c reductase complex 14kD subunit, putative		-0.337216	1.13881
Tb927.10.4290	hypothetical protein, conserved		0.294957	1.40012
Tb927.10.430	peroxidase, putative		0.218415	1.70488
Tb927.10.4300	Trk system potassium uptake protein (HKT1)		-0.197887	1.6377
Tb927.10.4380	hypothetical protein		0.465249	1.00912
Tb927.10.4390	hypothetical protein		0.411386	1.31569
Tb927.10.440	hypothetical protein, conserved		0.0139216	0.0209932
Tb927.10.4410	hypothetical protein		0.293205	0.293453
Tb927.10.4470	hypothetical protein, conserved		-0.371155	1.71697
Tb927.10.450	Microtubule-binding protein MIP-T3, putative		0.797023	2.99485
Tb927.10.4520	6-phosphofructo-2-kinase/fructose-2,6-bisphosphatas, putative		0.00452184	0.0183821
Tb927.10.4530	hypothetical protein, conserved		0.0606742	0.245006
Tb927.10.4540	ARP2/3 complex subunit, putative		0.0184942	0.0507223
Tb927.10.4550	hypothetical protein, conserved		-0.159259	0.546827
Tb927.10.4560	elongation factor 2		-0.765959	1.35756
Tb927.10.4580	hypothetical protein, conserved		-0.163718	0.706663
Tb927.10.4590	mitochondrial inner membrane signal peptidase, putative		-0.139612	0.548922
Tb927.10.460	NIMA-related protein kinase (NRKC)		0.194182	1.26338
Tb927.10.4600	predicted SET domain protein		-0.255725	1.15419
Tb927.10.4610	dolicholphosphate-mannose synthase, putative (DPMS)		0.3002	1.28434
Tb927.10.4620	peptidyl-prolyl cis-trans isomerase, putative (PPIase)		0.0227555	0.0836657
Tb927.10.4630	hypothetical protein, conserved		0.246437	0.937536
Tb927.10.4640	eukaryotic translation initiation factor 3 subunit L, putative (EIF3L)		-0.579536	1.40067
Tb927.10.4650	hypothetical protein, conserved		-0.172085	1.56196
Tb927.10.4660	Transcription factor S-II (TFIIS), central domain containing protein, putative		0.389147	1.44889
Tb927.10.4670	hypothetical protein, conserved		0.172243	1.03215
Tb927.10.4680	Mutt-Nudix-related hydrolase 5, putative (Nudix5)		0.472112	1.96616
Tb927.10.4690	dynein light chain, putative		0.085206	0.33818
Tb927.10.470	choline dehydrogenase, putative		-0.339186	2.20119
Tb927.10.4700	dolicholphosphate-mannose synthase, putative		-0.00421469	0.00965527
Tb927.10.4710	20S proteasome subunit (PSB4)		-0.0356202	0.144653
Tb927.10.4720	Ankyrin repeats (many copies), putative		0.212382	1.06291
Tb927.10.4730	ribonuclease HII, putative		-0.0651585	0.236945
Tb927.10.4740	nucleolar RNA-binding protein, putative		-0.0432067	0.0861011
Tb927.10.4750	hypothetical protein, conserved		-0.127849	0.47004
Tb927.10.4760	Integral membrane protein DUF106, putative		-0.175683	0.443321
Tb927.10.4770	phosphatidylinositol-4-phosphate 5-kinase, putative		0.148315	0.865036
Tb927.10.4780	GPI inositol deacylase precursor (GPIdeAc)		0.0988122	0.334667
Tb927.10.4790	hypothetical protein, conserved		0.617083	2.77709
Tb927.10.480	hypothetical protein, conserved		0.48274	0.842148
Tb927.10.4800	hypothetical protein, conserved		0.474571	1.64381
Tb927.10.4810	hypothetical protein, conserved		0.227266	1.22232
Tb927.10.4820	hypothetical protein, conserved		0.423173	2.01024
Tb927.10.4830	hypothetical protein, conserved		-0.100636	0.523975
Tb927.10.4840	transcription factor IIa, putative (TFIIA-2)		0.132675	0.465592
Tb927.10.4850	hypothetical protein, conserved		0.00380247	0.0133183
Tb927.10.4860	hypothetical protein, conserved		0.30191	1.38563
Tb927.10.4870	tRNA-dihydrouridine synthase 2, putative		-0.288765	2.26285
Tb927.10.4880	hypothetical protein, conserved		-0.131187	0.5586
Tb927.10.4890	zinc-finger of a C2HC-type, putative		0.00516513	0.0188932
Tb927.10.4900	TPR-repeat-containing chaperone protein DNAJ, putative		0.285305	1.98897
Tb927.10.4910	mitochondrial carrier protein (MCP4)		-0.161116	0.832857
Tb927.10.4920	hypothetical protein, conserved		0.393461	2.43744
Tb927.10.4930	protein phosphatase 2C, putative		0.405867	1.4944
Tb927.10.4940	Nuclear Dbf2-related kinase (PK50)		-0.00393344	0.0130166
Tb927.10.4950	U2 small nuclear ribonucleoprotein 16.5K		0.340722	1.55523
Tb927.10.4970	hypothetical protein, conserved		0.324481	1.22614
Tb927.10.4980	ubiquitin-like protein DSK2, putative (DSK2)		-0.10757	0.293999
Tb927.10.4990	cdc2-related kinase 3, putative (CRK3)		0.160947	0.722777
Tb927.10.5000	hypothetical protein, conserved		0.782084	3.18585
Tb927.10.5010	Elongation factor G1, mitochondrial, putative (EF-G1)		-0.186845	0.572669
Tb927.10.5020	Eukaryotic translation initiation factor 4E type 5 (eif4e5)		-0.111758	0.424105
Tb927.10.5030	ubiquitin/ribosomal protein S27a, putative		0.524367	2.56051
Tb927.10.5040	chaperone protein DNAj, putative		0.0656698	0.252244
Tb927.10.5050	Mitochondrial ATP synthase epsilon chain, putative		-0.0109798	0.0285724
Tb927.10.5060	Protein of unknown function (DUF3592), putative		0.336403	1.16376
Tb927.10.5070	ribonuclease H, putative		-0.0247178	0.0850607
Tb927.10.5080	GPI transamidase component Tta2 (TTA2)		-0.407388	3.10433
Tb927.10.5090	Enriched in surface-labeled proteome protein 18 (ESP18)		-0.381242	0.662179
Tb927.10.510	Present in the outer mitochondrial membrane proteome 19 (POMP19)		0.149612	0.592902
Tb927.10.5110	KREPA4 (KREPA4)		-0.0198298	0.070879
Tb927.10.5120	KREPA6 (KREPA6)		0.046666	0.199318
Tb927.10.5130	Protein C21orf2 homolog, putative		0.0724317	0.260969
Tb927.10.5140	mitogen-activated protein kinase 2, putative (MPK2)		-0.42779	2.75197
Tb927.10.5150	zinc finger protein family member, putative (ZC3H31)		0.621183	0.520469
Tb927.10.5170	XPC-binding domain containing protein, putative		-0.101041	0.470927
Tb927.10.5180	TPR-repeat-containing chaperone protein DNAJ, putative		-0.162584	0.692003
Tb927.10.5190	Kinesin associated protein, putative		0.204869	0.75583
Tb927.10.520	hypothetical protein, conserved		-0.414694	1.27415
Tb927.10.5200	hypothetical protein, conserved		-0.0904901	0.400231
Tb927.10.5210	TFIIH basal transcription factor subunit (p52)		-0.383553	2.65269
Tb927.10.5220	hypothetical protein, conserved		0.153732	1.06488
Tb927.10.5230	ADP-ribosylation factor, putative		0.336629	2.49344
Tb927.10.5240	cAMP binding protein, putative		-0.105777	0.47777
Tb927.10.5250	zinc finger protein family member, putative (ZC3H32)		0.647125	1.49243
Tb927.10.5260	C2 domain containing protein, putative		0.00177514	0.00129979
Tb927.10.5270	mitogen-activated protein kinase kinase 5, putative (MKK5)		0.0611112	0.203796
Tb927.10.5280	pre-mRNA splicing factor ATP-dependent RNA helicase, putative		-0.117526	0.699011
Tb927.10.5290	HIRA-interacting protein 5, putative		0.194776	0.772865
Tb927.10.530	Plasma-membrane choline transporter, putative		0.239953	0.543275
Tb927.10.5300	eukaryotic translation initiation factor 6 (eIF-6), putative		-0.378873	1.45858
Tb927.10.5310	SNF1-related protein kinases, putative		-0.0465839	0.0919943
Tb927.10.5320	RNA editing endoribonuclease (KREN3)		0.0493657	0.249609
Tb927.10.5330	40S ribosomal protein S18, putative		0.47341	2.55694
Tb927.10.5350	dynein heavy chain, putative		-0.441751	2.63374
Tb927.10.5370	40S ribosomal protein S10, putative		0.573347	2.60975
Tb927.10.5380	intraflagellar transport protein 122 (IFT122)		-0.314151	2.36246
Tb927.10.5390	hypothetical protein, conserved		-0.15409	1.03651
Tb927.10.540	ATP-dependent RNA helicase SUB2, putative (SUB2)		-0.493786	1.07438
Tb927.10.5400	hypothetical protein, conserved		-0.168581	0.89971
Tb927.10.5420	hypothetical protein, conserved		-0.249093	1.07484
Tb927.10.5430	Flagellar C1a complex subunit C1a-32, putative		0.388855	3.04398
Tb927.10.5440	RNA editing endoribonuclease (KREN2)		-0.0616641	0.253405
Tb927.10.5450	nucleoplasmin-like protein (NLP) (nlp)		0.116451	0.653961
Tb927.10.5460	60S ribosomal protein L24, putative		0.624093	2.73508
Tb927.10.5470	hypothetical protein, conserved		#N/A	#N/A
Tb927.10.5490	predicted HORMA domain protein		0.193909	0.763345
Tb927.10.550	hypothetical protein, conserved		0.0400606	0.160426
Tb927.10.5500	hypothetical protein, conserved		0.348779	0.900436
Tb927.10.5510	endonuclease/exonuclease/phosphatase, putative		0.0326422	0.0949427
Tb927.10.5520	AmmeMemoRadiSam system protein B, putative		-0.0532218	0.227717
Tb927.10.5530	hypothetical protein, conserved		-0.0749595	0.327314
Tb927.10.5540	hypothetical protein, conserved		0.042502	0.180253
Tb927.10.5550	hypothetical protein, conserved		0.23076	1.20176
Tb927.10.5560	GPI alpha-mannosyltransferase III (GPI10)		-0.285976	0.937788
Tb927.10.5570	hypothetical protein, conserved		0.0769181	0.183343
Tb927.10.5580	hypothetical protein, conserved		0.542303	2.92853
Tb927.10.5590	protein phosphatase 2C, putative		0.089582	0.544997
Tb927.10.560	40S ribosomal proteins S11, putative		0.608873	2.62734
Tb927.10.5600	hypothetical protein, conserved		0.212476	1.07664
Tb927.10.5610	40S ribosomal protein S9, putative		0.690561	3.0603
Tb927.10.5620	fructose-bisphosphate aldolase, glycosomal (ALD)		-0.480799	1.21299
Tb927.10.5630	hypothetical protein, conserved		0.235321	0.922929
Tb927.10.5640	hypothetical protein, conserved		0.0358196	0.138252
Tb927.10.5650	hypothetical protein, conserved		0.270605	1.54621
Tb927.10.5660	heat shock protein, putative		-0.429909	1.88526
Tb927.10.5670	N-acetyltransferase subunit Nat1, putative (NAT1)		-0.76581	2.21604
Tb927.10.5680	procyclin-associated gene 1 (PAG1) protein, putative		1.09222	1.3652
Tb927.10.5690	procyclin-associated gene 2 (PAG2) protein, putative		2.67188	4.60957
Tb927.10.570	Sec8 exocyst complex component specific domain containing protein, putative		0.318546	2.23663
Tb927.10.5700	Enriched in surface-labeled proteome protein 3 (ESP3)		0.609333	0.212182
Tb927.10.5710	hypothetical protein, conserved		1.78326	2.1983
Tb927.10.5720	hypothetical protein		2.35107	4.12196
Tb927.10.5730	hypothetical protein		-0.557486	1.20192
Tb927.10.5740	Protein of unknown function (DUF778), putative		-0.617844	1.17816
Tb927.10.5750	Extradiol ring-cleavage dioxygenase, putative		0.0611158	0.236184
Tb927.10.5760	adenylate kinase, putative		-0.120146	0.617521
Tb927.10.5770	Transitional endoplasmic reticulum ATPase, putative (VCP)		-0.113088	0.36973
Tb927.10.5780	amino acid tansporter, putative		-0.0795528	0.370085
Tb927.10.5790	hypothetical protein, conserved		-0.0233449	0.0493793
Tb927.10.580	hypothetical protein, conserved		0.417255	2.04891
Tb927.10.5800	hypothetical protein, conserved		-0.0727333	0.291217
Tb927.10.5810	The ARF-like 2 binding protein BART, putative		0.120132	0.586522
Tb927.10.5820	predicted RanGDP binding protein		0.180026	0.416327
Tb927.10.5830	hypothetical protein, conserved		-0.166172	1.18959
Tb927.10.5840	translation elongation factor 1-beta, putative		-0.672888	1.21688
Tb927.10.5850	N-terminal region of Chorein, a TM vesicle-mediated sorter, putative		-0.821858	5.38172
Tb927.10.5860	hypothetical protein, conserved		0.440193	1.40667
Tb927.10.5870	hypothetical protein, conserved		-0.220294	1.25033
Tb927.10.5880	Proteophosphoglycan, putative		-0.261577	1.49039
Tb927.10.5890	Galactose oxidase, central domain containing protein, putative		0.137076	0.781479
Tb927.10.590	hypothetical protein, conserved		0.0911916	0.514626
Tb927.10.5900	hypothetical protein, conserved		-0.198803	0.643685
Tb927.10.5910	hypothetical protein, conserved		-0.117845	0.555955
Tb927.10.5920	hypothetical protein, conserved		-0.33173	1.56842
Tb927.10.5940	protein kinase, putative		-0.333532	1.34277
Tb927.10.5950	protein kinase, putative		-0.345053	1.69478
Tb927.10.5960	engulfment and cell motility domain 2, putative		0.083279	0.153265
Tb927.10.5970	predicted zinc finger protein		0.274207	1.66955
Tb927.10.5980	leucine-rich repeat protein (LRRP), putative		-0.238597	1.22824
Tb927.10.5990	hypothetical protein, conserved		0.158447	0.704993
Tb927.10.600	hypothetical protein, conserved		-0.520407	3.88306
Tb927.10.6000	hypothetical protein, conserved		-0.437273	2.08969
Tb927.10.6010	STAG domain containing protein, putative		-0.211689	1.2884
Tb927.10.6020	hypothetical protein, conserved		-0.404208	1.13265
Tb927.10.6030	proteasome subunit alpha type-1, putative (PSA1)		-0.0990335	0.520675
Tb927.10.6050	clathrin heavy chain (CHC)		-0.497171	1.66092
Tb927.10.6060	universal minicircle sequence binding protein 2 (UMSBP2)		-0.599809	1.07038
Tb927.10.6070	universal minicircle sequence binding protein 1 (UMSBP1)		-0.378203	0.799825
Tb927.10.6080	proteasome subunit beta type-5, putative		-0.0474534	0.157106
Tb927.10.6090	tRNA pseudouridine synthase A, putative		0.0382093	0.194664
Tb927.10.610	hypothetical protein, conserved		0.562393	3.79011
Tb927.10.6100	Protein of unknown function (DUF2419), putative		0.0451617	0.185141
Tb927.10.6110	hypothetical protein, conserved		-0.0942068	0.545646
Tb927.10.6120	Peptidase M76 family, putative		-0.0466043	0.144348
Tb927.10.6130	hypothetical protein, conserved		0.807202	2.33566
Tb927.10.6140	phosphatidylinositolN- acetylglucosaminyltransferase subunit c, putative		0.0675756	0.137451
Tb927.10.6150	neurobeachin/beige protein, putative		-0.288248	1.87343
Tb927.10.6160	Sec34-like family, putative		-0.162132	1.44936
Tb927.10.6170	hypothetical protein, conserved		-0.353068	2.91328
Tb927.10.6180	hypothetical protein, conserved		-0.407093	1.94881
Tb927.10.6190	aldehyde dehydrogenase, putative (ALDH)		-0.314918	1.23485
Tb927.10.620	hypothetical protein, conserved		0.109828	0.597244
Tb927.10.6200	hypothetical protein, conserved		0.111821	0.309175
Tb927.10.6210	TPR repeat, putative		0.0713988	0.404344
Tb927.10.6220	5'-3' exoribonuclease D (XRND)		-0.239976	0.917852
Tb927.10.6230	MORN repeat containing protein		-0.381062	2.80238
Tb927.10.6240	ras-like small GTPase, putative (TbRHP)		-0.168195	1.13159
Tb927.10.6250	hypothetical protein, conserved		-0.0452842	0.186714
Tb927.10.6260	ATP-dependent DEAD/H RNA helicase, putative		-0.515379	1.74736
Tb927.10.6270	hypothetical protein		0.177942	0.760579
Tb927.10.6280	N-terminal glutamine amidase, putative		0.00704601	0.0165149
Tb927.10.6290	ATP-dependent DEAD/H RNA helicase, putative		-0.172835	0.687306
Tb927.10.630	hypothetical protein, conserved		0.0881944	0.2429
Tb927.10.6300	Ribosomal protein S5, C-terminal domain containing protein, putative		-0.320422	2.0945
Tb927.10.6310	major vault protein, putative (MVP)		0.0904113	0.467249
Tb927.10.6320	CBF/Mak21 family, putative		-0.596727	2.17887
Tb927.10.6330	kinetoplastid kinetochore protein 1 (kkt1)		-0.461912	2.42794
Tb927.10.6340	hypothetical protein, conserved		0.209537	0.741781
Tb927.10.6350	trypanin (trypanin)		0.363513	3.91465
Tb927.10.6360	hypothetical protein, conserved		-0.125164	0.820171
Tb927.10.6370	60S ribosomal proteins L37, putative		0.560019	2.08213
Tb927.10.6380	ring finger containing protein		-0.228901	1.28693
Tb927.10.6390	hypothetical protein, conserved		0.0610211	0.215989
Tb927.10.640	arginine N-methyltransferase, type II (PRMT5)		-0.324177	2.47542
Tb927.10.6410	DNA mismatch repair protein MSH6, putative (MSH6)		0.0256693	0.0974559
Tb927.10.6420	hypothetical protein		0.145256	0.234782
Tb927.10.6430	hypothetical protein		2.472	1.10244
Tb927.10.6440	phosphomannomutase, putative		0.258252	1.23073
Tb927.10.6450	2OG-Fe(II) oxygenase superfamily, putative		0.112978	0.566566
Tb927.10.6460	protein phosphatase 2B, putative		0.325648	1.04553
Tb927.10.6470	hypothetical protein		0.3322	1.71907
Tb927.10.6480	hypothetical protein, conserved		0.773374	2.48305
Tb927.10.6490	KIAA1430 homologue, putative		0.420344	3.41934
Tb927.10.650	TAX-2		0.0631015	0.141911
Tb927.10.6500	amino acid permease, putative		0.176248	0.8399
Tb927.10.6510	chaperonin HSP60, mitochondrial precursor (HSP60)		-0.636555	0.651335
Tb927.10.6520	hypothetical protein, conserved		-0.17648	0.864537
Tb927.10.6530	dolichyl-P-Man:GDP-Man5GlcNAc2-PP-dolichyl alpha-1,3-mannosyltransferase, putative (ALG3)		-0.364103	1.41013
Tb927.10.6540	kinetoplastid-specific phospho-protein phosphatase, putative		-0.108788	0.513285
Tb927.10.6550	Poly(ADP-ribose) polymerase and DNA-Ligase Zn-finger region/Zinc-finger (CX5CX6HX5H) motif containing protein, putative		-0.148732	0.370546
Tb927.10.6560	Protein of unknown function DUF72, putative		0.447257	1.90786
Tb927.10.6570	TPR repeat, putative		0.0540245	0.208082
Tb927.10.6580	hypothetical protein		0.00220278	0.00666894
Tb927.10.6590	hypothetical protein, conserved		0.262494	2.46133
Tb927.10.660	2-oxoisovalerate dehydrogenase alpha subunit, putative		-0.110906	0.457688
Tb927.10.6600	hypothetical protein, conserved		-0.321119	2.20717
Tb927.10.6610	chaperone protein DNAj, putative		0.0134385	0.0320895
Tb927.10.6620	hypothetical protein, conserved		-0.0617305	0.192367
Tb927.10.6630	ATP-dependent DEAD/H RNA helicase HEL64, putative (HEL64)		-0.788175	0.973086
Tb927.10.6640	transmembrane emp24 domain-containing protein		0.157871	1.20237
Tb927.10.6650	G10 protein homologue, putative		0.541728	2.44596
Tb927.10.6660	hypothetical protein		#N/A	#N/A
Tb927.10.6670	dynein light chain, putative		-0.0900597	0.33576
Tb927.10.6680	member of the NOL1/NOP2/sun family of proteins		-0.426307	1.42534
Tb927.10.6690	protein tyrosine phosphatase, putative (TbPTP1)		0.0391432	0.174162
Tb927.10.670	hypothetical protein, conserved		0.347286	1.44635
Tb927.10.6700	hypothetical protein, conserved		0.146072	0.570841
Tb927.10.6710	hypothetical protein, conserved		-0.22431	1.90941
Tb927.10.6720	Plasma-membrane choline transporter, putative		0.0709245	0.222975
Tb927.10.6750	Plasma-membrane choline transporter, putative		0.00297611	0.00786077
Tb927.10.6770	BRCA1 C Terminus (BRCT) domain containing protein, putative		0.164073	0.434634
Tb927.10.6780	vacuolar protein sorting-associated protein 45, putative (VPS45)		0.0863498	0.498671
Tb927.10.6790	Spc97 / Spc98 family, putative		-0.196821	1.40598
Tb927.10.680	Protein of unknown function (DUF971), putative		0.499535	2.40455
Tb927.10.6800	developmentally regulated GTP-binding protein, putative		-0.447103	1.33241
Tb927.10.6810	guanylate kinase, putative		0.106682	0.582746
Tb927.10.6820	hypothetical protein, conserved		0.280912	0.8278
Tb927.10.6830	Bardet-Biedl syndrome 4 protein, putative (BBS4)		0.122066	0.415534
Tb927.10.6840	hypothetical protein, conserved		-0.311096	1.98729
Tb927.10.6850	Mitochondrial ribosomal protein S18, putative (MRPS18)		0.629825	1.60234
Tb927.10.6860	endonuclease V, putative		0.121429	0.681567
Tb927.10.6870	short-chain dehydrogenase, putative		-0.366449	3.11184
Tb927.10.6880	glyceraldehyde 3-phosphate dehydrogenase, cytosolic (GAP)		-0.29895	1.54793
Tb927.10.690	palmitoyl acyltransferase 3, putative		0.160126	0.820149
Tb927.10.6950	sterol 24-c-methyltransferase, putative		-0.334804	1.13186
Tb927.10.6960	hypothetical protein, conserved		-0.300776	1.72856
Tb927.10.6970	dipeptidyl-peptidase 8-like serine peptidase		-0.162821	1.13592
Tb927.10.6980	caltractin, putative		0.0226097	0.075501
Tb927.10.6990	hypothetical protein, conserved		-0.00465244	0.0105881
Tb927.10.700	hypothetical protein, conserved		0.0652309	0.188493
Tb927.10.7000	hypothetical protein, conserved		0.0374575	0.112766
Tb927.10.7010	hypothetical protein, conserved		0.34703	1.1264
Tb927.10.7020	acid phosphatase, putative (AP)		#N/A	#N/A
Tb927.10.7030	hypothetical protein, conserved		-0.219061	1.40056
Tb927.10.7040	hypothetical protein, conserved		0.0334309	0.110608
Tb927.10.7050	chromatin assembly factor 1 subunit B, putative		-0.400054	5.4702
Tb927.10.7060	nucleoporin interacting component (NUP93), putative		-0.171318	1.1418
Tb927.10.7070	small nuclear RNA-activating protein (SNAP3)		0.0919887	0.432612
Tb927.10.7080	ATP-dependent DEAD/H RNA helicase, putative		-0.289586	1.68751
Tb927.10.7090	Alternative oxidase, mitochondrial (AOX)		0.103001	0.219527
Tb927.10.710	hypothetical protein, conserved		-0.226815	1.01953
Tb927.10.7100	delta-4 fatty acid desaturase		-0.168459	0.504193
Tb927.10.7110	inositol-3-phosphate synthase, putative		-0.238837	0.89243
Tb927.10.7120	hypothetical protein, conserved		-0.359752	2.53997
Tb927.10.7130	hypothetical protein, conserved		-0.24713	1.06657
Tb927.10.7140	membrane-bound acid phosphatase 2 (MBAP2)		-0.308413	0.869929
Tb927.10.7150	hypothetical protein		2.09883	1.45771
Tb927.10.7160	procyclin-associated gene 1 (PAG1) protein, putative		3.20411	5.3973
Tb927.10.7170	hypothetical protein		4.69973	9.52974
Tb927.10.7180	cysteine-rich, acidic integral membrane protein precursor (CRAM)		0.442158	2.7539
Tb927.10.7190	D-tyrosyl-tRNA deacylase, putative		0.19974	0.976196
Tb927.10.720	PB1 domain containing protein, putative		-0.0472394	0.184827
Tb927.10.7200	TPR repeat, putative		-0.170788	1.26882
Tb927.10.7210	hypothetical protein, conserved		0.0881856	0.265331
Tb927.10.7220	hypothetical protein, conserved		0.123926	0.572956
Tb927.10.7230	Flagellar Member 1 (FLAM1)		-0.326562	1.83061
Tb927.10.7240	kinetoplastid kinetochore protein 14 (kkt14)		0.0963841	0.539951
Tb927.10.7250	hypothetical protein, conserved		0.073876	0.45521
Tb927.10.7260	unspecified product		#N/A	#N/A
Tb927.10.7270	hypothetical protein, conserved		-0.0373589	0.153997
Tb927.10.7280	pre-mRNA splicing factor ATP-dependent RNA helicase, putative		-0.209441	1.58122
Tb927.10.7290	Phytochelatin synthase, putative (FLAM2)		-0.0774476	0.328279
Tb927.10.730	ATP synthase, putative		-0.269094	1.63779
Tb927.10.7300	hypothetical protein, conserved		-0.202746	0.387379
Tb927.10.7310	terminal uridylyltransferase 3, putative (TUT3)		-0.234567	0.819607
Tb927.10.7320	hypothetical protein, conserved		0.141658	0.844737
Tb927.10.7330	40S ribosomal protein S24E, putative		0.551189	1.83288
Tb927.10.7350	hypothetical protein, conserved		-0.203897	1.20031
Tb927.10.7360	ATP-binding cassette protein, putative		-0.257315	1.8161
Tb927.10.7370	hypothetical protein, conserved		-0.0564486	0.193177
Tb927.10.7380	hypothetical protein, conserved		-0.29	2.19631
Tb927.10.7390	PHF5-like protein, putative		0.509429	1.6324
Tb927.10.740	structural maintenance of chromosome 4, putative (SMC4)		0.267452	1.74364
Tb927.10.7400	predicted zinc finger protein		-0.342477	1.76745
Tb927.10.7410	succinyl-CoA ligase [GDP-forming] beta-chain, putative		-0.415617	0.676986
Tb927.10.7420	bromodomain factor 2 protein, putative		-0.365892	2.0358
Tb927.10.7430	GTP-binding protein, putative		0.174641	0.946613
Tb927.10.7440	MTR4 (MTR4)		-0.295017	2.0759
Tb927.10.7450	exosome complex exonuclease RRP41A (RRP41A)		-0.0656248	0.294985
Tb927.10.7470	RNA-binding protein, putative (RBP15)		-0.249112	1.30987
Tb927.10.7480	hypothetical protein, conserved		0.319381	1.33533
Tb927.10.7490	cullin, putative		0.307015	1.66941
Tb927.10.750	hypothetical protein, conserved		0.604161	3.23563
Tb927.10.7500	fibrillarin (NOP1)		-0.242612	0.524406
Tb927.10.7510	chromatin binding protein, putative		-0.295722	2.42955
Tb927.10.7520	folylpolyglutamate synthase, putative (FPGS)		0.197554	0.76728
Tb927.10.7530	hypothetical protein		-0.206902	0.594963
Tb927.10.7540	VRR-NUC domain containing protein, putative		-0.259444	1.96617
Tb927.10.7550	hypothetical protein, conserved		#N/A	#N/A
Tb927.10.7560	methyltransferase domain containing protein, putative		0.185947	0.672594
Tb927.10.7570	dihydrolipoamide acetyltransferase E2 subunit, putative		-0.351414	0.743106
Tb927.10.7580	hypothetical protein, conserved		-0.291032	2.77989
Tb927.10.7590	hypothetical protein, conserved		0.443439	2.15783
Tb927.10.760	hypothetical protein, conserved		0.13563	0.980338
Tb927.10.7600	hypothetical protein, conserved		0.337236	0.864303
Tb927.10.7610	hypothetical protein, conserved		-0.540116	2.29708
Tb927.10.7620	metallo-peptidase, Clan MA(E) Family M41		0.0343146	0.153829
Tb927.10.7630	transportin2- like protein		0.133614	0.775975
Tb927.10.7640	hypothetical protein		0.687664	2.6046
Tb927.10.7650	hypothetical protein		1.37339	0.804612
Tb927.10.7660	hypothetical protein		2.72859	6.02315
Tb927.10.7670	Protein of unknown function (DUF2962), putative		0.00979678	0.0295316
Tb927.10.7680	GTPase activating protein, putative		-0.354076	1.00152
Tb927.10.7690	rib72 protein- like protein		0.10623	0.487197
Tb927.10.770	RF-1 domain containing protein, putative		-0.099529	0.424681
Tb927.10.7700	ABC transporter, putative		-0.207205	0.709824
Tb927.10.7710	40S ribosomal protein S8, putative		-0.470415	1.50123
Tb927.10.7720	hypothetical protein, conserved		0.371752	1.83454
Tb927.10.7730	Domain of unknown function (DUF4496), putative		0.16501	0.754329
Tb927.10.7740	protein transport protein SEC23 (SEC23.2)		-0.0779011	0.313951
Tb927.10.7750	hypothetical protein, conserved		-0.0545992	0.149152
Tb927.10.7760	hypothetical protein, conserved		0.19675	0.952063
Tb927.10.7770	hypothetical protein		0.0567939	0.166355
Tb927.10.7780	mitogen-activated protein kinase 1, putative		0.216901	0.83606
Tb927.10.7790	ubiquitin fusion degradation protein, putative		-0.0887111	0.375249
Tb927.10.780	Ring finger domain containing protein, putative		-0.14707	0.457743
Tb927.10.7800	cop9 signalosome complex subunit, putative		-0.0427107	0.179258
Tb927.10.7810	hypothetical protein, conserved		-0.242988	0.98962
Tb927.10.7820	hypothetical protein, conserved		0.212196	0.590518
Tb927.10.7830	hypothetical protein, conserved		0.349294	3.5202
Tb927.10.7840	hypothetical protein, conserved		0.4679	2.57572
Tb927.10.7850	protein-L-isoaspartate, putative		0.97767	4.22395
Tb927.10.7860	hypothetical protein, conserved		0.630839	4.65305
Tb927.10.7870	hypothetical protein, conserved		0.18522	1.0031
Tb927.10.7880	Sperm tail/Sperm tail C-terminal domain containing protein, putative		0.456496	2.41133
Tb927.10.7890	hypothetical protein, conserved		0.0217647	0.0836653
Tb927.10.790	synaptobrevin, putative		0.381301	2.46034
Tb927.10.7900	hypothetical protein, conserved		-0.320572	2.72296
Tb927.10.7910	hypothetical protein, conserved		0.81367	2.17354
Tb927.10.7920	hypothetical protein, conserved		0.209421	0.841837
Tb927.10.7930	2,3-bisphosphoglycerate-independent phosphoglycerate mutase (PGAM)		-0.0511586	0.159729
Tb927.10.7940	methyltransferase, putative		-0.308529	2.99402
Tb927.10.7950	hypothetical protein		0.113138	0.362657
Tb927.10.7960	hypothetical protein, conserved		-0.0617425	0.248201
Tb927.10.7970	Organic solute transporter Ostalpha, putative		-0.132392	0.527246
Tb927.10.7980	hypothetical protein, conserved		0.177654	0.899681
Tb927.10.7990	ATPase, putative		-0.153064	0.538197
Tb927.10.800	hypothetical protein, conserved		0.100411	0.427704
Tb927.10.8000	hypothetical protein, conserved		0.114233	0.484183
Tb927.10.8010	hypothetical protein, conserved		-0.0236345	0.0880875
Tb927.10.8020	serine peptidase clan SC, family S9A, putative (POP)		-0.746221	1.592
Tb927.10.8030	hypothetical protein, conserved		-0.526797	1.10857
Tb927.10.8040	adaptin complex 1 subunit, putative (BAD1)		-0.217108	1.46798
Tb927.10.8050	TFIIF-stimulated CTD phosphatase, putative		-0.00196288	0
Tb927.10.8060	SET domain containing protein, putative		-0.309206	3.51472
Tb927.10.8070	ATPase, putative		0.376121	3.33308
Tb927.10.8080	Uncharacterized conserved protein (DUF2042), putative		-0.0889693	0.468673
Tb927.10.8090	hypothetical protein, conserved		-0.237027	2.07555
Tb927.10.810	pentatricopeptide repeat domain containing protein, putative		0.0346314	0.118148
Tb927.10.8100	hypothetical protein, conserved		0.185261	0.713758
Tb927.10.8110	Protein of unknown function (DUF2453), putative		-0.0721003	0.352542
Tb927.10.8120	RNA ligase/AAA domain containing protein, putative		#N/A	#N/A
Tb927.10.8130	hypothetical protein, conserved		0.252597	2.18525
Tb927.10.8140	EVE domain containing protein, putative		0.0447892	0.142305
Tb927.10.8150	predicted bromodomain protein		0.235827	1.21403
Tb927.10.8160	hypothetical protein, conserved		0.171517	0.651508
Tb927.10.8170	nuclear pore complex protein (NUP155), putative		-0.239172	1.62078
Tb927.10.8180	hypothetical protein, conserved		0.045146	0.174753
Tb927.10.8190	CCT-theta, putative		-0.40567	1.02644
Tb927.10.820	hypothetical protein, conserved		0.486329	2.70976
Tb927.10.8200	Ribosomal protein L1p/L10e family, putative		-0.221282	1.26891
Tb927.10.8210	KREPA2 (KREPA2)		-0.130939	0.994961
Tb927.10.8220	hypothetical protein, conserved		#N/A	#N/A
Tb927.10.8230	bloodstream- specific protein 2 precursor (PDI2)		-0.384802	0.965227
Tb927.10.8240	hypothetical protein, conserved		0.279469	2.24203
Tb927.10.8250	hypothetical protein, conserved		0.053776	0.154097
Tb927.10.8260	hypothetical protein, conserved		-0.0207707	0.0356261
Tb927.10.8270	eukaryotic translation initiation factor 3 subunit 8, putative		-0.323253	0.846019
Tb927.10.8280	U1A small nuclear ribonucleoprotein (RBP14B)		0.716704	2.43163
Tb927.10.830	adenylate kinase, putative		-0.342638	1.78938
Tb927.10.8310	acetyltransferase, putative		-0.174823	0.304928
Tb927.10.8320	cytochrome oxidase subunit IX, putative (COXIX)		-0.103373	0.421359
Tb927.10.8330	S. cerevisiae PSP1 homologue, putative		-0.171016	0.51964
Tb927.10.8340	hypothetical protein		1.36311	0.163989
Tb927.10.8350	hypothetical protein		1.23933	1.30139
Tb927.10.8360	Poly(A)-specific ribonuclease PARN-2		#N/A	#N/A
Tb927.10.8370	hypothetical protein, conserved		-0.243057	1.07708
Tb927.10.8380	hypothetical protein, conserved		0.621871	1.93994
Tb927.10.8390	Concanavalin A-like lectin/glucanases superfamily/SPRY domain/HECT-domain (ubiquitin-transferase), putative		-0.33578	1.74639
Tb927.10.840	WD domain, G-beta repeat, putative		0.0830542	0.293051
Tb927.10.8400	legume-like lectin, putative		0.0897125	0.494006
Tb927.10.8410	hypothetical protein, conserved		0.0772461	0.450797
Tb927.10.8420	target of rapamycin (TOR) kinase 1 (TOR1)		-0.432111	2.79822
Tb927.10.8430	40S ribosomal protein S12, putative		0.56971	2.88838
Tb927.10.8440	glucose transporter 1B (THT1-)		0.0797358	0.20249
Tb927.10.850	bilobe protein, conserved		-0.0882239	0.309548
Tb927.10.8530	glucose transporter 2A (THT2A)		-0.430419	0.884422
Tb927.10.8540	chaperone protein DNAj, putative		0.205156	1.27846
Tb927.10.8560	small GTPase, putative (RAB23)		0.253537	1.29792
Tb927.10.8570	hypothetical protein, conserved		0.645905	2.71795
Tb927.10.8580	ADP-ribosylation factor-like protein		0.0748208	0.323418
Tb927.10.8590	flagellum transition zone component (FTZC)		-0.101952	0.606831
Tb927.10.860	hypothetical protein, unlikely		#N/A	#N/A
Tb927.10.8600	Vps54-like protein, putative		-0.172827	1.08773
Tb927.10.8610	hypothetical protein, conserved		-0.423907	2.92983
Tb927.10.8620	hypothetical protein, conserved		0.226764	1.38118
Tb927.10.8630	Sucrase/ferredoxin-like, putative		0.0623258	0.320093
Tb927.10.8640	Galactose oxidase, central domain containing protein, putative		-0.242969	1.87027
Tb927.10.8650	hypothetical protein, conserved		0.239089	1.57751
Tb927.10.8660	Fis1 C-terminal tetratricopeptide repeat, putative		0.402252	2.4244
Tb927.10.8670	hypothetical protein, conserved		0.523194	3.62611
Tb927.10.8680	hypothetical protein, conserved		-0.0328177	0.0968143
Tb927.10.8690	TIGR00269 family protein, putative		-0.181621	1.11585
Tb927.10.870	hypothetical protein, conserved		0.228122	1.73895
Tb927.10.8700	selenoprotein, putative		0.174696	0.824817
Tb927.10.8710	centrin, putative		0.16083	0.83401
Tb927.10.8720	CCR4-NOT transcription complex subunit 10, putative		0.0340676	0.101489
Tb927.10.8730	ABC1 family, putative		-0.256132	0.65251
Tb927.10.8750	GTPase activating protein, putative		-0.446548	1.59356
Tb927.10.8760	hypothetical protein, conserved		-0.408034	2.07042
Tb927.10.8770	disgorgin, putative		0.00198119	0.00271621
Tb927.10.8780	AAA domain containing protein, putative		-0.147543	0.738287
Tb927.10.8790	OTU-like cysteine protease, putative		-0.175112	1.06579
Tb927.10.880	thymidine kinase, putative		-0.284544	1.03863
Tb927.10.8800	hypothetical protein, conserved		0.0194657	0.0279704
Tb927.10.8810	hypothetical protein, conserved		0.107099	0.533983
Tb927.10.8820	bilobe protein, conserved		0.305779	3.14766
Tb927.10.8830	hypothetical protein, conserved		-0.0517785	0.14247
Tb927.10.8840	hypothetical protein, conserved		0.314668	1.54283
Tb927.10.8850	A distinct subfamily of CDD/CDA-like deaminases, putative		-0.0704394	0.304627
Tb927.10.8860	hypothetical protein, conserved		0.324082	1.94934
Tb927.10.8870	Myosin-like coiled-coil protein, putative		0.312658	2.06647
Tb927.10.8880	hypothetical protein		0.0122364	0.0531725
Tb927.10.8890	kinetoplast DNA-associated protein, putative		-0.0132052	0.0355141
Tb927.10.890	kinesin, putative		-0.213428	0.898596
Tb927.10.8900	choline/ethanolamine phosphotransferase (CEPT)		-0.280882	0.731105
Tb927.10.8910	nucleoporin, putative (Nup181)		-0.284504	1.97231
Tb927.10.8920	ras-like small GTPase, putative (TbGRP)		0.758551	2.90953
Tb927.10.8930	paraflagellar rod component, putative (PFC18)		0.166588	0.831864
Tb927.10.8940	flagellum targeting protein kharon1, putative (KH1)		0.100966	0.363488
Tb927.10.8960	hypothetical protein, conserved		0.0164642	0.0347147
Tb927.10.8980	hypothetical protein, conserved		-0.378308	1.09958
Tb927.10.8990	hypothetical protein, conserved		-0.030095	0.0829739
Tb927.10.900	hypothetical protein, conserved		0.0104942	0.0221275
Tb927.10.9000	hypothetical protein, conserved		-0.11881	0.671438
Tb927.10.9010	leucine-rich repeat protein (LRRP), putative		0.647775	1.7463
Tb927.10.9020	Gcd10p family, putative		-0.527411	4.69359
Tb927.10.9030	Mechanosensitive ion channel, putative		0.464414	1.24619
Tb927.10.9040	hypothetical protein, conserved		-0.0784151	0.31452
Tb927.10.9050	tRNA pseudouridine synthase TruD, putative (pus7)		-0.151076	1.09186
Tb927.10.9060	hypothetical protein, conserved		-0.0435333	0.237408
Tb927.10.9070	hypothetical protein, conserved		-0.0790656	0.478271
Tb927.10.9080	pteridine transporter, putative		-0.123051	0.378911
Tb927.10.9090	Cullin binding, putative		-0.00547097	0.010534
Tb927.10.910	DNA repair and recombination helicase protein PIF6 (TbPIF6)		-0.20081	1.7412
Tb927.10.9100	hypothetical protein, conserved		0.0482146	0.202688
Tb927.10.9110	hypothetical protein, conserved		0.679271	2.77051
Tb927.10.9120	hypothetical protein, conserved		-0.125203	0.638755
Tb927.10.9130	pre-mRNA splicing factor ATP-dependent RNA helicase, putative		-0.448514	1.93244
Tb927.10.9140	Present in the outer mitochondrial membrane proteome 20 (POMP20)		-0.507132	4.23674
Tb927.10.9150	hypothetical protein, conserved		0.378279	1.62408
Tb927.10.9160	hypothetical protein, conserved		0.287274	1.13468
Tb927.10.9170	hypothetical protein, conserved		0.0184219	0.0615035
Tb927.10.9180	PRA1 family protein, putative		-0.135026	0.827896
Tb927.10.9190	isoleucyl-tRNA synthetase, putative (IleRS)		#N/A	#N/A
Tb927.10.920	Ribosomal protein L1p/L10e family, putative		-0.294649	1.2085
Tb927.10.9200	Nuclease-related domain containing protein, putative		-0.780462	4.16093
Tb927.10.9210	hypothetical protein, conserved		0.0756744	0.125202
Tb927.10.9220	hypothetical protein, conserved		0.366074	0.801255
Tb927.10.9230	beta adaptin, putative		-0.250043	1.70068
Tb927.10.9240	Tir chaperone protein (CesT) family, putative		0.023867	0.0823742
Tb927.10.9250	adenylyl cyclase-associated protein, putative		0.214948	1.18197
Tb927.10.9260	hypothetical protein, conserved		0.374478	2.3589
Tb927.10.9270	emp24/gp25L/p24 family/GOLD, putative		0.188777	0.660678
Tb927.10.9280	hypothetical protein, conserved		-0.0722228	0.344408
Tb927.10.9290	AAA domain containing protein, putative		-0.0670407	0.369917
Tb927.10.930	hypothetical protein, conserved		0.0898335	0.303776
Tb927.10.9300	adiponectin receptor protein 1		-0.0859257	0.447111
Tb927.10.9310	Haemolysin-III related, putative		0.140284	0.485867
Tb927.10.9320	hypothetical protein, conserved		1.02487	2.43969
Tb927.10.9330	hypothetical protein, conserved		0.081117	0.25336
Tb927.10.9350	hypothetical protein, conserved		-0.147358	0.517448
Tb927.10.9360	L-2-hydroxyglutarate dehydrogenase, mitochondrial, putative		0.0518334	0.180626
Tb927.10.9370	hypothetical protein, conserved		-0.151086	0.730915
Tb927.10.9380	SEP domain/UBX domain containing protein, putative		0.192607	1.12122
Tb927.10.9390	Macrocin-O-methyltransferase (TylF), putative		0.020312	0.0881131
Tb927.10.940	hypothetical protein, conserved		-0.0793896	0.296571
Tb927.10.9400	branch point binding protein, putative		-0.0916121	0.309718
Tb927.10.9410	selenophosphate synthetase, putative (SPS2)		0.237216	1.54978
Tb927.10.9420	mitochondrial chaperone BCS1, putative		-0.10605	0.532258
Tb927.10.9430	phosphoribosylpyrophosphate synthetase, putative (PRS)		-0.428842	1.63543
Tb927.10.9440	NADH dehydrogenase (54 NDH2)		-0.570851	2.39205
Tb927.10.9450	invariant surface glycoprotein, putative		0.936887	1.30439
Tb927.10.9460	hypothetical protein, unlikely		#N/A	#N/A
Tb927.10.9490	expression site-associated gene 3 (ESAG3)-like protein		1.57472	1.27735
Tb927.10.950	hypothetical protein, conserved		-0.0407476	0.139871
Tb927.10.9510	hypothetical protein		1.19194	0.817462
Tb927.10.9520	hypothetical protein, unlikely		#N/A	#N/A
Tb927.10.9530	hypothetical protein		3.86969	1.16383
Tb927.10.9550	hypothetical protein		1.64759	1.8032
Tb927.10.9560	oxidoreductase, putative		0.168398	0.673516
Tb927.10.9570	paraflagellar rod component, putative (PFC14)		-0.145097	0.458031
Tb927.10.9580	hypothetical protein		#N/A	#N/A
Tb927.10.9590	hypothetical protein, conserved		#N/A	#N/A
Tb927.10.960	U4/U6-specific protein PRP4		-0.0967309	0.332748
Tb927.10.9600	serine/threonine kinase, putative		0.0791302	0.0293731
Tb927.10.9610	hypothetical protein		0.60531	0.24852
Tb927.10.9620	NADH-ubiquinone oxidoreductase c		0.90375	2.19913
Tb927.10.9630	hypothetical protein		0.990731	1.32323
Tb927.10.9640	hypothetical protein, conserved		-0.0475994	0.207885
Tb927.10.9650	hypothetical protein, conserved		-0.0993849	0.487941
Tb927.10.9660	hypothetical protein, conserved		-0.290529	2.19183
Tb927.10.9670	ADP-ribosylation factor family, putative		-0.288674	2.70528
Tb927.10.9680	SET domain containing protein, putative		-0.230249	1.37475
Tb927.10.9690	predicted C2 domain protein		-0.0515281	0.203634
Tb927.10.970	Tetratricopeptide repeat, putative		0.100091	0.426179
Tb927.10.9700	predicted C2 domain protein		0.0191729	0.0646796
Tb927.10.9720	RNA-editing-associated protein 1 (REAP-1)		1.01519	3.19694
Tb927.10.9730	hypothetical protein, conserved		0.113551	0.560436
Tb927.10.9740	Regulatory particle triple-A ATPase subunit 6 (RPT6)		0.22396	1.25933
Tb927.10.9750	ubiquitin-protein ligase, putative (upl3)		-0.241505	1.10083
Tb927.10.9760	alternative oxidase		-0.356905	2.88322
Tb927.10.9770	gamma-tubulin complex subunit, putative		0.0809743	0.376832
Tb927.10.9780	ATP-dependent DEAD/H RNA helicase, putative		-0.58928	1.55717
Tb927.10.9790	hypothetical protein, conserved		0.713837	1.57121
Tb927.10.980	RNA polymerase III transcription factor (TF)IIIC subunit, putative		0.021021	0.0854343
Tb927.10.9800	60S ribosomal protein L22		0.521364	3.47236
Tb927.10.9810	hypothetical protein, conserved		-0.208881	0.989549
Tb927.10.9820	metallo-peptidase, Clan MA(E) Family M3		-0.17465	0.573895
Tb927.10.9830	hypothetical protein, conserved		-0.214347	0.675264
Tb927.10.9840	chaperone protein DNAj, putative		0.233906	1.47881
Tb927.10.9850	amino acid transporter, putative		-0.072889	0.250603
Tb927.10.9860	Mitochondrial N(5)-glutamine methyltransferase MTQ1, putative		0.0386757	0.140513
Tb927.10.9870	Protein of unknown function (DUF2870), putative		-0.181109	1.184
Tb927.10.9880	60S ribosomal protein L18, putative (TbL18LP)		0.644783	2.93667
Tb927.10.9890	hypothetical protein, conserved		-0.0833387	0.348367
Tb927.10.990	Enriched in surface-labeled proteome protein 6 (ESP6)		0.247217	0.640917
Tb927.10.9900	ABC1 protein, putative		0.00229323	0.0075033
Tb927.10.9910	PSP1 C-terminal conserved region, putative		-0.0837784	0.390519
Tb927.10.9920	hypothetical protein, conserved		-0.712244	4.51094
Tb927.10.9930	PHD-zinc-finger like domain containing protein, putative		0.277677	1.40244
Tb927.10.9940	Predicted membrane protein, putative		-0.401711	1.96059
Tb927.10.9950	hypothetical protein, conserved		-0.270857	2.29661
Tb927.10.9960	hypothetical protein, conserved		-0.170313	0.652758
Tb927.10.9970	hypothetical protein, conserved		-0.486863	3.21681
Tb927.10.9980	hypothetical protein, conserved		1.03176	3.10449
Tb927.10.9990	non-canonical purine NTP pyrophosphatase, RdgB/HAM1 family, putative		-0.144078	0.906276
Tb927.11.1000	kinetoplastid kinetochore protein 16		0.641901	2.96422
Tb927.11.10000	class-E vacuolar protein-sorting protein 24 (Vps24p), putative		0.315789	1.45768
Tb927.11.10010	vacuolar sorting-associated protein-like, putative		-0.207082	0.914697
Tb927.11.10020	short-chain dehydrogenase, putative		0.0532467	0.223789
Tb927.11.10040	hypothetical protein, conserved		-0.32157	0.865556
Tb927.11.10050	hypothetical protein, conserved		-0.304252	1.46243
Tb927.11.10060	Biotin--acetyl-CoA-carboxylase ligase, putative		-1.12005	1.61236
Tb927.11.10070	Bromodomain, putative		-0.201997	1.39718
Tb927.11.10080	hypothetical protein, conserved		0.0327435	0.127385
Tb927.11.10090	hypothetical protein, conserved		0.0427775	0.12206
Tb927.11.1010	chaperone protein DNAj, putative		-0.159205	1.33502
Tb927.11.10100	hypothetical protein, conserved		-0.053364	0.151302
Tb927.11.10110	actin-like protein, putative		0.49486	3.3294
Tb927.11.10120	hypothetical protein, conserved		0.453291	2.33336
Tb927.11.10130	hypothetical protein, conserved		-0.140553	0.342448
Tb927.11.10140	hypothetical protein, conserved		0.000482972	0.00061302
Tb927.11.10150	Enoyl-CoA hydratase/isomerase family, putative		-0.227941	0.840727
Tb927.11.10160	60S ribosomal protein L22, putative		0.73667	3.81924
Tb927.11.10170	hypothetical protein, conserved		-0.378037	3.42764
Tb927.11.10180	hypothetical protein, conserved		-0.0348029	0.149159
Tb927.11.10190	telomerase reverse transcriptase (TERT)		-0.243494	1.67376
Tb927.11.1020	ribokinase, putative		-0.0734911	0.170106
Tb927.11.10200	hypothetical protein, conserved		0.27661	2.26484
Tb927.11.10210	hypothetical protein, conserved		0.089826	0.469381
Tb927.11.10220	hypothetical protein, conserved		0.085845	0.308164
Tb927.11.10230	RNA polymerase-associated protein CDC73, putative		-0.0292213	0.12804
Tb927.11.10240	hslVU complex proteolytic subunit, threonine peptidase, Clan T(1), family T1B (HsIV)		-0.459713	1.15216
Tb927.11.10250	hypothetical protein, conserved		0.518949	2.08762
Tb927.11.10260	hypothetical protein, conserved		-0.0181664	0.0825698
Tb927.11.10270	Golgi SNAP receptor complex member 1, putative		0.00697511	0.0213697
Tb927.11.10280	zinc carboxypeptidase, putative		-0.151308	0.701178
Tb927.11.10290	unspecified product		#N/A	#N/A
Tb927.11.1030	kinetoplastid kinetochore protein 7 (kkt7)		-0.0953578	0.306683
Tb927.11.10300	hypothetical protein, conserved		0.0543344	0.269963
Tb927.11.10320	TatD related DNase, putative		0.268817	0.626311
Tb927.11.10330	Regulator of chromosome condensation (RCC1) repeat, putative		-0.19862	1.04486
Tb927.11.10340	Serine/threonine-protein phosphatase PGAM5, mitochondrial, putative (pgam5)		-0.206174	0.645442
Tb927.11.10350	hypothetical protein, conserved		0.421626	1.5407
Tb927.11.10360	hypothetical protein, conserved		0.0906668	0.477419
Tb927.11.10370	glycosyl hydrolase-like protein		-0.638262	2.52859
Tb927.11.10380	hypothetical protein, conserved		-0.128557	0.638327
Tb927.11.10390	hypothetical protein, conserved		-0.194949	1.082
Tb927.11.1040	hypothetical protein, conserved		-0.228925	2.34901
Tb927.11.10400	hypothetical protein, conserved		0.0841303	0.218924
Tb927.11.10410	Cornichon protein, putative		0.0284492	0.096059
Tb927.11.10420	DNA-directed RNA polymerase I subunit, putative (RPA12)		-0.396073	1.95539
Tb927.11.10430	hypothetical protein, conserved		0.0955046	0.496979
Tb927.11.10440	hypothetical protein, conserved		0.407058	2.5637
Tb927.11.10450	UDP-N-acetylglucosamine-dolichyl-phosphate N-acetylglucosaminephosphotransferase, putative		-0.448828	2.90345
Tb927.11.10460	GINS complex protein, putative		0.0289381	0.131328
Tb927.11.10470	hypothetical protein, conserved		0.137298	0.358247
Tb927.11.10480	PQQ-like domain/WD domain, G-beta repeat/Utp21 specific WD40 associated putative domain containing protein, putative		-0.794999	2.16716
Tb927.11.10490	hypothetical protein, conserved		0.275609	1.24771
Tb927.11.1050	ribosome production factor 1, putative		-0.286992	1.18567
Tb927.11.10500	hypothetical protein, conserved		0.0515619	0.1801
Tb927.11.10510	ubiquinone biosynthesis methyltransferase, putative		0.31333	1.62437
Tb927.11.10520	kinetoplastid kinetochore protein 2 (kkt2)		-0.0840928	0.381463
Tb927.11.10530	hypothetical protein, conserved		0.21703	0.67743
Tb927.11.10540	hypothetical protein, conserved		0.109181	0.592489
Tb927.11.10550	hypothetical protein, conserved		-0.0245315	0.114153
Tb927.11.10560	eukaryotic translation initation factor 4 gamma, putative		-0.295768	0.993044
Tb927.11.10570	hypothetical protein, conserved		0.0429491	0.0907536
Tb927.11.10580	COG (conserved oligomeric Golgi) complex component, COG2/Domain of unknown function (DUF3510), putative		-0.226284	1.86778
Tb927.11.10590	Glutathione S-transferase, C-terminal domain containing protein, putative		-0.146625	0.802386
Tb927.11.1060	Vasohibin, putative		-0.0151784	0.0586036
Tb927.11.10600	hypothetical protein, conserved		-0.0969958	0.52629
Tb927.11.10610	hypothetical protein, conserved		-0.144918	0.566345
Tb927.11.10620	hypothetical protein, conserved		0.556355	2.29999
Tb927.11.10630	hypothetical protein, conserved		-0.0360942	0.154066
Tb927.11.10640	DNA-(apurinic or apyrimidinic site) lyase, putative		0.095239	0.323541
Tb927.11.10650	AP-3 complex subunit beta (AP3B)		-0.0660976	0.206256
Tb927.11.10660	hypothetical protein, conserved		-0.13455	0.477257
Tb927.11.10670	glycosyl hydrolase, putative		-0.0917509	0.517659
Tb927.11.10680	unspecified product		#N/A	#N/A
Tb927.11.10690	hypothetical protein, conserved		0.289488	1.11213
Tb927.11.1070	glycosomal transporter (GAT3), putative (gat3)		0.0828852	0.332517
Tb927.11.10700	glucosidase II beta subunit-like protein, putative		-0.249774	1.74568
Tb927.11.10710	hypothetical protein, conserved		-0.383962	1.92964
Tb927.11.10720	hypothetical protein, conserved		0.198653	1.17234
Tb927.11.10730	SWI/SNF-related helicase, putative		-0.191775	1.20231
Tb927.11.10740	vacuolar sorting-associated protein-like, putative		0.45664	1.87458
Tb927.11.10750	pre-mRNA-splicing factor CWC22, putative (TbCWC22)		0.348999	1.3137
Tb927.11.10760	kinesin-like protein, putative		-0.100174	0.460889
Tb927.11.10770	VHS domain containing protein, putative		0.379296	1.74254
Tb927.11.10780	hypothetical protein, conserved		-0.276134	1.21706
Tb927.11.1080	hypothetical protein, conserved		0.107497	0.531837
Tb927.11.10800	Domain of unknown function (DUF4496), putative		-0.0749589	0.334625
Tb927.11.10810	pumillio/PUF RNA binding protein 11 (puf11)		0.276949	0.908099
Tb927.11.10820	Casein kinase II subunit beta, putative		-0.361261	1.38761
Tb927.11.10830	hypothetical protein		-0.265084	0.84769
Tb927.11.10840	hypothetical protein, conserved		-0.331885	3.86363
Tb927.11.10850	hypothetical protein, conserved		0.485051	2.02262
Tb927.11.10860	Nin one binding (NOB1) Zn-ribbon like, putative		0.119321	0.607717
Tb927.11.10870	32 kDa ER-associated protein (ERAP32)		-0.0663885	0.326664
Tb927.11.10880	hypothetical protein, conserved		-0.25348	1.51869
Tb927.11.10890	hypothetical protein, conserved		0.171032	0.482133
Tb927.11.1090	cytoskeleton assocociated protein, putative		-1.28929	8.69882
Tb927.11.10900	MENG		0.613986	2.9319
Tb927.11.10920	hypothetical protein, conserved		0.0484123	0.215418
Tb927.11.10930	tubulin delta chain (TUBD1)		-0.104861	0.483722
Tb927.11.10940	hypothetical protein, conserved		-0.336517	1.40762
Tb927.11.10950	DnaJ domain containing protein, putative		-0.0321127	0.119404
Tb927.11.10960	2OG-Fe(II) oxygenase superfamily, putative		-0.241927	1.9216
Tb927.11.10970	RWD domain/Uncharacterized protein family UPF0029, putative		0.0372915	0.10788
Tb927.11.10980	Got1/Sft2-like family, putative		0.321012	0.930448
Tb927.11.10990	translation initiation factor 2 subunit, putative		-0.526051	2.06841
Tb927.11.1100	calpain, putative		-1.21938	5.36469
Tb927.11.11000	Calponin homology (CH) domain containing protein, putative		0.123209	0.659062
Tb927.11.11010	hypothetical protein, conserved		0.165417	0.772829
Tb927.11.11020	hypothetical protein, conserved		-0.180063	1.31447
Tb927.11.11030	exosome-associated protein 4 (EAP4)		0.138572	0.635784
Tb927.11.11040	hypothetical protein, conserved		0.265665	0.954705
Tb927.11.11050	hypothetical protein, conserved		-0.0837304	0.304749
Tb927.11.11080	Nucleoporin (TbNup149)		-0.0772499	0.310377
Tb927.11.11090	Nucleoporin (TbNup140)		-0.291816	2.16159
Tb927.11.11100	glucosamine 6-phosphate n-acetyltransferase (GNA1)		0.128328	0.632069
Tb927.11.11110	serine/threonine kinase, putative		0.537172	1.92601
Tb927.11.11120	hypothetical protein, conserved		-0.0325649	0.121394
[truncated: 5,584 more rows]

## Sheet: VEX1 overexpression
VEX1 overexpression
Gene ID	Product Description	logFC	Log10PV
mVSG1954	mVSG1954	2.64824	1.61033
mVSG397	mVSG397	1.15765	0.10023
mVSG531	mVSG531	3.64048	2.4683
mVSG639	mVSG639	2.93733	1.18141
mVSG653	mVSG653	3.53419	1.98294
Tb04.24M18.150	hypothetical protein, conserved	-0.481979	4.68423
Tb04.3I12.100	hypothetical protein	0.134477	0.331431
Tb05.30F7.410	hypothetical protein	2.63461	1.20067
Tb06.3A7.270	hypothetical protein, conserved	-0.151812	1.04166
Tb06.3A7.960	hypothetical protein	0.0585387	0.310633
Tb07.26A24.210	unspecified product	#N/A	#N/A
Tb11.01.2730	hypothetical protein, conserved	#N/A	#N/A
Tb11.02.5105	Present in the outer mitochondrial membrane proteome 15 (POMP15)	0.112319	0.519388
Tb11.02.5360	hypothetical protein, conserved	-0.11937	0.386249
Tb11.02.5370	hypothetical protein, conserved	#N/A	#N/A
Tb11.02.5380	exosome complex exonuclease RRP44p homologue (RRP44)	#N/A	#N/A
Tb11.02.5390	mRNA processing protein, putative	-0.0482725	0.149659
Tb11.02.5400	cystathionine beta-synthase, putative	0.0395395	0.0510467
Tb11.02.5410	ubiquitin activating enzyme, putative	-0.247797	0.925372
Tb11.02.5420	NADPH-cytochrome p450 reductase, putative (CPR)	-0.0649742	0.225108
Tb11.02.5430	hypothetical protein, conserved	-0.266158	1.43951
Tb11.02.5440	hypothetical protein, conserved	-0.0859322	0.252429
Tb427.BES10.1	expression site-associated gene 7 (ESAG7) protein, putative	-0.189891	0.0248498
Tb427.BES10.10	variant surface glycoprotein (VSG) (VSG 427-19)	0	0
Tb427.BES10.2	expression site-associated gene 6 (ESAG6) protein, putative	0.0781839	0.00204418
Tb427.BES10.3	expression site-associated gene 5 (ESAG5) protein, putative	-0.129828	0.364436
Tb427.BES10.4	expression site-associated gene 3 (ESAG3, pseudogene), putative	#N/A	#N/A
Tb427.BES10.5	expression site-associated gene 2 (ESAG2) protein, putative	1.57331	0
Tb427.BES10.6	expression site-associated gene 11 (ESAG11, pseudogene), putative	#N/A	#N/A
Tb427.BES10.7	expression site-associated gene 1 (ESAG1) protein, putative	1.57455	0
Tb427.BES10.8	variant surface glycoprotein (VSG), putative	2.32491	0.135277
Tb427.BES10.9	variant surface glycoprotein (VSG, pseudogene), putative	0	0
Tb427.BES122.1	expression site-associated gene 7 (ESAG7) protein, putative	-0.0855106	0
Tb427.BES122.10	expression site-associated gene 9 (ESAG9) protein, putative	0.219176	0.236288
Tb427.BES122.11	variant surface glycoprotein (VSG) (VSG 427-16)	0	0
Tb427.BES122.2	expression site-associated gene 6 (ESAG6) protein, putative	0.146716	0
Tb427.BES122.3	expression site-associated gene 5 (ESAG5, pseudogene), putative	-0.0179457	0.0199081
Tb427.BES122.4	expression site-associated gene 3 (ESAG3, pseudogene), putative	0	0
Tb427.BES122.5	expression site-associated gene 4 (ESAG4) protein, putative	-0.269157	0.627825
Tb427.BES122.6	expression site-associated gene 8 (ESAG8) protein, putative	2.30993	0.180672
Tb427.BES122.7	expression site-associated gene 3 (ESAG3) protein, putative	2.30674	0.17525
Tb427.BES122.8	expression site-associated gene 4 (ESAG4) protein, putative	0.092653	0.0453425
Tb427.BES122.9	variant surface glycoprotein (VSG, atypical), putative	2.78957	0.402022
Tb427.BES126.1	expression site-associated gene 10 (ESAG10) protein, putative	-0.257571	0.105167
Tb427.BES126.10	expression site-associated gene 2 (ESAG2) protein, putative	0	0
Tb427.BES126.11	expression site-associated gene 11 (ESAG11, pseudogene), putative	#N/A	#N/A
Tb427.BES126.12	expression site-associated gene 1 (ESAG1) protein, putative	1.57333	0
Tb427.BES126.13	variant surface glycoprotein (VSG, pseudogene), putative	#N/A	#N/A
Tb427.BES126.14	expression site-associated gene 3 (ESAG3, pseudogene), putative	#N/A	#N/A
Tb427.BES126.15	variant surface glycoprotein (VSG) (VSG 427-11)	#N/A	#N/A
Tb427.BES126.2	expression site-associated gene 7 (ESAG7) protein, putative	-0.889098	0.222369
Tb427.BES126.3	expression site-associated gene 6 (ESAG6) protein, putative	-0.432463	0.17959
Tb427.BES126.4	expression site-associated gene 5 (ESAG5) protein, putative	-0.0691542	0.234699
Tb427.BES126.5	expression site-associated gene 3 (ESAG3, pseudogene), putative	#N/A	#N/A
Tb427.BES126.6	expression site-associated gene 4 (ESAG4) protein, putative	0.45145	1.25208
Tb427.BES126.7	expression site-associated gene 8 (ESAG8) protein, putative	1.57265	0
Tb427.BES126.8	expression site-associated gene 8 (ESAG8) protein, putative	-0.320248	0
Tb427.BES126.9	expression site-associated gene 3 (ESAG3) protein, putative	-0.320663	0
Tb427.BES129.1	neomycin phosphotranferase	0	0
Tb427.BES129.10	expression site-associated gene 3 (ESAG3) protein, putative	1.57264	0
Tb427.BES129.11	expression site-associated gene 2 (ESAG2) protein, putative	0.413803	0
Tb427.BES129.12	expression site-associated gene 11 (ESAG11), fragment	#N/A	#N/A
Tb427.BES129.13	expression site-associated gene 1 (ESAG1) protein, putative	0	0
Tb427.BES129.14	variant surface glycoprotein (VSG) (VSG 427-9)	2.79288	0.415247
Tb427.BES129.2	expression site-associated gene 7 (ESAG7) protein, putative	1.313	0.494736
Tb427.BES129.3	expression site-associated gene 7 (ESAG7) protein, putative	1.56825	0.582498
Tb427.BES129.4	expression site-associated gene 6 (ESAG6) protein, putative	1.85763	0.508242
Tb427.BES129.5	expression site-associated gene 5 (ESAG5) protein, putative	-0.113992	0.164212
Tb427.BES129.6	expression site-associated gene 3 (ESAG3), degenerate	#N/A	#N/A
Tb427.BES129.7	expression site-associated gene 4 (ESAG4) protein, putative	-0.365978	0.356228
Tb427.BES129.8	expression site-associated gene 12 (ESAG12) protein, putative	0.0493694	0.029086
Tb427.BES129.9	expression site-associated gene 8 (ESAG8) protein, putative	1.57237	0
Tb427.BES134.1	expression site-associated gene 10 (ESAG10) protein, putative	-0.25916	0.392246
Tb427.BES134.2	expression site-associated gene 7 (ESAG7) protein, putative	-0.845595	0.153939
Tb427.BES134.3	expression site-associated gene 6 (ESAG6) protein, putative	1.27299	0.729623
Tb427.BES134.4	expression site-associated gene 5 (ESAG5) protein, putative	-0.105895	0.38965
Tb427.BES134.5	expression site-associated gene 3 (ESAG3), fragment	#N/A	#N/A
Tb427.BES134.6	variant surface glycoprotein (VSG) (VSG 427-15)	-0.12022	0
Tb427.BES15.1	expression site-associated gene 10 (ESAG10) protein, putative	-0.559871	0.156179
Tb427.BES15.10	expression site-associated gene 11 (ESAG11, pseudogene), putative	#N/A	#N/A
Tb427.BES15.11	expression site-associated gene 1 (ESAG1) protein, putative	2.30913	0.171665
Tb427.BES15.12	variant surface glycoprotein (VSG) (VSG 427-6)	1.26104	0.229122
Tb427.BES15.2	expression site-associated gene 7 (ESAG7) protein, putative	1.05547	0.281125
Tb427.BES15.3	expression site-associated gene 6 (ESAG6) protein, putative	-0.197817	0.0359399
Tb427.BES15.4	expression site-associated gene 5 (ESAG5) protein, putative	0.117567	0.30972
Tb427.BES15.5	expression site-associated gene 3 (ESAG3), fragment	#N/A	#N/A
Tb427.BES15.6	expression site-associated gene 4 (ESAG4, pseudogene), putative	#N/A	#N/A
Tb427.BES15.7	expression site-associated gene 8 (ESAG8) protein, putative	1.57274	0
Tb427.BES15.8	expression site-associated gene 3 (ESAG3) protein, putative	0.413653	0
Tb427.BES15.9	expression site-associated gene 2 (ESAG2) protein, putative	0.898942	0.0664232
Tb427.BES28.1	expression site-associated gene 7 (ESAG7) protein, putative	0.46964	0.11807
Tb427.BES28.10	expression site-associated gene 3 (ESAG3) protein, putative	2.30586	0.176646
Tb427.BES28.11	expression site-associated gene 2 (ESAG2) protein, putative	-0.351209	0
Tb427.BES28.12	expression site-associated gene 11 (ESAG11), degenerate	#N/A	#N/A
Tb427.BES28.13	expression site-associated gene 1 (ESAG1) protein, putative	-1.89352	0.0669468
Tb427.BES28.14	variant surface glycoprotein (VSG, pseudogene), putative	#N/A	#N/A
Tb427.BES28.15	variant surface glycoprotein (VSG) (VSG 427-21)	1.58422	0
Tb427.BES28.2	expression site-associated gene 7 (ESAG7) protein, putative	-0.43189	0.122781
Tb427.BES28.3	expression site-associated gene 7 (ESAG7) protein, putative	1.23502	0.487739
Tb427.BES28.4	expression site-associated gene 6 (ESAG6) protein, putative	0.585204	0.127602
Tb427.BES28.5	expression site-associated gene 5 (ESAG5) protein, putative	0.0877883	0.182882
Tb427.BES28.6	expression site-associated gene 3 (ESAG3), degenerate	#N/A	#N/A
Tb427.BES28.7	expression site-associated gene 4 (ESAG4) protein, putative	0.0668977	0.0776678
Tb427.BES28.8	expression site-associated gene 12 (ESAG12) protein, putative	0.469506	1.46571
Tb427.BES28.9	expression site-associated gene 8 (ESAG8) protein, putative	2.30822	0.181448
Tb427.BES29.1	expression site-associated gene 10 (ESAG10) protein, putative	0.116559	0.0165573
Tb427.BES29.2	expression site-associated gene 6 (ESAG6) protein, putative	-0.00228054	0.00450669
Tb427.BES29.3	expression site-associated gene 7 (ESAG7) protein, putative	0.812376	0.233569
Tb427.BES29.4	expression site-associated gene 5 (ESAG5) protein, putative	-0.0696995	0.203766
Tb427.BES29.5	expression site-associated gene 3 (ESAG3), fragment	#N/A	#N/A
Tb427.BES29.6	expression site-associated gene 2 (ESAG2) protein, putative	0	0
Tb427.BES29.7	expression site-associated gene 11 (ESAG11, pseudogene), putative	#N/A	#N/A
Tb427.BES29.8	expression site-associated gene 1 (ESAG1) protein, putative	0	0
Tb427.BES29.9	variant surface glycoprotein (VSG) (VSG 427-8)	0.218831	0
Tb427.BES40.1	hygromycin resistance protein	#N/A	#N/A
Tb427.BES40.10	expression site-associated gene 3 (ESAG3) protein, putative	2.30447	0.1342
Tb427.BES40.11	expression site-associated gene 12 (ESAG12) protein, putative	2.29766	0.109364
Tb427.BES40.12	hypothetical protein	2.80053	0.332978
Tb427.BES40.13	expression site-associated gene 4 (ESAG4) protein, putative	0.164619	0.119098
Tb427.BES40.14	expression site-associated gene 8 (ESAG8) protein, putative	-1.12938	0.0956644
Tb427.BES40.15	expression site-associated gene 8 (ESAG8) protein, putative	2.30874	0.181561
Tb427.BES40.16	expression site-associated gene 3 (ESAG3) protein, putative	1.57274	0
Tb427.BES40.17	hypothetical protein	1.57346	0
Tb427.BES40.18	expression site-associated gene 2 (ESAG2) protein, putative	1.57261	0
Tb427.BES40.19	expression site-associated gene 11 (ESAG11, pseudogene), putative	#N/A	#N/A
Tb427.BES40.2	expression site-associated gene 7 (ESAG7) protein, putative	0.960249	0.309448
Tb427.BES40.20	expression site-associated gene 1 (ESAG1) protein, putative	0	0
Tb427.BES40.21	variant surface glycoprotein (VSG, psuedogene), fragment	#N/A	#N/A
Tb427.BES40.22	variant surface glycoprotein (VSG) (VSG 427-2)	2.77827	0.243063
Tb427.BES40.3	expression site-associated gene 6 (ESAG6) protein, putative	1.2426	0.408848
Tb427.BES40.4	expression site-associated gene 5 (ESAG5, pseudogene), putative	#N/A	#N/A
Tb427.BES40.5	expression site-associated gene 3 (ESAG3), degenerate	#N/A	#N/A
Tb427.BES40.6	hypothetical protein	2.31925	0.11436
Tb427.BES40.7	expression site-associated gene 4 (ESAG4) protein, putative	-0.154492	0.267547
Tb427.BES40.8	hypothetical protein	0.28211	0.574869
Tb427.BES40.9	expression site-associated gene 8 (ESAG8) protein, putative	2.30674	0.180953
Tb427.BES51.1	expression site-associated gene 10 (ESAG10) protein, putative	0.445824	0.17523
Tb427.BES51.10	expression site-associated gene 11 (ESAG11, pseudogene), putative	#N/A	#N/A
Tb427.BES51.11	expression site-associated gene 1 (ESAG1) protein, putative	0.589671	0.916716
Tb427.BES51.12	variant surface glycoprotein (VSG) (VSG 427-13)	1.57343	0
Tb427.BES51.2	expression site-associated gene 7 (ESAG7) protein, putative	-0.728845	0.18185
Tb427.BES51.3	expression site-associated gene 6 (ESAG6) protein, putative	0.527881	0.120732
Tb427.BES51.4	expression site-associated gene 5 (ESAG5) protein, putative	0.0815863	0.23405
Tb427.BES51.5	expression site-associated gene 3 (ESAG3, pseudogene), putative	#N/A	#N/A
Tb427.BES51.6	expression site-associated gene 4 (ESAG4, pseudogene), putative	0.522091	2.95623
Tb427.BES51.7	expression site-associated gene 8 (ESAG8) protein, putative	2.79331	0.416466
Tb427.BES51.8	expression site-associated gene 3 (ESAG3, pseudogene), putative	#N/A	#N/A
Tb427.BES51.9	expression site-associated gene 2 (ESAG2) protein, putative	0.696209	0.182571
Tb427.BES56.1	expression site-associated gene 10 (ESAG10) protein, putative	0.682343	0.299952
Tb427.BES56.10	expression site-associated gene 2 (ESAG2) protein, putative	-1.8943	0.0669468
Tb427.BES56.11	expression site-associated gene 11 (ESAG11, pseudogene), putative	#N/A	#N/A
Tb427.BES56.12	expression site-associated gene 1 (ESAG1) protein, putative	0	0
Tb427.BES56.13	variant surfave glycoprotein (VSG) (VSG 427-17)	3.15588	0.62708
Tb427.BES56.2	expression site-associated gene 6 (ESAG6) protein, putative	0.512973	0.367796
Tb427.BES56.3	expression site-associated gene 7 (ESAG7) protein, putative	2.56006	0.661367
Tb427.BES56.4	expression site-associated gene 5 (ESAG5) protein, putative	0.131863	0.505222
Tb427.BES56.5	expression site-associated gene 3 (ESAG3, pseudogene), putative	#N/A	#N/A
Tb427.BES56.6	expression site-associated gene 4 (ESAG4) protein, putative	0.234711	0.181955
Tb427.BES56.7	expression site-associated gene 8 (ESAG8) protein, putative	3.1543	0.6536
Tb427.BES56.8	expression site-associated gene 8 (ESAG8) protein, putative	1.5733	0
Tb427.BES56.9	expression site-associated gene 3 (ESAG3, pseudogene), putative	#N/A	#N/A
Tb427.BES64.1	expression site-associated gene 7 (ESAG7) protein, putative	-0.417583	0.0997268
Tb427.BES64.2	variant surface glycoprotein (VSG) (VSG 427-14)	3.43649	0.591901
Tb427.BES65.1	expression site-associated gene 6 (ESAG6) protein, putative	-0.0567958	0
Tb427.BES65.10	expression site-associated gene 11 (ESAG11, pseudogene), putative	#N/A	#N/A
Tb427.BES65.11	expression site-associated gene 1 (ESAG1) protein, putative	1.57443	0
Tb427.BES65.12	expression site-associated gene 3 (ESAG3), degenerate	#N/A	#N/A
Tb427.BES65.13	variant surface glycoprotein (VSG) (VSG 427-3)	1.57276	0
Tb427.BES65.2	expression site-associated gene 6 (ESAG6) protein, putative	-0.0542112	0
Tb427.BES65.3	expression site-associated gene 5 (ESAG5) protein, putative	0.00249848	0.00315146
Tb427.BES65.4	expression site-associated gene 3 (ESAG3), degenerate	#N/A	#N/A
Tb427.BES65.5	expression site-associated gene 4 (ESAG4) protein, putative	-0.293014	0.511739
Tb427.BES65.6	expression site-associated gene 12 (ESAG12), putative	-0.306343	0.45677
Tb427.BES65.7	expression site-associated gene 8 (ESAG8) protein, putative	1.5733	0
Tb427.BES65.8	expression site-associated gene 3 (ESAG3), putative	1.57779	0
Tb427.BES65.9	expression site-associated gene 2 (ESAG2) protein, putative	1.57264	0
Tb427.BES98.1	expression site-associated gene 7 (ESAG7) protein, putative	0.181071	0.0345328
Tb427.BES98.10	expression site-associated gene 11 (ESAG11, pseudogene), putative	#N/A	#N/A
Tb427.BES98.11	expression site-associated gene 1 (ESAG1) protein, putative	1.57333	0
Tb427.BES98.12	variant surface glycoprotein (VSG) (VSG 427-18)	1.56515	0
Tb427.BES98.2	expression site-associated gene 6 (ESAG6) protein, putative	1.02719	0.404903
Tb427.BES98.3	expression site-associated gene 5 (ESAG5) protein, putative	0.0680419	0.0943245
Tb427.BES98.4	expression site-associated gene 3 (ESAG3), degenerate	#N/A	#N/A
Tb427.BES98.5	expression site-associated gene 4 (ESAG4) protein, putative	-0.873638	1.62732
Tb427.BES98.6	hypothetical protein	0.0495956	0.0262318
Tb427.BES98.7	expression site-associated gene 8 (ESAG8) protein, putative	1.57276	0
Tb427.BES98.8	expression site-associated gene 3 (ESAG3, pseudogene), putative	#N/A	#N/A
Tb427.BES98.9	expression site-associated gene 2 (ESAG2) protein, putative	1.57258	0
Tb927.1.10	hypothetical protein	0	0
Tb927.1.1000	developmentally regulated phosphoprotein	0.315956	2.27639
Tb927.1.1010	E3 ubiquitin-protein ligase KCMF1, putative	-0.117807	0.521497
Tb927.1.1020	leucine-rich repeat-containing protein	0.0509193	0.183557
Tb927.1.1030	leucine-rich repeat protein (LRRP), putative	-0.0254016	0.0958156
Tb927.1.1040	hypothetical protein, unlikely	#N/A	#N/A
Tb927.1.1050	Metallo-dependent phosphatase-like domain-containing protein	-0.104796	0.540094
Tb927.1.1060	Cell cycle checkpoint protein RAD1-like, putative	-0.0190296	0.0720443
Tb927.1.1080	TFIIH basal transcription factor subunit (TSP1)	-0.0584351	0.26039
Tb927.1.110	hypothetical protein, conserved	0.467887	1.021
Tb927.1.1100	conserved protein, unknown function	-0.108668	0.589949
Tb927.1.1120	ribosomal RNA-processing protein 8, putative (RRP8)	0.0469758	0.224799
Tb927.1.1130	glycerol-3-phosphate dehydrogenase (FAD-dependent), putative	-0.138598	0.495838
Tb927.1.1140	Transmembrane protein 231, putative	-0.147978	0.371458
Tb927.1.1150	zeta tubulin	0.117828	0.507786
Tb927.1.1160	kinetoplast ribosomal PPR-repeat containing protein 3 (KRIPP3)	0.0714372	0.401505
Tb927.1.1170	DNA-directed RNA polymerase 2, RPB12 subunit (RPB12)	-0.0642377	0.213321
Tb927.1.1200	SSU ribosomal protein, mitochondrial (MRPS15)	-0.0189695	0.0785655
Tb927.1.1210	conserved protein, unknown function	0.121799	0.429294
Tb927.1.1220	RWD domain-containing protein	0.026102	0.0845187
Tb927.1.1230	chaperone protein DNAj, putative	0.115487	0.422122
Tb927.1.1240	cytidine triphosphate synthase, putative	0.116792	0.258561
Tb927.1.1270	homocysteine S-methyltransferase, putative	-0.187352	0.366969
Tb927.1.1300	hypothetical transmembrane protein, conserved	0.362026	1.86577
Tb927.1.1310	transmembrane protein, conserved	-0.0833826	0.484869
Tb927.1.1330	Mitochondrial Editosome-like Complex TUTase (MEAT1)	-0.0752707	0.33779
Tb927.1.1340	Quinonprotein alcohol dehydrogenase-like protein, putative	-0.0427008	0.180415
Tb927.1.1350	kinesin heavy chain, putative	0.0090904	0.0211378
Tb927.1.1370	rRNA biogenesis protein, putative	-0.0683444	0.107045
Tb927.1.1380	serine/threonine protein phosphatase 2A regulatory subunit, putative	0.210776	0.52358
Tb927.1.1390	hypothetical protein, conserved	0.105542	0.423383
Tb927.1.1400	Overproducer of inositol protein 10 homolog, putative	0.390077	1.98983
Tb927.1.1420	conserved protein, unknown function	-0.104603	0.238418
Tb927.1.1470	conserved protein, unknown function	-0.239694	0.659862
Tb927.1.1500	conserved protein, unknown function	0.524845	1.02728
Tb927.1.1530	protein kinase, putative	0.108356	0.301009
Tb927.1.1540	Tubulin/FtsZ family, putative	-0.0417909	0.0985142
Tb927.1.1550	tubulin-tyrosine ligase, putative	0.0882793	0.32504
Tb927.1.1560	vesicular-fusion protein nsf, putative	0.116998	0.511455
Tb927.1.1580	cytochrome c oxidase assembly factor, putative	0.18028	0.644987
Tb927.1.1600	pseudouridine synthase TruD, putative	-0.0287877	0.0926782
Tb927.1.1610	hypothetical protein, conserved	0.0645136	0.222791
Tb927.1.1620	ATP-dependent DEAD/H RNA helicase, putative	-0.172171	0.675936
Tb927.1.1630	transcription elongation factor 1 homolog (ELOF1)	0.178885	0.71031
Tb927.1.1640	hypothetical protein, conserved	0.278163	1.03019
Tb927.1.1660	ESCO acetyltransferase domain-containing protein	0.0857511	0.203876
Tb927.1.1670	ARM-like helical domain-containing protein	-0.0213936	0.0525634
Tb927.1.1680	Transcription elongation factor 1 domain-containing protein	-0.0216101	0.0869748
Tb927.1.1690	Mitochondrial protein 90 (KREN1)	0.0829595	0.46438
Tb927.1.1700	AATF protein, putative	-0.222914	0.51714
Tb927.1.1710	transmembrane protein, conserved	-0.0421043	0.175308
Tb927.1.1720	cyclophilin 15, putative	0.0011991	0
Tb927.1.1730	conserved protein, unknown function	-0.200137	1.38426
Tb927.1.1740	hypothetical protein	-0.0887268	0.164756
Tb927.1.1750	conserved protein, unknown function	0.0933816	0.390017
Tb927.1.1760	hypothetical transmembrane protein	0.759589	4.42144
Tb927.1.1770	glutaredoxin, putative	0.30886	1.33112
Tb927.1.1790	hypothetical PIN domain-containing protein, conserved	0.459471	3.86787
Tb927.1.1820	hypothetical PIN domain-containing protein	0.213071	0.95397
Tb927.1.1840	conserved protein, unknown function	0.0376848	0.150862
Tb927.1.1850	hypothetical protein, conserved	0.226325	1.32301
Tb927.1.1880	WD40 repeat-containing protein	-0.0853308	0.296905
Tb927.1.1890	Replication Factor C Subunit 1-related protein	-0.178188	1.37834
Tb927.1.1910	MORN repeat-containing protein	-0.0105056	0.0411025
Tb927.1.1920	conserved protein, unknown function	0.0311834	0.0851957
Tb927.1.1930	phosphatidylinositol 3-kinase, putative	-0.313752	1.61962
Tb927.1.1960	chaperone protein DNAj, putative	-0.15016	0.662094
Tb927.1.1980	Protein transport protein yif1, putative	-0.0232853	0.0597777
Tb927.1.1990	Pre-mRNA-splicing factor 38, putative	0.00282663	0
Tb927.1.2020	hypothetical protein, unlikely	#N/A	#N/A
Tb927.1.2040	expression site-associated gene 2 (ESAG2) protein, putative	1.71986	1.35622
Tb927.1.2100	cysteine peptidase, Clan CA, family C2, putative (CALP1.1)	0.194505	0.475866
Tb927.1.2110	Calpain-like protein 1.2 (CALP1.2)	-0.231915	0.49329
Tb927.1.2120	Calpain-like protein CALP1.3 (CALP1.3)	0.117761	0.447441
Tb927.1.2150	calpain-like cysteine peptidase, Clan CA, family C2	0.938719	4.37502
Tb927.1.2160	calpain-like protein fragment, putative	0.522152	0.687128
Tb927.1.2190	Raptor N-terminal CASPase like domain containing protein, putative	-0.0526867	0.15428
Tb927.1.2200	zinc finger protein family member, putative (ZC3H4)	0.243581	0.443884
Tb927.1.2210	nucleosome assembly protein (NAP), putative	0.11509	0.344295
Tb927.1.2230	calpain-like protein fragment, putative	0.488344	2.67852
Tb927.1.2260	calpain-like protein fragment, putative	1.03193	2.53656
Tb927.1.2310	hypothetical protein	1.2411	3.38897
Tb927.1.2320	hypothetical protein, conserved	-0.116425	0.453049
Tb927.1.2330	beta tubulin	-0.347392	1.61905
Tb927.1.2340	alpha tubulin	-0.317867	1.68948
Tb927.1.2420	hypothetical protein	0.0421766	0.122558
Tb927.1.2430	histone H3, putative	0.00563152	0.0184405
Tb927.1.2570	coatomer beta subunit (beta-coP)	-0.117159	0.595206
Tb927.1.2580	RNasePH-like protein (EAP1)	-0.346557	1.74332
Tb927.1.2600	pumilio/PUF RNA binding protein 9 (PUF9)	-0.0500665	0.0940242
Tb927.1.2640	hypothetical protein, conserved	0.472076	2.32559
Tb927.1.2670	axoneme central apparatus protein (PF16)	-0.0440005	0.113358
Tb927.1.270	hypothetical protein	0.497989	1.40033
Tb927.1.2700	hypothetical protein, conserved	0.144508	0.593996
Tb927.1.2710	hypothetical protein, conserved	0.260103	1.90549
Tb927.1.2730	hypothetical protein, conserved	0.320605	2.46555
Tb927.1.2740	lipase-like protein, putative	0.100709	0.276027
Tb927.1.2750	hypothetical protein, conserved	-0.320917	1.92805
Tb927.1.2760	hypothetical protein	0.369103	1.40886
Tb927.1.2770	hypothetical protein, conserved	-0.240784	0.595782
Tb927.1.2780	hypothetical protein	0.0268152	0
Tb927.1.280	Protein of unknown function (DUF1181), putative	0.300978	0.601146
Tb927.1.2820	pteridine transporter, putative	-0.342933	0.64638
Tb927.1.290	leucine-rich repeat protein (LRRP), putative	0.244206	0.549991
Tb927.1.2970	hypothetical protein, conserved	-0.11868	0.491867
Tb927.1.2980	hypothetical protein, conserved	-0.0996857	0.434887
Tb927.1.2985	ER protein Pkr1, putative	-0.293637	2.02728
Tb927.1.2990	PPR repeat family, putative	-0.161339	0.579625
Tb927.1.30	hypothetical protein	0	0
Tb927.1.3000	amidohydrolase, putative	-0.12604	0.832599
Tb927.1.3010	mRNA processing protein, putative	-0.167401	0.663957
Tb927.1.3030	KREL2 (KREL2)	-0.112765	0.505937
Tb927.1.3040	hypothetical protein, conserved	-0.156777	0.505468
Tb927.1.3050	tRNA (Uracil-5-)-methyltransferase, putative	-0.0941455	0.196707
Tb927.1.3070	hypothetical protein, conserved	-0.231803	1.36119
Tb927.1.3110	soluble N-ethylmaleimide sensitive factor (NSF) attachment protein, putative	0.0339158	0.0819164
Tb927.1.3120	cysteine peptidase, Clan CD, family C50, putative	-0.156975	1.24901
Tb927.1.3130	protein kinase, putative	-0.204733	1.20471
Tb927.1.3150	hypothetical protein, conserved	0.0771089	0.229204
Tb927.1.3170	CHORD, putative	-0.257631	1.4995
Tb927.1.3180	40S ribosomal protein S11, putative	-0.124804	0.346039
Tb927.1.3200	Suppressor of G2 allele of SKP1, putative	-0.131333	0.599488
Tb927.1.3220	TBC1 domain family member 20/GTPase, putative	0.264546	1.96835
Tb927.1.3230	cell division cycle protein, putative	-0.314193	2.00601
Tb927.1.3250	Domain of unknown function (DUF4456), putative	-0.0833402	0.428715
Tb927.1.3260	hypothetical protein, conserved	-0.218551	0.661499
Tb927.1.3270	hypothetical protein, conserved	-0.180105	1.59531
Tb927.1.3280	septum formation protein MAF homologue, putative	-0.113382	0.654667
Tb927.1.3290	hypothetical protein, conserved	-0.0980289	0.522748
Tb927.1.3300	zinc-binding phosphatase, putative	0.0244664	0.107446
Tb927.1.3310	hypothetical protein, conserved	-0.0825488	0.410202
Tb927.1.3320	leucine-rich repeat protein (LRRP), putative	0.0834015	0.153511
Tb927.1.3350	hypothetical protein	-0.0868283	0
Tb927.1.3390	Eukaryotic protein of unknown function (DUF866), putative	0.0523839	0.0872535
Tb927.1.3400	hypothetical protein, conserved	0.0670959	0.23719
Tb927.1.3410	hypothetical protein, conserved	#N/A	#N/A
Tb927.1.3450	hypothetical protein, conserved	0.0550243	0.15363
Tb927.1.3550	hypothetical protein	0.0565992	0.0615136
Tb927.1.3560	WW domain containing protein, putative	0.171737	0.927825
Tb927.1.3610	hypothetical protein	#N/A	#N/A
Tb927.1.370	leucine-rich repeat protein (LRRP), putative	#N/A	#N/A
Tb927.1.3730	hypothetical protein	#N/A	#N/A
Tb927.1.3800	Present in the outer mitochondrial membrane proteome 18 (POMP18)	-0.00058159	0.00131976
Tb927.1.3810	hypothetical protein, conserved	-0.0468131	0.197753
Tb927.1.3820	ATP synthase subunit, putative	-0.118288	0.475023
Tb927.1.3830	glucose-6-phosphate isomerase, glycosomal (PGI)	-0.101423	0.235059
Tb927.1.3840	hypothetical protein, conserved	0.0168106	0.0293073
Tb927.1.3860	hypothetical protein, conserved	-0.108827	0.553574
Tb927.1.3880	Fusaric acid resistance protein-like, putative	-0.190528	1.39662
Tb927.1.3890	hypothetical protein	-0.114973	0.560201
Tb927.1.3910	TPR repeat, putative	-0.0874006	0.381164
Tb927.1.3940	hypothetical protein, conserved	-0.229432	1.58648
Tb927.1.3950	alanine aminotransferase (ALAT)	-0.575674	1.59612
Tb927.1.40	hypothetical protein	0	0
Tb927.1.400	hypothetical protein, conserved	0.101104	0.172243
Tb927.1.4010	primase 2	0.0216716	0.0432183
Tb927.1.4020	hypothetical protein	0.957489	2.60651
Tb927.1.4040	hypothetical protein, conserved	0.178523	1.42945
Tb927.1.4050	protein phosphatase with EF-Hand domains (PPEF)	0.0204218	0.0715348
Tb927.1.4100	cytochrome oxidase subunit IV (COXIV)	-0.282281	1.47047
Tb927.1.4140	Protein of unknown function (DUF1448), putative	0.210133	0.753933
Tb927.1.4160	hypothetical protein, conserved	-0.17905	0.772715
Tb927.1.4180	leucine-rich repeat protein (LRRP), putative	0.0724309	0.272715
Tb927.1.4220	Ydr279p protein family (RNase H2 complex component), putative	#N/A	#N/A
Tb927.1.4230	hypothetical protein, conserved	-0.0660922	0.265914
Tb927.1.4250	hypothetical protein, conserved	0.189409	0.904624
Tb927.1.4280	hypothetical protein, conserved	0.0176846	0.0497907
Tb927.1.4300	chaperone protein DNAj, putative	0.160378	0.823871
Tb927.1.4310	hypothetical protein, conserved	-0.301575	1.51283
Tb927.1.4340	hypothetical protein, conserved	0.103247	0.534677
Tb927.1.4370	Putative integral membrane protein conserved region (DUF2404), putative	0.278074	2.32292
Tb927.1.4380	Putative integral membrane protein conserved region (DUF2404), putative	-0.0437842	0.203153
Tb927.1.4400	hypothetical protein, conserved	-0.0286594	0.0782016
Tb927.1.4410	hypothetical protein, conserved	-0.0611883	0.227811
Tb927.1.4420	ABC transporter, putative	-0.1262	0.599564
Tb927.1.4440	unspecified product	#N/A	#N/A
Tb927.1.4450	Ion channel/Calcium-activated BK potassium channel alpha subunit, putative	-0.0327942	0.103193
Tb927.1.4470	hypothetical protein, conserved	-0.252759	0.919934
Tb927.1.4480	WD repeat and HMG-box DNA-binding protein, putative	-0.0557908	0.215443
Tb927.1.4490	acetyltransferase, putative	-0.375535	0.652206
Tb927.1.4500	SNARE associated Golgi protein, putative	0.0513264	0.180653
Tb927.1.4520	Zinc finger, C3HC4 type (RING finger), putative	-0.0244073	0.052501
Tb927.1.4540	cyclin-like F-box protein (CFB1A)	0.212306	0.59591
Tb927.1.4620	unspecified product	#N/A	#N/A
Tb927.1.4650	cyclin-like F-box protein 2 (CFB2)	0.228673	0.429349
Tb927.1.4680	hypothetical protein, conserved	-0.059828	0.282795
Tb927.1.4690	arginine N-methyltransferase (PRMT1)	0.0193236	0.0686469
Tb927.1.470	Protein of unknown function (DUF1181), putative	0.144561	0.239881
Tb927.1.4700	hypothetical protein, conserved	0.269835	1.65067
Tb927.1.4710	hypothetical protein, conserved	0.227497	0.903375
Tb927.1.4720	SET domain containing protein, putative	-0.154642	0.605977
Tb927.1.4730	Ribonuclease H2 non-catalytic subunit (Ylr154p-like), putative	0.109849	0.345471
Tb927.1.4740	FAM91 N-terminus/FAM91 C-terminus, putative	0.183754	1.26468
Tb927.1.4760	Vacuolar sorting protein 39 domain 1/Vacuolar sorting protein 39 domain 2, putative	-0.0151518	0.0626704
Tb927.1.4780	serine peptidase, Clan SC, Family S9D	0.120935	0.663613
Tb927.1.480	leucine-rich repeat protein (LRRP), putative	0.241161	0.636865
Tb927.1.4800	hypothetical protein, conserved	0.0079313	0.0177913
Tb927.1.4830	phospholipase A1 (PLA1)	-0.291155	1.33442
Tb927.1.4890	expression site-associated gene 2 (ESAG2) protein, putative	3.18382	2.36367
Tb927.1.490	hypothetical protein	0.820268	3.17924
Tb927.1.4900	expression site-associated gene 11 (ESAG11) protein, putative	1.2333	0.652516
Tb927.1.4920	hypothetical protein	2.65664	2.03136
Tb927.1.4970	hypothetical protein	-0.156342	0.198981
Tb927.1.5000	hypothetical protein, conserved	0.0328817	0.120142
Tb927.1.5030	leucine-rich repeat protein (LRRP), putative	-0.0163105	0.0510137
Tb927.1.5100	expression site-associated gene 2 (ESAG2) protein, putative	1.61666	1.15371
Tb927.1.5110	expression site-associated gene 11 (ESAG11) protein, putative	-0.0400858	0
Tb927.1.5180	hypothetical protein	-1.10745	0.0833592
Tb927.1.5220	expression site-associated gene 9 (ESAG9) protein, putative	0	0
Tb927.1.5240	expression site-associated gene 1 (ESAG1) protein, putative	2.79396	0.24176
Tb927.1.5250	hypothetical protein	2.30194	0.158945
Tb927.1.5260	hypothetical protein	0	0
Tb927.1.530	hypothetical protein, conserved	#N/A	#N/A
Tb927.1.540	DNA-directed RNA polymerase III, putative (RPC128)	-0.0930949	0.378696
Tb927.1.560	WD domain, G-beta repeat, putative	-0.123026	0.343937
Tb927.1.570	Histone-lysine N-methyltransferase, H3 lysine-76 specific (DOT1B)	-0.144285	0.642221
Tb927.1.580	phosphate-repressible phosphate permease, putative	0.0265586	0.0530562
Tb927.1.600	phosphate-repressible phosphate permease, putative	0.0389868	0.116232
Tb927.1.610	hypothetical protein, conserved	0.40788	2.54007
Tb927.1.630	anti-silencing protein ASF 1 like protein, putative	0.061735	0.221307
Tb927.1.640	BRCA2	0.00444784	0.0102806
Tb927.1.650	conserved protein, unknown function	0.039487	0.0825919
Tb927.1.670	conserved protein, unknown function	-0.184052	1.20085
Tb927.1.690	hypothetical protein, conserved	0.0685599	0.20205
Tb927.1.700	phosphoglycerate kinase (PGKC)	0.269508	1.43502
Tb927.1.710	phosphoglycerate kinase (PGKB)	0.260557	0.675564
Tb927.1.720	phosphoglycerate kinase (PGKA)	0.0400556	0.177429
Tb927.1.730	NADH-ubiquinone oxidoreductase complex I subunit, putative	-0.106815	0.508077
Tb927.1.740	phosphatidylinositol-4-phosphate 5-kinase related	-0.215838	1.64202
Tb927.1.750	Metal-binding domain-containing protein	0.07252	0.428488
Tb927.1.760	wd40 repeat domain-containing protein	0.125967	0.97087
Tb927.1.780	leucine-rich repeat-containing protein	0.349487	2.14252
Tb927.1.790	hypothetical transmembrane protein, conserved	-0.091087	0.489865
Tb927.1.820	kelch domain-containing protein	0.0985339	0.452604
Tb927.1.830	hypothetical protein, conserved	#N/A	#N/A
Tb927.1.840	transmembrane protein, putative	0.0352196	0.162524
Tb927.1.860	transmembrane protein, putative	0.0401193	0.153778
Tb927.1.870	deoxyhypusine synthase, putative	-0.0660356	0.323381
Tb927.1.880	Midasin, putative (MDN1)	-0.305741	0.818715
Tb927.1.890	hypothetical protein, conserved	0.294598	1.22428
Tb927.1.990	Enkuring domain-containig protein	-0.064704	0.188018
Tb927.10.1000	hypothetical protein	-0.641809	1.42832
Tb927.10.10000	hypothetical protein, conserved	0.172531	0.268286
Tb927.10.10010	60S acidic ribosomal protein, putative	-0.157178	0.221551
Tb927.10.10020	Vacuolar sorting protein 9 (VPS9) domain containing protein, putative	0.100203	0.315191
Tb927.10.10030	hypothetical protein, conserved	0.0539773	0.137033
Tb927.10.10050	hypothetical protein, conserved	-0.0270309	0.0745761
Tb927.10.10070	hypothetical protein, conserved	-0.139158	0.538403
Tb927.10.10080	hypothetical protein, conserved	-0.25911	2.00107
Tb927.10.10090	hypothetical protein, conserved	-0.118459	0.735795
Tb927.10.1010	hypothetical protein	0.510674	0.185933
Tb927.10.10100	hypothetical protein, conserved	0.100981	0.573914
Tb927.10.10110	PIG-P, putative	-0.0983584	0.450072
Tb927.10.10120	hypothetical protein, conserved	-0.0727507	0.454128
Tb927.10.10130	mitochondrial RNA binding complex 1 subunit (MRB10130)	0.11161	0.616199
Tb927.10.10140	paraflagellar rod component, putative (PFC19)	-0.133221	0.32755
Tb927.10.10150	hypothetical protein, conserved	0.0471698	0.203327
Tb927.10.10160	pentatricopeptide repeat domain containing protein, putative	-0.128112	0.784946
Tb927.10.10170	predicted WD40 repeat protein	-0.350839	2.8633
Tb927.10.10180	Miro-like protein, putative	0.0627366	0.223467
Tb927.10.10190	hypothetical protein, conserved	0.0956387	0.422696
Tb927.10.1020	hypothetical protein	-0.135333	0
Tb927.10.10200	hypothetical protein, conserved	-0.144606	0.40784
Tb927.10.10210	procyclin-associated gene 4 (PAG4) protein (PAG4)	0.0186022	0.00525844
Tb927.10.10220	procyclin-associated gene 2 (PAG2) protein (PAG2)	0.198581	0.121765
Tb927.10.10230	procyclin-associated gene 5 (PAG5) protein (PAG5)	0.265558	0.189733
Tb927.10.10240	procyclin-associated gene 1 (PAG1) protein (PAG1)	0.126651	0.0832837
Tb927.10.10250	EP2 procyclin (EP2)	-0.825193	1.32907
Tb927.10.10260	EP1 procyclin (EP1)	-0.773172	1.12232
Tb927.10.10270	hypothetical protein	-0.0531429	0.0780382
Tb927.10.10280	microtubule-associated protein, putative	-0.408372	4.13761
Tb927.10.10290	hypothetical protein, conserved	-0.0790203	0.266471
Tb927.10.1030	serine peptidase, Clan SC, Family S10 (CBP1)	-0.154644	0.965088
Tb927.10.10300	hypothetical protein, conserved	0.0191887	0.0708229
Tb927.10.10310	hypothetical protein, conserved	-0.080401	0.409913
Tb927.10.10320	dynein light chain Tctex-type, putative	0.188251	0.748566
Tb927.10.10330	Anaphase-promoting complex, cyclosome, subunit 3/TPR repeat, putative	-0.0963821	0.351318
Tb927.10.10340	structural maintenance of chromosome 2, putative (SMC2)	-0.0336829	0.135334
Tb927.10.10350	protein kinase, putative	-0.0571317	0.21097
Tb927.10.10380	ATP-dependent DEAD/H RNA helicase, putative	-0.157252	0.949324
Tb927.10.10390	trypanothione reductase	-0.0328064	0.0992101
Tb927.10.10400	hypothetical protein, conserved	-0.079763	0.27464
Tb927.10.10410	DNA replication licensing factor MCM8, putative	-0.153736	0.554596
Tb927.10.10420	monothiol glutaredoxin, putative	0.185053	1.15661
Tb927.10.10430	hypothetical protein, conserved	-0.0812098	0.419288
Tb927.10.10440	mitochondrial carrier protein (MCP8)	0.0515654	0.1661
Tb927.10.10460	histone H2B, putative	-0.469642	2.35698
Tb927.10.10590	histone H2B, putative	-0.357418	1.86351
Tb927.10.1060	T-complex protein 1, delta subunit, putative (TCP-1-delta)	-0.131144	0.236926
Tb927.10.10600	ARP2/3 complex 16kDa subunit, putative	0.384625	1.79677
Tb927.10.10610	protein tyrosine phosphatase, putative	-0.290558	0.409435
Tb927.10.10620	hypothetical protein, conserved	-0.303574	1.30145
Tb927.10.10630	hypothetical protein, conserved	0.110356	0.205182
Tb927.10.10640	hypothetical protein, conserved	0.000676434	0
Tb927.10.10650	iron-containing hydrogenase, putative	-0.0419658	0.151154
Tb927.10.10660	hypothetical protein, unlikely	#N/A	#N/A
Tb927.10.10670	kinetoplastid-specific dual specificity phosphatase, putative	0.747047	1.83856
Tb927.10.10680	hypothetical protein, conserved	-0.0470769	0.224896
Tb927.10.10690	CEP19-like protein, putative	-0.10263	0.473058
Tb927.10.1070	cdc2-related kinase 1, putative (CRK1)	-0.146632	0.807686
Tb927.10.10700	splicing factor Prp31	-0.197036	1.26375
Tb927.10.10710	hypothetical protein, conserved	-0.0420208	0.133161
Tb927.10.10720	Tetraspanin family, putative	-0.409464	2.30917
Tb927.10.10730	RNA Interference Factor 5 (RIF5)	-0.366504	3.9509
Tb927.10.10740	hypothetical protein, conserved	-0.122422	0.747286
Tb927.10.10750	metallo-peptidase, Clan MC, Family M14, putative	-0.125789	0.826152
Tb927.10.10770	Generative cell specific 1 protein, putative (GCS1)	0.109891	0.19043
Tb927.10.10780	hypothetical protein, conserved	-0.0316082	0.0760328
Tb927.10.1080	40S ribosomal protein S23, putative (RPS23)	-0.0213304	0.0455534
Tb927.10.10800	palmitoyl acyltransferase 2, putative	-0.195176	1.14832
Tb927.10.10810	adenosine deaminase-like protein	-0.257087	2.53151
Tb927.10.10820	hypothetical protein, conserved	-0.227874	1.52741
Tb927.10.10830	RGG-containing protein 2 (RGG2)	-0.672742	3.88511
Tb927.10.10840	Plexin repeat, putative (ESP15)	-0.219714	1.65395
Tb927.10.10850	argonaute-like protein (AGO1)	-0.151474	0.596474
Tb927.10.10860	hypothetical protein, unlikely	#N/A	#N/A
Tb927.10.10870	protein kinase, putative	0.032231	0.0854323
Tb927.10.10880	ATP-binding cassette sub-family F member 1, putative (ABCF1)	-0.189216	0.686656
Tb927.10.10980	heat shock protein 90, putative	-0.0913161	0.138372
Tb927.10.10990	predicted WD40 repeat protein	0.0384734	0.179276
Tb927.10.1100	60S ribosomal protein L9, putative	-0.0098077	0.0217323
Tb927.10.11000	hypothetical protein, conserved	-0.082232	0.332894
Tb927.10.11010	hypothetical protein, conserved	0.244936	1.09671
Tb927.10.11020	DNA mismatch repair protein MSH2, putative (MSH2)	0.166714	1.25337
Tb927.10.11030	Archaic translocase of outer membrane 11 kDa subunit (ATOM11)	-0.0659149	0.176798
Tb927.10.11040	hypothetical protein, conserved	0.544348	2.59356
Tb927.10.11050	hypothetical protein, conserved	-0.161709	0.597724
Tb927.10.11060	hypothetical protein, conserved	0.00217477	0.00558793
Tb927.10.11070	hypothetical protein, conserved	0.135343	0.574529
Tb927.10.11080	paraflagellar rod protein	0.0593347	0.131131
Tb927.10.11090	hypothetical protein, conserved	0.000466477	0.000278578
Tb927.10.1110	kinesin, putative	-0.259027	0.776853
Tb927.10.11100	deoxyribodipyrimidine photo-lyase, putative	-0.0752733	0.386225
Tb927.10.11110	hypothetical protein, conserved	-0.118459	0.566576
Tb927.10.11120	hypothetical protein, conserved	0.207786	1.19701
Tb927.10.11130	SET domain containing protein, putative	-0.0559965	0.330174
Tb927.10.11140	hypothetical protein, conserved	0.0535409	0.236901
Tb927.10.11150	hypothetical protein, conserved	0.243681	1.65516
Tb927.10.11160	HIRA-interacting protein 5, putative	0.0655643	0.25061
Tb927.10.11170	hypothetical protein, conserved	-0.0927578	0.397532
Tb927.10.11180	Ubiquitin-like modifier-activating enzyme ATG7, putative (ATG7)	0.195384	1.13733
Tb927.10.11190	tRNA-splicing ligase RtcB, putative	-0.070675	0.23681
Tb927.10.1120	hypothetical protein, conserved	-0.31751	1.78258
Tb927.10.11200	hypothetical protein, conserved	0.287933	2.4576
Tb927.10.11210	hypothetical protein, conserved	-0.286376	1.16514
Tb927.10.11220	procyclic form surface phosphoprotein (PSSA-2)	-0.127098	0.217447
Tb927.10.11230	Ras-induced vulval development antagonist, putative	-0.0291848	0.0478218
Tb927.10.11240	hypothetical protein, conserved	0.205534	1.59938
Tb927.10.11250	BRE1 E3 ubiquitin ligase, putative	0.225962	2.20831
Tb927.10.11260	hypothetical protein, conserved	0.093151	0.369796
Tb927.10.11270	RNA-binding protein, putative (RBP23)	0.0773911	0.159855
Tb927.10.11280	hypothetical protein	0.435932	0.442969
Tb927.10.11290	hypothetical protein, conserved	-0.0636353	0.193278
Tb927.10.1130	dynein arm light chain, axonemal, putative	-0.226939	0.734642
Tb927.10.11300	paraflagellar rod component, putative (PFC16)	-0.00101659	0.00389584
Tb927.10.11310	intraflagellar transport protein 57/55 (IFT57/55)	0.103841	0.526571
Tb927.10.11330	EF-hand domain pair, putative	0.0313929	0.0961202
Tb927.10.11340	hypothetical protein, conserved	-0.144006	0.660434
Tb927.10.11350	hypothetical protein, conserved	-0.323028	1.36184
Tb927.10.11360	protein phosphatase 2A regulatory subunit, putative	0.0201769	0.042889
Tb927.10.11370	hypothetical protein, conserved	0.0587463	0.264541
Tb927.10.11380	hypothetical protein, conserved	-0.0656964	0.143305
Tb927.10.11390	60S ribosomal protein L6, putative	-0.0633136	0.117311
Tb927.10.1140	epsilon tubulin (TUBE1)	-0.118377	0.596551
Tb927.10.11400	WD domain, G-beta repeat, putative	-0.0968837	0.575359
Tb927.10.11410	hypothetical protein, conserved	-0.0961269	0.33596
Tb927.10.11420	hypothetical protein, conserved	-0.231055	1.27571
Tb927.10.11430	hypothetical protein, conserved	0.0494101	0.0850915
Tb927.10.11440	G1 cyclin CycE4, putative (CYC5)	-0.261686	1.5189
Tb927.10.11450	TFIIF-stimulated CTD phosphatase, putative	0.0563802	0.139327
Tb927.10.11470	hypothetical protein, conserved	-0.11168	0.739917
Tb927.10.11480	hypothetical protein, conserved	-0.0678046	0.332127
Tb927.10.11490	unspecified product	#N/A	#N/A
Tb927.10.1150	hypothetical protein, conserved	0.018369	0.0318532
Tb927.10.11500	conserved protein	-0.0399428	0.20138
Tb927.10.11510	hypothetical protein, conserved	0.0616436	0.282292
Tb927.10.11520	hypothetical protein, conserved	-0.283106	0.969284
Tb927.10.11530	hypothetical protein, conserved	-0.317632	1.1564
Tb927.10.11540	40S ribosomal protein S3, putative (RPS3)	-0.209228	0.557434
Tb927.10.11550	hypothetical protein, conserved	0.104541	0.71499
Tb927.10.11560	hypothetical protein, conserved	-0.102685	0.235958
Tb927.10.11570	hypothetical protein, conserved	-0.0391027	0.19417
Tb927.10.11580	predicted WD40 repeat protein	-0.149096	0.9124
Tb927.10.11590	nicotinate phosphoribosyltransferase, putative	-0.267239	1.8143
Tb927.10.1160	hypothetical protein, conserved	-0.174695	0.479498
Tb927.10.11600	hypothetical protein, conserved	-0.158235	1.15477
Tb927.10.11610	SKP1-like protein	0.0758124	0.319578
Tb927.10.11620	calcium-transporting ATPase, putative	-0.0254035	0.104117
Tb927.10.11630	PSP1 C-terminal conserved region, putative	0.0648303	0.121491
Tb927.10.11640	Protein prenyltransferase alpha subunit repeat, putative	0.123461	0.580976
Tb927.10.11650	hypothetical protein, conserved	0.0360433	0.115331
Tb927.10.11660	hypothetical protein, conserved	-0.0503558	0.135465
Tb927.10.11670	hypothetical protein, conserved	-0.0783698	0.243197
Tb927.10.11680	chloride channel protein, putative	-0.135819	0.684864
Tb927.10.11690	YEATS family, putative	0.00282544	0.00431857
Tb927.10.1170	intraflagellar transport protein 172 (IFT172)	-0.267686	1.61323
Tb927.10.11700	guanylate kinase, putative	-0.0962664	0.141983
Tb927.10.11710	hypothetical protein	-0.0599355	0.0888482
Tb927.10.11720	CW-type Zinc Finger, putative	-0.278814	3.38377
Tb927.10.11730	zinc finger protein family member, putative (ZC3H33)	-0.0252588	0.139855
Tb927.10.11740	hypothetical protein, unlikely	#N/A	#N/A
Tb927.10.11750	hypothetical protein, conserved	-0.0773906	0.484087
Tb927.10.11760	pumilio/PUF RNA binding protein 6 (PUF6)	0.119343	0.702986
Tb927.10.11770	hypothetical protein, conserved	0.433258	0.930745
Tb927.10.11780	hypothetical protein, conserved	0.015447	0.0706085
Tb927.10.11790	hypothetical protein, unlikely	#N/A	#N/A
Tb927.10.1180	hypothetical protein, conserved	0.0291224	0.0563355
Tb927.10.11800	Axonemal inner arm dynein light chain, putative	0.0925632	0.379387
Tb927.10.11810	hypothetical protein, conserved	0.0989278	0.346031
Tb927.10.11820	hypothetical protein, conserved	-0.0890542	0.302015
Tb927.10.11830	hypothetical protein, conserved	0.0149153	0.0585846
Tb927.10.11850	WD domain, G-beta repeat, putative	-0.209077	1.70917
Tb927.10.11860	Cornifin (SPRR) family, putative	0.12132	0.335797
Tb927.10.11870	mitochondrial RNA binding protein (MRB11870)	0.0769929	0.392156
Tb927.10.11880	hypothetical protein, conserved	-0.0262942	0.138063
Tb927.10.11890	hypothetical protein, conserved	0.0180049	0.0464398
Tb927.10.1190	hypothetical protein, conserved	0.190738	1.31826
Tb927.10.11900	thioredoxin, putative	0.115106	0.291949
Tb927.10.11910	major facilitator superfamily, putative	0.293668	1.58252
Tb927.10.11920	hypothetical protein, conserved	0.183416	0.481892
Tb927.10.11930	beta-D-hydroxybutyrate dehydrogenase	-0.252501	1.80367
Tb927.10.11940	ABC1 protein, putative	0.68122	2.88208
Tb927.10.11950	hypothetical protein, conserved	0.173467	0.582619
Tb927.10.11960	hypothetical protein, conserved	0.28072	0.611705
Tb927.10.11970	glutamine aminotransferase (GlnAT) (GlnAT)	-0.381103	0.80971
Tb927.10.11980	QA-SNARE protein putative	0.142232	0.308496
Tb927.10.11990	RNA-binding protein	-0.205436	0.271912
Tb927.10.1200	Programmed cell death protein 2, C-terminal putative domain containing protein, putative	0.0226739	0.0388949
Tb927.10.12000	iron-sulfur cluster assembly protein, putative	0.110982	0.246544
Tb927.10.12010	hypothetical protein, conserved	0.0396427	0.163802
Tb927.10.12020	recA bacterial DNA recombination protein, putative	-0.294393	1.80679
Tb927.10.12030	hypothetical protein, conserved	0.0469376	0.0797483
Tb927.10.12040	mitogen-activated protein kinase 11, putative	0.415273	2.16148
Tb927.10.12050	hypothetical protein, conserved	0.115885	0.443811
Tb927.10.12060	hypothetical protein, conserved	0.0869184	0.144171
Tb927.10.12080	hypothetical protein, conserved	0.303844	1.03752
Tb927.10.12090	RNA-binding protein, putative (RBP7A)	0.0231185	0.0522441
Tb927.10.1210	katanin, putative	-0.154098	1.00112
Tb927.10.12100	RNA-binding protein, putative (RBP7B)	0.189	0.661934
Tb927.10.12110	hypothetical protein, conserved	-0.158696	0.401451
Tb927.10.12120	hypothetical protein, conserved	-0.056723	0.315479
Tb927.10.12130	Ubiquitin family, putative	0.0148029	0.0483846
Tb927.10.12140	hypothetical protein, conserved	-0.0229939	0.0935265
Tb927.10.12150	hypothetical protein, conserved	0.0219195	0.0703329
Tb927.10.12160	hypothetical protein, conserved	0.205334	1.19301
Tb927.10.12170	RAB-interacting protein, putative	0.205177	1.07004
Tb927.10.12180	hypothetical protein, conserved	-0.0551014	0.260636
Tb927.10.12190	RAB-interacting protein, putative	0.0620323	0.228207
Tb927.10.12200	hypothetical protein, conserved	-0.0482211	0.110342
Tb927.10.12210	ribulose-5-phosphate 3-epimerase, putative	-0.119636	0.777814
Tb927.10.12220	hypothetical protein, conserved	-0.193067	0.822691
Tb927.10.12230	hypothetical protein, conserved	-0.122496	0.771879
Tb927.10.12240	3-ketoacyl-CoA reductase, putative	-0.190117	0.932786
Tb927.10.12250	hypothetical protein, conserved	-0.16892	1.29321
Tb927.10.12260	cytosolic nonspecific dipeptidase, putative	-0.264048	0.371601
Tb927.10.12270	methyltransferase domain containing protein, putative	-0.541801	1.34337
Tb927.10.12280	hypothetical protein	-0.370755	0.397374
Tb927.10.12290	UDP-Gal or UDP-GlcNAc-dependent glycosyltransferase, putative	-0.0931094	0.210896
Tb927.10.1230	hypothetical protein, conserved	-0.386758	2.4877
Tb927.10.12300	hypothetical protein, conserved	-0.0199838	0.0423138
Tb927.10.12310	helicase-like protein	-0.010815	0.0265968
Tb927.10.12320	hypothetical protein	0.12197	0.523803
Tb927.10.12330	zinc finger protein family member, putative (ZC3H34)	-0.398358	0.882215
Tb927.10.12340	hypothetical protein, conserved	-0.0242776	0.087589
Tb927.10.12350	hypothetical protein, conserved	0.052999	0.15324
Tb927.10.12360	hypothetical protein, conserved	0.259242	1.5015
Tb927.10.12370	gamma-glutamylcysteine synthetase (GCS)	0.281973	0.582671
Tb927.10.12380	chaperone protein DNAj, putative	0.0848611	0.318652
Tb927.10.12390	hypothetical protein, conserved	-0.167185	0.612564
Tb927.10.1240	hypothetical protein, conserved	0.152865	1.00723
Tb927.10.12400	membrane transporter protein, putative	-0.169598	0.400849
Tb927.10.12410	hypothetical protein, conserved	-0.273252	2.45307
Tb927.10.12420	predicted S. cerevisiae Got1 homologue	0.0714704	0.269958
Tb927.10.12430	Noc2p family, putative	-0.10567	0.109886
Tb927.10.12440	kinesin, putative	0.269679	1.26339
Tb927.10.12450	SNARE domain-containing protein, putative	0.0518754	0.162105
Tb927.10.12460	Zinc finger, C3HC4 type (RING finger), putative	0.123256	0.410447
Tb927.10.12470	hypothetical protein, conserved	-0.135147	0.828008
Tb927.10.12480	UAA transporter family, putative	0.0115298	0.0359581
Tb927.10.12490	kinesin, putative	0.015371	0.0410379
Tb927.10.1250	Aminoacyl-tRNA editing domain containing protein, putative	-0.138678	1.10587
Tb927.10.12500	P-type H+-ATPase, putative	-0.239953	0.545245
Tb927.10.12510	P-type H+-ATPase, putative	-0.285693	0.895079
Tb927.10.12520	hypothetical protein, conserved	-0.00202863	0.00738463
Tb927.10.12540	NADH-ubiquinone oxidoreductase complex I subunit, putative (NDUFS1)	-0.103025	0.367237
Tb927.10.12550	hypothetical protein, conserved	-0.0393818	0.0782192
Tb927.10.12560	hypothetical protein	1.43085	0.735581
Tb927.10.12570	hypothetical protein	0.0150589	0
Tb927.10.12580	hypothetical protein	-0.243807	0.0705034
Tb927.10.12590	hypothetical protein, conserved	-0.139129	0.689447
Tb927.10.1260	aspartyl-tRNA synthetase, putative	-0.104551	0.740984
Tb927.10.12600	methyltransferase domain containing protein, putative	-0.0736203	0.328685
Tb927.10.12610	hypothetical protein	0.303666	1.79403
Tb927.10.12620	Protein of unknown function (DUF3648), putative	-0.0328548	0.14142
Tb927.10.12630	hypothetical protein, conserved	0.261939	1.05624
Tb927.10.12640	chaperone protein DNAj, putative	0.0569077	0.192003
Tb927.10.12650	hypothetical protein, conserved	0.906094	1.2839
Tb927.10.12660	pumilio/PUF RNA binding protein 2 (PUF2)	-0.0701582	0.103558
Tb927.10.12670	hypothetical protein, conserved	-0.00541124	0.0194036
Tb927.10.12680	60S ribosomal protein L34, putative	-0.0678699	0.17164
Tb927.10.12690	hypothetical protein, conserved	-0.0535438	0.271516
Tb927.10.1270	mismatch repair protein, putative	-0.0819572	0.408531
Tb927.10.12700	pyruvate dehydrogenase E1 alpha subunit, putative	-0.128875	0.279232
Tb927.10.12710	heat shock protein 110, putative	-0.117523	0.156475
Tb927.10.12720	hypothetical protein, conserved	-0.0961098	0.629157
Tb927.10.12740	Zinc finger CCCH domain-containing protein 35 (ZC3H35)	0.0184961	0.0517686
Tb927.10.12760	zinc finger protein family member, putative (ZC3H36)	0.510491	0.683268
Tb927.10.12780	Zinc finger CCCH domain-containing protein 37 (ZC3H37)	0.636762	1.7373
Tb927.10.12790	unspecified product	#N/A	#N/A
Tb927.10.1280	Domain of unknown function (DUF4499), putative	0.136869	0.256884
Tb927.10.12800	Zinc finger CCCH domain-containing protein 38 (ZC3H38)	0.0883599	0.123097
Tb927.10.12810	cholinephosphate cytidylyltransferase A, putative	0.0486663	0.228182
Tb927.10.12820	hypothetical protein, conserved	0.604361	1.28381
Tb927.10.12830	acetyltransferase, putative	#N/A	#N/A
Tb927.10.12840	mitochondrial carrier protein (MCP12)	-0.0416176	0.0753842
Tb927.10.12850	ttaggg binding factor	0.433798	1.97775
Tb927.10.12860	pre-RNA processing PIH1/Nop17, putative	-0.0905774	0.543833
Tb927.10.12870	hypothetical protein, conserved	-0.0173348	0.0714793
Tb927.10.12880	SET domain containing protein, putative	-0.200136	1.26751
Tb927.10.12890	bifunctional aminoacyl-tRNA synthetase, putative	-0.334184	0.887897
Tb927.10.1290	hypothetical protein, conserved	-0.0514142	0.13778
Tb927.10.12900	Complex 1 protein (LYR family), putative	0.178002	1.09549
Tb927.10.12910	hypothetical protein, conserved	#N/A	#N/A
Tb927.10.12920	hypothetical protein, conserved	-0.126642	0.659558
Tb927.10.12930	hypothetical protein, conserved	-0.546317	3.44996
Tb927.10.12940	predicted zinc finger protein	-0.0897969	0.473582
Tb927.10.12950	hypothetical protein, conserved	-0.110899	0.357567
Tb927.10.12960	Ras-related protein Rab5A (RAB5A)	-0.0980291	0.349831
Tb927.10.12970	AN1-like zinc finger, putative	-0.0207961	0.0744174
Tb927.10.12980	Multisite-specific tRNA:(cytosine-C(5))-methyltransferase, putative	-0.215673	1.38936
Tb927.10.12990	predicted ankyrin repeat family protein	-0.174376	1.3004
Tb927.10.1300	hypothetical protein, conserved	0.0941549	0.381804
Tb927.10.13000	cAMP phosphodiesterase A, putative (PDEA)	-0.0162517	0.0598157
Tb927.10.13010	protein kinase A catalytic subunit (PKAC3)	-0.108705	0.491784
Tb927.10.13020	Vacuolar protein sorting-associated protein 16 homolog, putative	0.0053377	0.0185755
Tb927.10.13030	cysteine peptidase, Clan CA, family C2, putative	0.0613146	0.229479
Tb927.10.13050	hypothetical protein, unlikely	#N/A	#N/A
Tb927.10.13060	hypothetical protein	0.988826	0.882245
Tb927.10.13070	hypothetical protein, conserved	-0.064249	0.175288
Tb927.10.13090	PhoD-like phosphatase, putative	0.106207	0.36385
Tb927.10.1310	Domain of unknown function (DUF4042), putative	-0.213004	1.13159
Tb927.10.13110	Dynein light chain roadblock-type protein, putative	0.0720602	0.179566
Tb927.10.13140	hypothetical protein, conserved	0.0681878	0.217476
Tb927.10.13150	hypothetical protein, conserved	0.0962342	0.265179
Tb927.10.13160	mannosyltransferase-II, putative (TbGPI18)	-0.137216	0.351728
Tb927.10.13170	hypothetical protein, conserved	0.0975481	0.196036
Tb927.10.13180	Nrap protein, putative	-0.215197	0.33766
Tb927.10.13190	actin-related protein 2/3 complex subunit 1, putative (ARPC1)	-0.051302	0.135409
Tb927.10.1320	hypothetical protein, conserved	-0.0992523	0.445777
Tb927.10.13200	hypothetical protein, conserved	-0.00362091	0.00906714
Tb927.10.13210	dolichyl-P-Man:GDP-ManGlcNAc2-PP-dolichyl beta-1,4-mannosyltransferase, putative	0.0871427	0.216874
Tb927.10.13220	cyclophilin type peptidyl-prolyl cis-trans isomerase, putative (PPIase)	-0.0883203	0.19946
Tb927.10.13230	hypothetical protein, conserved	0.209326	0.494005
Tb927.10.13240	hypothetical protein, conserved	-0.0267962	0.0585835
Tb927.10.13250	hypothetical protein, conserved	-0.133667	0.417093
Tb927.10.13260	hypothetical protein, conserved	-0.00432541	0.0120782
Tb927.10.13270	Periodic tryptophan protein 2 homolog, putative	-0.0525266	0.0590736
Tb927.10.13280	hypothetical protein, conserved	-0.227778	0.284053
Tb927.10.13290	ethanolamine phosphotransferase (EPT)	-0.0347578	0.0666628
Tb927.10.1330	hypothetical protein, conserved	-0.0430005	0.169865
Tb927.10.13300	30S ribosomal protein S8, putative	-0.145829	0.508482
Tb927.10.13310	DNA-directed RNA polymerase I subunit RPB5z, putative (RPB5z)	-0.316696	0.495832
Tb927.10.13320	DNA-directed RNA polymerase II/III subunit, putative (RPB5)	-0.0538642	0.126164
Tb927.10.13330	paraflagellar rod component, putative (PFC20)	0.0931641	0.269991
Tb927.10.13340	unspecified product	#N/A	#N/A
Tb927.10.13350	hypothetical protein, conserved	0.0896651	0.234261
Tb927.10.13360	Elongation factor Tu, mitochondrial (EF-Tu)	-0.0994592	0.114797
Tb927.10.13370	dynein light chain Tctex-type, putative	-0.0276182	0.0650894
Tb927.10.13380	hypothetical protein, conserved	0.0423167	0.0977282
Tb927.10.13390	hypothetical protein, conserved	0.0795996	0.131655
Tb927.10.1340	hypothetical protein, conserved	-0.139486	0.406527
Tb927.10.13410	hypothetical protein	0.0958084	0.136482
Tb927.10.13420	hypothetical protein	-0.387608	0.590604
Tb927.10.13430	citrate synthase, putative	-0.50228	0.785659
Tb927.10.13440	hypothetical protein, conserved	0.023164	0.0481304
Tb927.10.13450	hypothetical protein, conserved	-0.172756	0.375904
Tb927.10.13460	unspecified product	#N/A	#N/A
Tb927.10.13470	PA26 p53-induced protein (sestrin), putative	-0.0560901	0.130187
Tb927.10.13480	protein kinase, putative	0.0982384	0.263665
Tb927.10.13490	serine/threonine kinase, putative	-0.069477	0.1854
Tb927.10.1350	hypothetical protein, conserved	-0.164971	0.44804
Tb927.10.13500	60S ribosomal protein L10a	-0.0534909	0.155678
Tb927.10.13510	zinc metallopeptidase, putative	-0.150103	0.416676
Tb927.10.13520	Zn-finger in Ran binding protein and others/FYVE zinc finger, putative	-0.297852	1.03747
Tb927.10.13530	hypothetical protein	0.0829436	0.201932
Tb927.10.13540	RNA-binding protein, putative (RBP12)	-0.00279856	0.00609394
Tb927.10.13550	hypothetical protein, conserved	-0.0346131	0.0876332
Tb927.10.13560	mevalonate-diphosphate decarboxylase	-0.420671	1.62225
Tb927.10.13580	major facilitator superfamily protein (MFS), putative	-0.178631	0.514824
Tb927.10.13590	hypothetical protein, conserved	-0.042882	0.150977
Tb927.10.1360	hypothetical protein, unlikely	#N/A	#N/A
Tb927.10.13600	hypothetical protein, conserved	-0.115365	0.348406
Tb927.10.13610	zinc-finger of a C2HC-type/Double zinc ribbon, putative	-0.245236	1.03065
Tb927.10.13620	NADH-ubiquinone oxidoreductase complex I subunit,FT putative	-0.332813	1.60598
Tb927.10.13630	glucosidase, putative	-0.102909	0.384195
Tb927.10.13640	hypothetical protein, conserved	-0.136504	0.453817
Tb927.10.13650	ARF-like 2-binding protein, putative	0.0708372	0.132994
Tb927.10.13660	Domain of unknown function DUF21, putative	-0.0637509	0.287299
Tb927.10.13670	serine/threonine protein phosphatase 5	0.0126938	0.0264683
Tb927.10.13680	lipase domain protein, putative	-0.172698	0.981013
Tb927.10.13690	hypothetical protein, conserved	0.0981302	0.175584
Tb927.10.1370	hypothetical protein, conserved	0.0276871	0.141003
Tb927.10.13700	phosphatidic acid phosphatase alpha, putative	0.159588	0.317891
Tb927.10.13710	Activator of Hsp90 ATPase, N-terminal/Activator of Hsp90 ATPase homolog 1-like protein, putative	-0.0190905	0.0566745
Tb927.10.13720	RNA-binding protein 29, putative (RBP29)	-0.332354	0.767536
Tb927.10.13730	60S ribosomal protein L7, putative	0.0130626	0.0146688
Tb927.10.13740	synaptotagmin, putative	0.252089	0.900824
Tb927.10.13750	hypothetical protein, conserved	0.0370688	0.168577
Tb927.10.13760	hypothetical protein, conserved	0.129972	0.562943
Tb927.10.13770	hypothetical protein, conserved	0.268863	1.92682
Tb927.10.13780	glycogen synthase kinase 3 (GSK3)	-0.0670721	0.25179
Tb927.10.13790	hypothetical protein, conserved	0.0250862	0.0743983
Tb927.10.1380	serine/threonine-protein kinase, putative	-0.0620687	0.210113
Tb927.10.13800	hypothetical protein, conserved	-0.151152	0.840677
Tb927.10.13810	hypothetical protein, conserved	-0.184865	0.973571
Tb927.10.13820	Domain of unknown function (DUF4379), putative	-0.292238	0.804371
Tb927.10.13830	chaperone protein DNAj, putative	-0.186459	0.815842
Tb927.10.13840	Domain of unknown function (DUF4475), putative	-0.145748	0.651402
Tb927.10.13850	ATP12 chaperone protein, putative	0.0585385	0.295016
Tb927.10.13860	GPI-anchor transamidase subunit 8 (GPI8)	-0.211555	0.434385
Tb927.10.13870	tubulin tyrosine ligase protein, putative	-0.124056	0.581984
Tb927.10.13880	hypothetical protein, conserved	-0.0713125	0.434751
Tb927.10.13890	hypothetical protein, conserved	-0.00672242	0.0236419
Tb927.10.1390	hypoxanthine-guanine phosphoribosyltransferase, putative	0.0304682	0.0576737
Tb927.10.13900	UDP-galactose transporter	-0.0996458	0.437339
Tb927.10.13910	hypothetical protein, conserved	-0.0268726	0.0714103
Tb927.10.13920	hypothetical protein, conserved	0.138068	0.919696
Tb927.10.13930	phosphatidic acid phosphatase, putative	-0.03344	0.0837139
Tb927.10.13940	unspecified product	#N/A	#N/A
Tb927.10.13950	tubulin-specific chaperone, putative	-0.0283178	0.126706
Tb927.10.13960	paralyzed flagella protein 20 (PF20)	0.0851897	0.496113
Tb927.10.13970	uracil-DNA glycosylase, putative	-0.0176607	0.0609396
Tb927.10.13980	btb/poz domain containing protein, putative	-0.0500769	0.204633
Tb927.10.13990	hypothetical protein, conserved	0.138069	0.296331
Tb927.10.1400	hypoxanthine-guanine phosphoribosyltransferase (HGPRT)	-0.0872174	0.254298
Tb927.10.14000	aconitase (ACO)	-0.484433	1.69259
Tb927.10.14010	tubulin cofactor C domain-containing protein RP2 (rp2)	-0.142497	0.684709
Tb927.10.14020	hypothetical protein, conserved	-0.0724763	0.360378
Tb927.10.14030	hypothetical protein, conserved	0.0667726	0.255133
Tb927.10.14040	vacuolar ATP synthase subunit c, putative	-0.00139798	0.00518671
Tb927.10.14050	hypothetical protein	0.31342	0.631007
Tb927.10.14060	hypothetical protein	0.246309	0.0710663
Tb927.10.14090	transporter, putative	-0.29536	0.802586
Tb927.10.1410	hypothetical protein, conserved	-0.243584	1.46707
Tb927.10.14110	sjogren s syndrome nuclear autoantigen 1, putative	0.0816806	0.350815
Tb927.10.14130	SRP19 protein, putative	0.0515285	0.100111
Tb927.10.14140	pyruvate kinase 1 (PYK1)	-0.192482	0.573305
Tb927.10.14150	nuclear segregation protein, putative	-0.339277	1.71232
Tb927.10.14160	Aquaglyceroporin 3 (AQP3)	-0.218066	0.708544
Tb927.10.14170	aquaglyceroporin 2 (AQP2)	-0.152699	0.340718
Tb927.10.14180	protein transport protein SEC13, putative	-0.308305	1.51122
Tb927.10.14190	hypothetical protein, conserved	-0.107206	0.250011
Tb927.10.1420	metallo-peptidase, Clan MG, Family M24 (MetAP2)	-0.161298	0.220242
Tb927.10.14200	syntaxin 5	0.145283	0.788059
Tb927.10.14210	TFIIH basal transcription factor subunit (TFB5)	0.123567	0.266197
Tb927.10.14220	hypothetical protein, conserved	0.154193	0.282441
Tb927.10.14230	hypothetical protein, conserved	-0.0146104	0.0392561
Tb927.10.14240	N-myristoyltransferase (NMT)	0.00696505	0.0305774
Tb927.10.14250	hypothetical protein, conserved	-0.0700449	0.34798
Tb927.10.14260	AP-4 complex subunit sigma-1, putative	0.15124	0.769615
Tb927.10.14270	TFIIF-stimulated CTD phosphatase, putative	-0.185336	0.272514
Tb927.10.14280	mitochondrial carrier protein (MCP20)	-0.0722705	0.265592
Tb927.10.14290	hypothetical protein	0.47967	3.05914
Tb927.10.1430	hypothetical protein, conserved	0.053425	0.225734
Tb927.10.14300	MEKK-related kinase 1, putative (MRK1)	-0.0139813	0.0490154
Tb927.10.14310	hypothetical protein, conserved	-0.154645	0.71223
Tb927.10.14320	Armadillo/beta-catenin-like repeat, putative	-0.0364812	0.169315
Tb927.10.14330	Utp14 protein, putative	-0.127549	0.332033
Tb927.10.14340	hypothetical protein, conserved	0.013313	0.0526443
Tb927.10.14350	hypothetical protein, conserved	0.368404	1.57051
Tb927.10.14360	U2 small nuclear ribonucleoprotein 40K (U2_40K)	-0.0162889	0.0512977
Tb927.10.14370	hypothetical protein, conserved	0.0269485	0.0922701
Tb927.10.14380	Hsp70 protein, putative	-0.143274	1.0794
Tb927.10.14390	Histone chaperone Rttp106-like, putative	0.0456338	0.106605
Tb927.10.1440	hypothetical protein, conserved	0.0061013	0.0205835
Tb927.10.14400	hypothetical protein, conserved	-0.00648541	0.0253752
Tb927.10.14410	leucine-rich repeat protein (LRRP), putative	0.0358098	0.187948
Tb927.10.14420	Serine/threonine-protein kinase Nek1-related, putative	-0.0872118	0.20592
Tb927.10.14430	hypothetical protein, conserved	-0.269301	1.69765
Tb927.10.14440	b9 domain-containing protein 1 (b9d1)	0.0800242	0.280498
Tb927.10.14450	hypothetical protein, conserved	0.279686	1.56837
Tb927.10.14460	leucine-rich repeat protein (LRRP), putative	0.224009	1.27695
Tb927.10.14470	intraflagellar transport protein 140 (IFT140)	-0.0068341	0.0244731
Tb927.10.14480	hypothetical protein, conserved	0.078322	0.273195
Tb927.10.14490	hypothetical protein, conserved	-0.0873397	0.387285
Tb927.10.1450	plectin, putative	-0.0696023	0.257693
Tb927.10.14500	hypothetical protein, conserved	-0.143514	0.471507
Tb927.10.14510	root hair defective 3 GTP-binding protein (RHD3), putative	-0.0868724	0.470225
Tb927.10.14520	hypothetical protein, conserved	-0.232864	1.7257
Tb927.10.14530	19S proteasome non-atpase subunit 8 (Rpn8)	-0.216244	1.14719
Tb927.10.14550	ATP-dependent DEAD/H RNA helicase, putative	-0.200061	0.842755
Tb927.10.14560	TPR repeat, putative	-0.0425764	0.20287
Tb927.10.14570	kinesin motor domain containing protein, putative	0.00295734	0.0109323
Tb927.10.14580	60S ribosomal protein L17, putative	-0.205412	0.542752
Tb927.10.14590	Protein of unknown function (DUF1279), putative	-0.176481	0.788822
Tb927.10.1460	protein kinase, putative	0.00824623	0.0243388
Tb927.10.14600	40S ribosomal protein S2, putative (RPS2)	-0.160773	0.351022
Tb927.10.14610	leucine-rich repeat protein (LRRP), putative	0.0840949	0.403851
Tb927.10.14640	Rtf2 RING-finger, putative	-0.0746683	0.219636
Tb927.10.14650	hypothetical protein, conserved	0.0439465	0.218765
Tb927.10.14660	hypothetical protein, conserved	-0.0476734	0.229202
Tb927.10.14680	ribosome biogenesis protein, putative	-0.374085	0.798701
Tb927.10.14690	syntaxin, putative	0.160721	0.44086
Tb927.10.14700	hypothetical protein, conserved	-0.125185	0.580881
Tb927.10.14720	peroxin 13 (PEX13)	0.0116918	0.0390022
Tb927.10.14730	chaperone protein DNAj, putative	0.0610851	0.119345
Tb927.10.14740	hypothetical protein, conserved	-0.242573	2.27371
Tb927.10.14750	fibrillarin, putative	-0.372353	1.65684
Tb927.10.14760	clathrin light chain, putative	0.087117	0.558051
Tb927.10.14770	Associated kinase of Tb14-3-3 (AKB1)	-0.0155387	0.073971
Tb927.10.14780	mitogen-activated protein kinase kinase kinase, putative (CBPK1)	-0.271899	1.45466
Tb927.10.14790	metallo-peptidase, Clan MG, Family M24	-0.109952	0.247397
Tb927.10.14800	mitogen-activated protein kinase 9, putative (MPK9)	0.00964879	0.0164146
Tb927.10.14810	Multiprotein-bridging factor 1, putative (mbf1)	0.0154811	0.0589944
Tb927.10.14820	Mitochondrial ADP/ATP carrier protein 5c (MCP5c)	-0.227848	0.35375
Tb927.10.14850	hypothetical protein, unlikely	#N/A	#N/A
Tb927.10.14860	Complex 1 protein (LYR family), putative	0.0323527	0.135994
Tb927.10.14870	hypothetical protein, conserved	0.0296952	0.0366287
Tb927.10.14880	hypothetical protein, conserved	0.0052909	0.0200665
Tb927.10.14890	C-terminal motor kinesin, putative (TBKIFC1)	0.0747758	0.36742
Tb927.10.1490	Temperature dependent protein affecting M2 dsRNA replication, putative	-0.130949	0.55243
Tb927.10.14900	hypothetical protein, conserved	0.420241	1.08431
Tb927.10.14910	Sarcalumenin, putative	0.0443121	0.15978
Tb927.10.14920	hypothetical protein, conserved	0.00979921	0.0171121
Tb927.10.14930	Zinc finger CCCH domain-containing protein 39 (ZC3H39)	-0.0162538	0.0276062
Tb927.10.14940	unspecified product	#N/A	#N/A
Tb927.10.14950	Zinc finger CCCH domain-containing protein 40 (ZC3H40)	-0.239897	0.649549
Tb927.10.14980	intraflagellar transport protein IFT52, putative (IFT52)	-0.0413499	0.169781
Tb927.10.14990	intraflagellar transport protein 80 (IFT80)	-0.125759	0.906461
Tb927.10.150	hypothetical protein, conserved	#N/A	#N/A
Tb927.10.1500	methionyl-tRNA synthetase, putative (MetRS)	-0.150577	0.59619
Tb927.10.15000	hypothetical protein, conserved	-0.0967309	0.52933
Tb927.10.15010	lipoic acid synthetase, mitochondrial precursor, putative	-0.256139	1.26351
Tb927.10.15020	protein kinase, putative	0.427183	1.73117
Tb927.10.15040	hypothetical protein, conserved	0.371896	0.698573
Tb927.10.15070	hypothetical protein, conserved	#N/A	#N/A
Tb927.10.15080	hypothetical protein, conserved	-0.147624	0.801709
Tb927.10.15090	hypothetical protein, conserved	0.591021	2.98657
Tb927.10.1510	NOT1 (NOT1)	-0.284676	1.13888
Tb927.10.15120	40S ribosomal protein S13, putative	-0.0026311	0.00727305
Tb927.10.15130	Vesicle-trafficking protein SEC22, putative (SEC22)	0.215973	1.62979
Tb927.10.15140	hypothetical protein, conserved	-0.0690449	0.387989
Tb927.10.15150	DNA-directed RNA polymerase III subunit C11, putative (RPC11)	0.182585	1.45053
Tb927.10.15160	hypothetical protein, conserved	-0.109793	0.637533
Tb927.10.15170	hypothetical protein, conserved	-0.0753879	0.161314
Tb927.10.15180	nucleosome assembly protein, putative	-0.127415	0.304259
Tb927.10.15190	hypothetical protein, conserved	-0.0744456	0.450387
Tb927.10.1520	ras-related protein Rab21, putative (RAB21)	-0.0338036	0.0755735
Tb927.10.15200	Predicted coiled-coil domain-containing protein (DUF2360), putative	-0.438089	2.2631
Tb927.10.15210	nuclear cap binding complex subunit CBP30 (CBP30)	-0.0394877	0.20119
Tb927.10.15220	hypothetical protein, conserved	0.00886611	0.0144626
Tb927.10.15230	hypothetical protein, conserved	-0.0622343	0.194555
Tb927.10.15240	hypothetical protein, conserved	0.0142252	0.0568165
Tb927.10.15250	paraflagellar rod component, putative (PFC15)	-0.0503595	0.193183
Tb927.10.15260	leucine-rich repeat protein (LRRP), putative	-0.0537088	0.190233
Tb927.10.15270	metallo- peptidase, Clan MG, Family M24	0.00916975	0.0153373
Tb927.10.15280	Domain of Unknown Function (DUF1042), putative	-0.119206	0.459932
Tb927.10.15290	tubulin binding cofactor c, putative	-0.0798874	0.320964
Tb927.10.1530	hypothetical protein, conserved	0.0233343	0.0975931
Tb927.10.15300	protein kinase, putative	-0.0456996	0.154095
Tb927.10.15310	hypothetical protein, conserved	0.123213	0.20088
Tb927.10.15320	hypothetical protein, conserved	-0.246019	0.349434
Tb927.10.15330	CYTH domain containing protein, putative	-0.21114	0.605621
Tb927.10.15350	histone H3 variant (h3vaR)	-0.0453191	0.154247
Tb927.10.15370	DNA-directed RNA polymerases I and III subunit RPAC1, putative (RPC40)	-0.132811	0.328311
Tb927.10.15380	U3 snoRNA-associated protein UTP11, putative	-0.0293545	0.041471
Tb927.10.15390	kinesin, putative	0.141519	0.798375
Tb927.10.1540	zinc finger protein family member, putative (ZC3H30)	-0.138307	0.350361
Tb927.10.15400	kinesin, putative	0.012415	0.0458398
Tb927.10.15410	glycosomal malate dehydrogenase (gMDH)	0.0425212	0.124737
Tb927.10.15420	methyltransferase domain containing protein, putative	-0.21696	1.43262
Tb927.10.15430	Ankyrin repeats (3 copies), putative	-0.199134	1.3881
Tb927.10.15440	hypothetical protein, conserved	0.300159	1.82574
Tb927.10.15450	hypothetical protein, conserved	0.0597888	0.201128
Tb927.10.15460	EAP30/Vps36 family, putative	0.102025	0.412547
Tb927.10.15470	hypothetical protein, conserved	-0.180103	1.57084
Tb927.10.15480	transporter, putative	0.0985606	0.492741
Tb927.10.15490	GDP-mannose 4,6 dehydratase, putative	0.0861568	0.237578
Tb927.10.1550	proteasome regulatory non-ATP-ase subunit 5 (RPN5)	-0.161512	0.889726
Tb927.10.15500	SNARE protein, putative	0.0587908	0.147003
Tb927.10.15510	hypothetical protein, conserved	-0.279291	1.09489
Tb927.10.15520	signal recognition particle protein, putative	-0.120888	0.293722
Tb927.10.15530	ABC transport system ATP-binding protein, putative	-0.198112	0.532617
Tb927.10.15540	predicted VPS53-like domain protein	-0.084141	0.414939
Tb927.10.15550	hypothetical protein, conserved	-0.0716855	0.347974
Tb927.10.15560	unspecified product	#N/A	#N/A
Tb927.10.15570	transcription factor IIa, putative (TFIIA-1)	-0.0359471	0.0900716
Tb927.10.15580	dynein light chain, putative	-0.0759302	0.182762
Tb927.10.15590	macrophage infectivity potentiator, precursor, putative (MIP)	-0.371724	2.05197
Tb927.10.1560	hypothetical protein, conserved	-0.317852	0.404479
Tb927.10.15600	FKBP-type peptidylprolyl cis-trans isomerase, putative	0.172782	0.554239
Tb927.10.15610	zinc finger protein, putative	0.398024	0.893425
Tb927.10.15630	hypothetical protein, unlikely	#N/A	#N/A
Tb927.10.15640	WD domain, G-beta repeat, putative	-0.0572556	0.292016
Tb927.10.15650	tRNA pseudouridine synthase A-like protein	-0.258459	1.68006
Tb927.10.15660	hypothetical protein, conserved	0.0710985	0.271531
Tb927.10.15670	hypothetical protein, conserved	0.288597	1.22462
Tb927.10.15680	hypothetical protein, conserved	-0.161526	1.07345
Tb927.10.15690	anaphase promoting complex, subunit 10-like protein	0.013224	0.0370919
Tb927.10.1570	ATPase subunit 9, putative	-0.234825	1.26449
Tb927.10.15700	hypothetical protein, conserved	-0.131002	0.442558
Tb927.10.15710	mitochondrial carrier protein (MCP7)	-0.27599	1.65255
Tb927.10.15720	proteasome regulatory non-ATP-ase subunit 9 (RPN9)	-0.231562	1.0162
Tb927.10.15730	SPRY domain/Ankyrin repeats (3 copies), putative	-0.24794	1.65377
Tb927.10.15740	hypothetical protein, conserved	-0.00699203	0.0184013
Tb927.10.15750	hypothetical protein, conserved	-0.274427	1.67613
Tb927.10.15760	hypothetical protein, conserved	-0.203469	0.623446
Tb927.10.15770	hypothetical protein, conserved	-0.0906005	0.230855
Tb927.10.15780	hypothetical protein, conserved	-0.101381	0.329524
Tb927.10.15790	CHCH domain containing protein, putative	0.201194	1.36846
Tb927.10.1580	Domain of unknown function (DUF543), putative	-0.241013	0.65345
Tb927.10.15800	actin related protein 2, putative	-0.0900601	0.389679
Tb927.10.15810	Fcf1, putative	-0.202154	0.76962
Tb927.10.15820	hypothetical protein, conserved	-0.116721	0.38723
Tb927.10.15830	hypothetical protein, conserved	-0.412439	3.5792
Tb927.10.15840	hypothetical protein, conserved	0.00890962	0.033777
Tb927.10.15850	peroxin 12 (PEX12)	-0.408075	2.39727
Tb927.10.15860	hypothetical protein, conserved	-0.118052	0.50216
Tb927.10.15870	RNA binding protein, putative	0.163298	0.422156
Tb927.10.15880	protein kinase, putative	0.138232	0.365385
Tb927.10.15890	hypothetical protein, conserved	0.147805	0.292162
Tb927.10.15910	glycerol uptake protein, putative	0.0749359	0.192135
Tb927.10.15920	hypothetical protein, conserved	-0.0485827	0.100008
Tb927.10.15930	pdz domain containing protein, putative	-0.113957	0.221194
Tb927.10.15940	cation transporter, putative	-0.103372	0.480028
Tb927.10.15950	TFIID-like protein, putative (TRF4)	-0.0969765	0.208742
Tb927.10.15960	hypothetical protein, conserved	0.163892	0.608392
Tb927.10.15970	Triglyceride lipase, putative	-0.555472	4.01671
Tb927.10.15980	hypothetical protein	-0.155388	0.480898
Tb927.10.160	RNA polymerase II	#N/A	#N/A
Tb927.10.1600	hypothetical protein, conserved	-0.0492036	0.134382
Tb927.10.16010	hypothetical protein	0.307429	0.221101
Tb927.10.16020	pre-RNA processing PIH1/Nop17, putative	0.0417909	0.0804369
Tb927.10.16030	mitogen activated protein kinase 4, putative (MAPK2)	0.125185	0.436958
Tb927.10.16040	oxidoreductase-protein, putative	-0.132468	0.837189
Tb927.10.16050	hypothetical protein, conserved	0.16008	0.715962
Tb927.10.16060	hypothetical protein, conserved	0.158705	0.716048
Tb927.10.16070	eukaryotic translation initiation factor 4E, putative	-0.263837	0.833858
Tb927.10.16080	hypothetical protein, conserved	-0.20321	0.321218
Tb927.10.16090	hypothetical protein, conserved	-0.149334	0.902164
Tb927.10.1610	hypothetical protein, conserved	-0.0903007	0.41843
Tb927.10.16100	FK506-binding protein (FKBP)-type peptidyl-prolyl isomerase, putative	-0.338077	1.178
Tb927.10.16110	hypothetical protein, conserved	-0.330024	2.14992
Tb927.10.16120	inosine-5'-monophosphate dehydrogenase	-0.340647	0.478201
Tb927.10.16130	hypothetical protein, unlikely	#N/A	#N/A
Tb927.10.16140	Adenylate/guanylate cyclase, putative	0.113101	0.596289
Tb927.10.16150	ATP-dependent zinc metallopeptidase, putative	-0.038589	0.127237
Tb927.10.16160	protein kinase, putative	-0.170219	0.596648
Tb927.10.16170	potassium voltage-gated channel, putative	-0.157322	0.721872
Tb927.10.16180	hypothetical protein, conserved	-0.18056	0.904477
Tb927.10.1620	phosphoserine/threonine/tyrosine-binding protein, putative	-0.0629874	0.271179
Tb927.10.1630	atp-binding cassette sub-family e member 1 (ABCE1)	-0.0610302	0.104835
Tb927.10.1650	hypothetical protein, conserved	0.833791	2.61316
Tb927.10.1660	hypothetical protein, conserved	-0.14311	0.430753
Tb927.10.1670	hypothetical protein	-0.0396502	0.0298067
Tb927.10.1680	histone deacetylase 1 (DAC1)	-0.000976397	0.00119825
Tb927.10.1690	nucleotide binding protein, putative (NBP 1)	-0.240164	1.07064
Tb927.10.170	pseudouridine synthase, Cbf5p	-0.0225293	0.0476295
Tb927.10.1700	hypothetical protein, conserved	0.121695	0.408358
Tb927.10.1710	DNA polymerase eta, putative	0.153771	0.514472
Tb927.10.1720	ATP-dependent DEAD/H RNA helicase, putative	-0.109142	0.29878
Tb927.10.1730	hypothetical protein, conserved	-0.267653	1.77043
Tb927.10.1740	hypothetical protein, conserved	-0.166074	0.869636
Tb927.10.1750	hypothetical protein, conserved	-0.113167	0.357362
Tb927.10.1760	hypothetical protein	-0.213086	0.330011
Tb927.10.1770	hypothetical protein	1.05022	1.67193
Tb927.10.1780	hypothetical protein	1.64289	3.7281
Tb927.10.1790	hypothetical protein	0.935411	0.866854
Tb927.10.180	ATP synthase F1 subunit gamma protein, putative (ATPF1G)	-0.170727	0.397167
Tb927.10.1800	methyltransferase domain containing protein, putative	0.202536	0.860259
Tb927.10.1810	RING-H2 zinc finger, putative	-0.267799	0.923847
Tb927.10.1820	hypothetical protein, conserved	0.107799	0.448021
Tb927.10.1830	syntaxin, putative	0.207891	0.902253
Tb927.10.1840	hypothetical protein, conserved	0.0631474	0.214782
Tb927.10.1850	WD domain, G-beta repeat, putative	-0.0680895	0.348977
Tb927.10.1860	hypothetical protein, conserved	-0.256265	0.948436
Tb927.10.1870	hypothetical protein, conserved	#N/A	#N/A
Tb927.10.1880	hypothetical protein, conserved	-0.00114791	0.00267924
Tb927.10.1890	cysteine peptidase, Clan CA, family C2, putative	-0.0308978	0.138492
Tb927.10.190	40S ribosomal protein S6, putative	-0.204298	0.514038
Tb927.10.1900	DNA topoisomerase IA, putative	0.0479412	0.187477
Tb927.10.1910	serine/threonine protein kinase, putative	-0.0790625	0.409018
Tb927.10.1930	hypothetical protein, conserved	-0.0810784	0.278162
Tb927.10.1940	serine/threonine-protein kinase, putative	0.12425	0.357242
Tb927.10.1950	leucine-rich repeat protein (LRRP), putative	-0.127799	0.77681
Tb927.10.1960	hypothetical protein, conserved	-0.15238	0.360327
Tb927.10.1970	CHAT domain containing protein, putative	-0.0466681	0.241064
Tb927.10.1980	hypothetical protein, conserved	-0.0486475	0.102119
Tb927.10.1990	major vault protein, putative (MVP)	-0.297606	2.77676
Tb927.10.200	vacuolar ATP synthase, putative	-0.0891484	0.210066
Tb927.10.2000	actin-like protein, putative	#N/A	#N/A
Tb927.10.2010	hexokinase (HK1)	-0.724858	0.506507
Tb927.10.2030	hypothetical protein, conserved	-0.0470258	0.224672
Tb927.10.2040	protein kinase, putative	-0.129568	0.834976
Tb927.10.2050	hypothetical protein, conserved	-0.15531	1.24759
Tb927.10.2060	hypothetical protein, conserved	-0.296379	2.38148
Tb927.10.2070	hypothetical protein, conserved	-0.0529343	0.180311
Tb927.10.2080	hypothetical protein, conserved	0.116321	0.738817
Tb927.10.2090	elongation factor 1-alpha (TEF1)	-0.364948	2.67642
Tb927.10.210	GPI transamidase component GAA1 (TbGAA1)	-0.0965623	0.419225
Tb927.10.2120	U1 small nuclear ribonucleoprotein C, putative	0.258532	1.3288
Tb927.10.2130	Vps51/Vps67, putative	-0.038563	0.156446
Tb927.10.2150	Protein of unknown function, DUF607, putative	-0.00719553	0.0207138
Tb927.10.2160	hypothetical protein, conserved	-0.222104	0.551536
Tb927.10.2170	hypothetical protein	0.17085	0.332348
Tb927.10.2180	Rtr1/RPAP2 family, putative	-0.0279358	0.0767949
Tb927.10.2190	Protein of unknown function (DUF667), putative	-0.00096744	0.00348292
Tb927.10.220	60S ribosomal protein L37a, putative	0.153822	0.542905
Tb927.10.2200	hypothetical protein, conserved	0.0392782	0.155036
Tb927.10.2210	Peptidase C19, ubiquitin carboxyl-terminal hydrolase, putative	0.097371	0.460372
Tb927.10.2220	piwi-like protein 1	-0.073761	0.139039
Tb927.10.2230	NADPH:adrenodoxin oxidoreductase, mitochondrial, putative	0.0226454	0.0768493
Tb927.10.2240	hypothetical protein, conserved	-0.302721	1.86661
Tb927.10.2250	ubiquitin-conjugating enzyme variant Kua homologue, putative	0.15501	0.726563
Tb927.10.2260	Ubiquitin family, putative	-0.0199352	0.094031
Tb927.10.2270	vacuolar protein sorting-associated protein 35, putative	-0.0792208	0.315005
Tb927.10.2280	hypothetical protein, conserved	0.433101	1.4769
Tb927.10.2290	chaperone protein DNAj, putative	-0.113664	0.870891
Tb927.10.230	proteasome subunit alpha type-5, putative	-0.0709817	0.27957
Tb927.10.2300	hypothetical protein, conserved	0.038662	0.133217
Tb927.10.2310	hypothetical protein, conserved	-0.153393	0.269291
Tb927.10.2320	hypothetical protein, conserved	-0.356485	2.33394
Tb927.10.2330	hypothetical protein, conserved	0.0507117	0.177666
Tb927.10.2340	SNARE domain containing protein, putative	0.595962	1.93283
Tb927.10.2350	pyruvate dehydrogenase complex E3 binding protein, putative	-0.00833296	0.0230463
Tb927.10.2360	hypothetical protein	0.599502	2.05104
Tb927.10.2370	RNA-binding protein, putative (LA)	-0.047163	0.0782467
Tb927.10.2380	Tetratricopeptide repeat, putative	-0.0858152	0.442467
Tb927.10.2390	casein kinase I, putative	0.35323	1.52197
Tb927.10.240	peroxin 14, putative (PEX14)	-0.17067	0.68013
Tb927.10.2400	hypothetical protein	0.426764	0.853427
Tb927.10.2410	MSP-C, putative (MSP-C)	-0.0495196	0.124325
Tb927.10.2440	Metacaspase-4 (MCA4)	0.345183	1.5556
Tb927.10.2450	hypothetical protein	0.547032	0.733068
Tb927.10.2460	DnaJ domain containing protein, putative	#N/A	#N/A
Tb927.10.2470	Cleft lip and palate transmembrane protein 1 (CLPTM1), putative	0.0321504	0.162475
Tb927.10.2480	hypothetical protein, conserved	0.116084	0.522323
Tb927.10.2490	glucose-6-phosphate 1-dehydrogenase (G6PD)	0.0191451	0.0475432
Tb927.10.250	hypothetical protein, conserved	0.0710602	0.284166
Tb927.10.2500	hypothetical protein, conserved	-0.0900415	0.192417
Tb927.10.2510	hypothetical protein, conserved	0.0545773	0.160734
Tb927.10.2520	PrimPol-like protein 2 (ppl2)	-0.0983602	0.572986
Tb927.10.2530	adenylate kinase, putative	-0.221263	1.00148
Tb927.10.2540	adenylate kinase, putative	0.0478784	0.10152
Tb927.10.2550	malate dehydrogenase-related	0.0869674	0.430328
Tb927.10.2560	mitochondrial malate dehydrogenase (mMDH)	0.136549	0.586043
Tb927.10.2570	lysosomal alpha-mannosidase precursor, putative	-0.133743	0.729903
Tb927.10.2580	Nucleolar protein 12 (25kDa), putative	0.0639116	0.26109
Tb927.10.2590	methyltransferase domain containing protein, putative	0.213172	0.72435
Tb927.10.260	BolA-like protein, putative	0.175942	0.963487
Tb927.10.2600	hypothetical protein, conserved	0.192285	1.13057
Tb927.10.2610	Domain of unknown function (DUF1935), putative	-0.27866	0.712666
Tb927.10.2620	CS domain containing protein, putative	-0.299768	1.58117
Tb927.10.2630	Regulator of Vps4 activity in the MVB pathway, putative	-0.0489946	0.104017
Tb927.10.2640	intraflagellar transport protein 81 (IFT81)	-0.0840878	0.426602
Tb927.10.2650	hypothetical protein, conserved	-0.0641829	0.282106
Tb927.10.2660	hypothetical protein, conserved	-0.0596888	0.27534
Tb927.10.2670	hypothetical protein, conserved	-0.0418687	0.227203
Tb927.10.2680	pyridine nucleotide-disulphide oxidoreductase, putative	-0.13338	0.738755
Tb927.10.2690	Trafficking protein Mon1, putative	0.185271	0.865711
Tb927.10.270	60S ribosomal protein L32, putative	0.00232591	0.0042185
Tb927.10.2700	predicted WD40 repeat protein	-0.111905	0.210294
Tb927.10.2710	ferredoxin, putative	-0.221277	0.405338
Tb927.10.2720	hypothetical protein, conserved	0.00567264	0.018587
Tb927.10.2730	START domain containing protein, putative	0.0392477	0.112943
Tb927.10.2740	hypothetical protein, unlikely	#N/A	#N/A
Tb927.10.2750	deoxyhypusine synthase, putative	0.0735959	0.265903
Tb927.10.2760	ATPase family associated with various cellular activities (AAA), putative	-0.11363	0.499365
Tb927.10.2770	eukaryotic translation initiation factor 5, putative	-0.236795	0.701915
Tb927.10.2780	DNA-directed RNA polymerase III subunit C1 (RPC1)	0.00168268	0.00342651
Tb927.10.2790	Conserved oligomeric complex COG6, putative	0.115082	0.654844
Tb927.10.280	cytochrome oxidase subunit VI (COXVI)	-0.110483	0.25704
Tb927.10.2800	hypothetical protein, conserved	-0.0951679	0.285266
Tb927.10.2810	hypothetical protein, conserved	0.0348936	0.148609
Tb927.10.2820	hypothetical protein, conserved	0.187834	0.794822
Tb927.10.2830	hypothetical protein, conserved	0.242107	0.949985
Tb927.10.2840	ribosomal protein S25, putative	0.105467	0.271223
Tb927.10.2850	hypothetical protein	0.291908	1.12397
Tb927.10.2860	WD domain, G-beta repeat, putative	-0.00423273	0.0110555
Tb927.10.2870	hypothetical protein, conserved	0.0327987	0.128272
Tb927.10.2880	Voltage-dependent calcium channel subunit, putative (FS179)	-0.152356	0.566956
Tb927.10.2890	enolase	-0.500838	0.891632
Tb927.10.290	proteasome alpha 2 subunit, putative	-0.218115	1.07779
Tb927.10.2900	importin beta-1 subunit, putative	-0.0324131	0.0624248
Tb927.10.2910	splicing factor PTSR1 interacting protein (TSR1IP)	-0.228266	2.01883
Tb927.10.2920	hypothetical protein, conserved	-0.0229407	0.0944692
Tb927.10.2930	hypothetical protein, conserved	-0.0222835	0.06488
Tb927.10.2940	Soluble NSF attachment protein, SNAP, putative	0.169493	0.502411
Tb927.10.2950	hypothetical protein, conserved	-0.0767032	0.392699
Tb927.10.2960	Translation factor GUF1, mitochondrial, putative (GUF1)	-0.0991177	0.425302
Tb927.10.2970	hypothetical protein, conserved	-0.225161	0.872472
Tb927.10.2980	proteasome regulatory non-ATPase subunit 11 (RPN11)	-0.527413	2.99832
Tb927.10.2990	nuclear cap binding complex subunit CBP110 (CBP110)	-0.397353	2.85826
Tb927.10.300	Protein of unknown function, DUF607, putative	0.429269	2.95492
Tb927.10.3000	hypothetical protein, conserved	-0.438936	2.46499
Tb927.10.3010	bilobe protein, conserved	-0.346013	1.50413
Tb927.10.3020	hypothetical protein, conserved	-0.344149	2.20131
Tb927.10.3040	hypothetical protein, conserved	0.0590465	0.144595
Tb927.10.3050	hypothetical protein	1.37449	1.05633
Tb927.10.3070	hypothetical protein, conserved	0.249759	2.09135
Tb927.10.3080	methionine biosynthetic protein, putative	-0.266255	1.46092
Tb927.10.3090	hypothetical protein, conserved	-0.244068	1.26694
Tb927.10.310	pumillio/PUF RNA binding protein 3 (PUF3)	0.0227303	0.0974393
Tb927.10.3100	glycerol-3-phosphate acyltransferase, putative	-0.121824	0.60189
Tb927.10.3110	DNA primase large subunit, putative (pril)	0.174872	1.2452
Tb927.10.3120	cytochrome c oxidase assembly protein, putative	0.0214214	0.0396093
Tb927.10.3130	myotubularin-associated protein, putative	0.0732773	0.233639
Tb927.10.3140	leucine-rich repeat protein (LRRP), putative	0.156166	1.03929
Tb927.10.3150	N-acetyltransferase, putative	-0.087516	0.423414
Tb927.10.3160	hypothetical protein, conserved	-0.427051	3.54164
Tb927.10.3170	ABC transporter, putative	0.0593752	0.175588
Tb927.10.3180	zinc-finger of acetyl-transferase ESCO, putative	0.26541	1.30922
Tb927.10.3190	hypothetical protein	#N/A	#N/A
Tb927.10.320	hypothetical protein, conserved	0.204549	0.504207
Tb927.10.3200	U2 splicing auxiliary factor, putative (U2AF35)	0.0588937	0.168415
Tb927.10.3210	delta-1-pyrroline-5-carboxylate dehydrogenase, putative	-0.359925	0.401011
Tb927.10.3220	hypothetical protein, unlikely	#N/A	#N/A
Tb927.10.3230	protein kinase, putative	0.379534	2.43447
Tb927.10.3250	hypothetical protein, conserved	-0.214344	1.16529
Tb927.10.3260	Long-chain-fatty-acid--CoA ligase 5 (EC 6.2.1.3) (Long-chain acyl-CoA synthetase 5) (LACS 5), putative	0.182109	0.497288
Tb927.10.3270	hypothetical protein, conserved	0.162877	0.559107
Tb927.10.3280	60S ribosomal proteins L38, putative	0.144946	0.323712
Tb927.10.3290	hypothetical protein, conserved	0.0548092	0.163966
Tb927.10.330	hypothetical protein, conserved	-0.135127	0.765624
Tb927.10.3300	Domain of unknown function (DUF4206), putative	0.084488	0.315425
Tb927.10.3310	hypothetical protein, conserved	0.0950881	0.655496
Tb927.10.3320	hypothetical protein, conserved	0.0145386	0.055805
Tb927.10.3330	DDRGK domain containing protein, putative	-0.0895231	0.260412
Tb927.10.3340	protein kinase, putative	0.136463	0.335847
Tb927.10.3350	major facilitator superfamily, putative	-0.0517512	0.272026
Tb927.10.3360	PTP1-interacting protein, 39 kDa	0.427417	1.88838
Tb927.10.3370	60S acidic ribosomal protein P2, putative	0.136442	0.609959
Tb927.10.3390	predicted TLD domain protein	0.134684	1.00485
Tb927.10.340	mitochondrial structure specific endonuclease I (SSE-1), putative	0.0394292	0.149161
Tb927.10.3400	hypothetical protein, conserved	0.39858	0.761879
Tb927.10.3410	hypothetical protein	0.821876	0.4731
Tb927.10.3420	NADH-ubiquinone oxidoreductase c, putative	-1.0503	0.298908
Tb927.10.3430	hypothetical protein, conserved	0.0978496	0.240841
Tb927.10.3470	Ankyrin repeats (3 copies), putative	0.0315086	0.069681
Tb927.10.3480	hypothetical protein, conserved	0.145045	0.396313
Tb927.10.3490	kinetoplastid-specific dual specificity phosphatase, putative	0.184938	1.74168
Tb927.10.350	protein kinase, putative	0.0526141	0.139833
Tb927.10.3500	RNA-binding protein, putative (RBSR4)	-0.074555	0.266379
Tb927.10.3510	tRNA pseudouridine synthase D (TruD), putative	-0.0874999	0.405012
Tb927.10.3520	protease regulatory ATPase subunit 4 (RPT4)	-0.162884	1.16459
Tb927.10.3530	hypothetical protein, conserved	0.695947	2.3727
Tb927.10.3540	hypothetical protein, conserved	-0.208499	0.377156
Tb927.10.3550	DNA repair helicase, putative	0.0082168	0.0291583
Tb927.10.3560	arginine N-methyltransferase, putative	-0.0507349	0.118417
Tb927.10.3570	RNA editing exonuclease 2 (KREX2)	-0.122442	0.530535
Tb927.10.3580	hypothetical protein, conserved	-0.257968	1.36394
Tb927.10.3590	hypothetical protein, conserved	-0.118427	0.78933
Tb927.10.360	hypothetical protein, conserved	0.200415	1.04952
Tb927.10.3600	hypothetical protein, conserved	-0.00514456	0.00813356
Tb927.10.3610	hypothetical protein, conserved	-0.0195284	0.088783
Tb927.10.3620	Laminin-like protein, putative	0.0437014	0.184355
Tb927.10.3630	hypothetical protein, conserved	-0.337099	1.50056
Tb927.10.3640	nuclear transmembrane protein, putative (NP)	0.0750549	0.178651
Tb927.10.3650	NADH-dependent fumarate reductase, putative	0.0696622	0.214275
Tb927.10.3660	aspartate aminotransferase	-0.0299172	0.0427114
Tb927.10.3670	hypothetical protein, conserved	0.11557	0.557738
Tb927.10.3680	hypothetical protein, conserved	0.427498	2.19408
Tb927.10.3690	rRNA dimethyltransferase, putative	0.328669	1.30476
Tb927.10.370	calcineurin B subunit, putative (CNB)	0.238454	0.736655
Tb927.10.3700	AMP-activated protein kinase, gamma regulatory subunit (AMPKG)	0.100862	0.265309
Tb927.10.3710	proteasome activator protein PA26 (pa26)	-0.0932637	0.26267
Tb927.10.3720	hypothetical protein, conserved	0.0377585	0.0947005
Tb927.10.3730	SET domain containing protein, putative	0.0335441	0.162575
Tb927.10.3740	hypothetical protein, conserved	0.0290267	0.149893
Tb927.10.3750	Endonuclease/Exonuclease/phosphatase family, putative	0.0194769	0.0537181
Tb927.10.3760	vacuolar ATP synthase subunit d, putative	0.0136179	0.0439437
Tb927.10.3770	predicted TPR repeat protein	-0.0638404	0.116714
Tb927.10.3780	hypothetical protein, conserved	0.0842967	0.375339
Tb927.10.3790	hypothetical protein, conserved	-0.20932	0.501193
Tb927.10.380	mitochondrial RNA binding complex 1 subunit (PPR5)	-0.145543	0.515731
Tb927.10.3800	predicted RING finger protein	0.186672	1.24149
Tb927.10.3810	Nup53/35/40-type RNA recognition motif containing protein, putative	-0.146576	0.912232
Tb927.10.3820	hypothetical protein, conserved	-0.046689	0.185638
Tb927.10.3840	60S ribosomal protein L18a, putative	0.00806663	0.014049
Tb927.10.3850	hypothetical protein, conserved	0.654903	2.75836
Tb927.10.3860	SNF-7-like protein, putative	0.0107883	0.0398422
Tb927.10.3870	hypothetical protein, conserved	-0.0875538	0.366594
Tb927.10.3880	hypothetical protein, conserved	-0.0197243	0.0717232
Tb927.10.3890	phosphatidylinositol-4-phosphate 5-kinase, putative (PIP5KII-alpha)	#N/A	#N/A
Tb927.10.390	DUF2407 ubiquitin-like domain containing protein, putative	0.0885359	0.431403
Tb927.10.3900	protein kinase, putative	0.0229488	0.0553732
Tb927.10.3910	hypothetical protein, conserved	0.324929	2.30049
Tb927.10.3920	hypothetical protein, conserved	-0.0825848	0.247182
Tb927.10.3930	40S ribosomal protein S3A, putative	-0.13486	0.372162
Tb927.10.3950	hypothetical protein, conserved	-0.121145	0.405463
Tb927.10.3960	hypothetical protein, conserved	0.311935	1.07506
Tb927.10.3970	hypothetical protein, conserved	0.217738	0.834145
Tb927.10.3980	unspecified product	#N/A	#N/A
Tb927.10.3990	DHH1 (DHH1)	-0.169033	0.47929
Tb927.10.400	hypothetical protein, conserved	0.291273	1.81442
Tb927.10.4000	methylglutaconyl-CoA hydratase, mitochondrial precursor, putative	-0.206328	1.88026
Tb927.10.4010	hypothetical protein, conserved	-0.453354	2.12278
Tb927.10.4020	hypothetical protein, conserved	-0.0916845	0.398305
Tb927.10.4030	hypothetical protein	0.00960401	0.0287831
Tb927.10.4040	3-keto-dihydrosphingosine reductase	-0.180624	0.884946
Tb927.10.4050	serine palmitoyltransferase, putative	-0.0735263	0.181128
Tb927.10.4060	Ankyrin repeats (3 copies), putative	-0.288466	2.40989
Tb927.10.4070	hypothetical protein, conserved	-0.236441	1.2015
Tb927.10.4080	hypothetical protein, conserved	-0.0765244	0.370793
Tb927.10.4090	hypothetical protein, conserved	-0.122768	0.619946
Tb927.10.410	hypothetical protein, conserved	0.201056	0.935935
Tb927.10.4100	hypothetical protein, conserved	-0.104408	0.692446
Tb927.10.4110	60S ribosomal protein L30 (RPL30)	-0.083802	0.200471
Tb927.10.4130	NDUFA5/B13 subunit, putative	-0.106524	0.63046
Tb927.10.4140	Protein of unknown function (DUF1242), putative	0.0550253	0.235018
Tb927.10.4150	hypothetical protein, unlikely	#N/A	#N/A
Tb927.10.4160	predicted zinc finger protein	0.0233795	0.041593
Tb927.10.4170	hypothetical protein, conserved	-0.0798635	0.400977
Tb927.10.4180	TFIIF-stimulated CTD phosphatase, putative	-0.165929	1.2806
Tb927.10.4190	hypothetical protein	-0.197218	0.217426
Tb927.10.420	hypothetical protein, conserved	0.0107018	0.0272326
Tb927.10.4200	hypothetical protein, conserved	0.278566	2.10468
Tb927.10.4210	hypothetical protein, conserved	0.0976283	0.414711
Tb927.10.4220	hypothetical protein, conserved	-0.0573368	0.301553
Tb927.10.4230	hypothetical protein, conserved	-0.0281256	0.144763
Tb927.10.4240	hypothetical protein, conserved	-0.395034	3.09731
Tb927.10.4250	ADP-ribosylation factor-like 2, arl2 (ARL2)	-0.0683146	0.138743
Tb927.10.4260	hypothetical protein, conserved	0.0421131	0.226744
Tb927.10.4270	coatomer subunit zeta, putative	0.109037	0.552221
Tb927.10.4280	ubiquinol-cytochrome c reductase complex 14kD subunit, putative	-0.222194	0.694817
Tb927.10.4290	hypothetical protein, conserved	0.249346	1.18946
Tb927.10.430	peroxidase, putative	0.178719	1.37498
Tb927.10.4300	Trk system potassium uptake protein (HKT1)	-0.0873346	0.553746
Tb927.10.4380	hypothetical protein	0.517072	1.29411
Tb927.10.4390	hypothetical protein	0.165595	0.38889
Tb927.10.440	hypothetical protein, conserved	0.34594	1.20986
Tb927.10.4410	hypothetical protein	1.09429	2.29356
Tb927.10.4470	hypothetical protein, conserved	-0.0727001	0.207906
Tb927.10.450	Microtubule-binding protein MIP-T3, putative	0.267171	0.616717
Tb927.10.4520	6-phosphofructo-2-kinase/fructose-2,6-bisphosphatas, putative	-0.0440141	0.233626
Tb927.10.4530	hypothetical protein, conserved	0.0923315	0.456937
Tb927.10.4540	ARP2/3 complex subunit, putative	0.0955598	0.388715
Tb927.10.4550	hypothetical protein, conserved	-0.0810071	0.254343
Tb927.10.4560	elongation factor 2	-0.378625	0.558488
Tb927.10.4580	hypothetical protein, conserved	0.0509004	0.1722
Tb927.10.4590	mitochondrial inner membrane signal peptidase, putative	0.0517825	0.168832
Tb927.10.460	NIMA-related protein kinase (NRKC)	0.224173	1.75317
Tb927.10.4600	predicted SET domain protein	-0.0161973	0.0448925
Tb927.10.4610	dolicholphosphate-mannose synthase, putative (DPMS)	-0.0585097	0.163043
Tb927.10.4620	peptidyl-prolyl cis-trans isomerase, putative (PPIase)	-0.234309	1.88585
Tb927.10.4630	hypothetical protein, conserved	0.177915	0.642679
Tb927.10.4640	eukaryotic translation initiation factor 3 subunit L, putative (EIF3L)	-0.375219	0.827679
Tb927.10.4650	hypothetical protein, conserved	-0.132142	1.16569
Tb927.10.4660	Transcription factor S-II (TFIIS), central domain containing protein, putative	0.134615	0.352698
Tb927.10.4670	hypothetical protein, conserved	-0.0785743	0.383528
Tb927.10.4680	Mutt-Nudix-related hydrolase 5, putative (Nudix5)	-0.0826739	0.199567
Tb927.10.4690	dynein light chain, putative	0.0973586	0.435113
Tb927.10.470	choline dehydrogenase, putative	-0.202461	1.1026
Tb927.10.4700	dolicholphosphate-mannose synthase, putative	0.130771	0.544677
Tb927.10.4710	20S proteasome subunit (PSB4)	-0.20725	1.65154
Tb927.10.4720	Ankyrin repeats (many copies), putative	-0.0213636	0.0681199
Tb927.10.4730	ribonuclease HII, putative	0.166585	0.88826
Tb927.10.4740	nucleolar RNA-binding protein, putative	0.267433	0.898322
Tb927.10.4750	hypothetical protein, conserved	0.118914	0.464717
Tb927.10.4760	Integral membrane protein DUF106, putative	-0.0328767	0.0703288
Tb927.10.4770	phosphatidylinositol-4-phosphate 5-kinase, putative	0.24626	2.08033
Tb927.10.4780	GPI inositol deacylase precursor (GPIdeAc)	-0.0104855	0.029807
Tb927.10.4790	hypothetical protein, conserved	-0.22377	0.655791
Tb927.10.480	hypothetical protein, conserved	0.396344	0.707223
Tb927.10.4800	hypothetical protein, conserved	0.026778	0.046798
Tb927.10.4810	hypothetical protein, conserved	0.0732563	0.275899
Tb927.10.4820	hypothetical protein, conserved	0.130565	0.396094
Tb927.10.4830	hypothetical protein, conserved	-0.0294102	0.128111
Tb927.10.4840	transcription factor IIa, putative (TFIIA-2)	-0.204876	0.937205
Tb927.10.4850	hypothetical protein, conserved	-0.0796294	0.439299
Tb927.10.4860	hypothetical protein, conserved	-0.00505192	0.0128544
Tb927.10.4870	tRNA-dihydrouridine synthase 2, putative	-0.136426	0.804927
Tb927.10.4880	hypothetical protein, conserved	-0.411977	3.62844
Tb927.10.4890	zinc-finger of a C2HC-type, putative	-0.161113	1.17939
Tb927.10.4900	TPR-repeat-containing chaperone protein DNAJ, putative	-0.0516818	0.209482
Tb927.10.4910	mitochondrial carrier protein (MCP4)	-0.0835301	0.378134
Tb927.10.4920	hypothetical protein, conserved	0.251399	1.31249
Tb927.10.4930	protein phosphatase 2C, putative	0.272358	0.89588
Tb927.10.4940	Nuclear Dbf2-related kinase (PK50)	0.0238593	0.0957623
Tb927.10.4950	U2 small nuclear ribonucleoprotein 16.5K	0.442357	2.64441
Tb927.10.4970	hypothetical protein, conserved	0.0030363	0.0028009
Tb927.10.4980	ubiquitin-like protein DSK2, putative (DSK2)	-0.21687	0.821363
Tb927.10.4990	cdc2-related kinase 3, putative (CRK3)	-0.0928007	0.377205
Tb927.10.5000	hypothetical protein, conserved	0.221562	0.512268
Tb927.10.5010	Elongation factor G1, mitochondrial, putative (EF-G1)	0.150549	0.464622
Tb927.10.5020	Eukaryotic translation initiation factor 4E type 5 (eif4e5)	0.0858715	0.328594
Tb927.10.5030	ubiquitin/ribosomal protein S27a, putative	-0.0791568	0.204901
Tb927.10.5040	chaperone protein DNAj, putative	-0.0409049	0.153525
Tb927.10.5050	Mitochondrial ATP synthase epsilon chain, putative	0.0601578	0.191635
Tb927.10.5060	Protein of unknown function (DUF3592), putative	-0.000612678	0.000479565
Tb927.10.5070	ribonuclease H, putative	-0.0873805	0.423856
Tb927.10.5080	GPI transamidase component Tta2 (TTA2)	-0.294573	2.05541
Tb927.10.5090	Enriched in surface-labeled proteome protein 18 (ESP18)	0.319555	0.5614
Tb927.10.510	Present in the outer mitochondrial membrane proteome 19 (POMP19)	0.326329	2.09844
Tb927.10.5110	KREPA4 (KREPA4)	-0.0996858	0.524316
Tb927.10.5120	KREPA6 (KREPA6)	-0.0560496	0.275505
Tb927.10.5130	Protein C21orf2 homolog, putative	-0.0300303	0.101796
Tb927.10.5140	mitogen-activated protein kinase 2, putative (MPK2)	-0.276431	1.54043
Tb927.10.5150	zinc finger protein family member, putative (ZC3H31)	0.486254	0.356836
Tb927.10.5170	XPC-binding domain containing protein, putative	-0.0142532	0.0522377
Tb927.10.5180	TPR-repeat-containing chaperone protein DNAJ, putative	0.0505561	0.171339
Tb927.10.5190	Kinesin associated protein, putative	0.255927	1.15018
Tb927.10.520	hypothetical protein, conserved	-0.202601	0.512696
Tb927.10.5200	hypothetical protein, conserved	-0.216997	1.53547
Tb927.10.5210	TFIIH basal transcription factor subunit (p52)	-0.0564552	0.202867
Tb927.10.5220	hypothetical protein, conserved	0.133694	0.9543
Tb927.10.5230	ADP-ribosylation factor, putative	0.216456	1.35507
Tb927.10.5240	cAMP binding protein, putative	0.00582191	0.0176268
Tb927.10.5250	zinc finger protein family member, putative (ZC3H32)	0.32976	0.598618
Tb927.10.5260	C2 domain containing protein, putative	-0.0482985	0.174386
Tb927.10.5270	mitogen-activated protein kinase kinase 5, putative (MKK5)	0.155882	0.758855
Tb927.10.5280	pre-mRNA splicing factor ATP-dependent RNA helicase, putative	0.0479744	0.237901
Tb927.10.5290	HIRA-interacting protein 5, putative	0.0453947	0.131182
Tb927.10.530	Plasma-membrane choline transporter, putative	0.643525	2.77708
Tb927.10.5300	eukaryotic translation initiation factor 6 (eIF-6), putative	-0.0641649	0.156357
Tb927.10.5310	SNF1-related protein kinases, putative	0.243947	0.79483
Tb927.10.5320	RNA editing endoribonuclease (KREN3)	0.100653	0.688554
Tb927.10.5330	40S ribosomal protein S18, putative	0.000963674	0.000346325
Tb927.10.5350	dynein heavy chain, putative	0.0564028	0.166921
Tb927.10.5370	40S ribosomal protein S10, putative	-0.114773	0.29121
Tb927.10.5380	intraflagellar transport protein 122 (IFT122)	-0.105914	0.52175
Tb927.10.5390	hypothetical protein, conserved	-0.0891733	0.53078
Tb927.10.540	ATP-dependent RNA helicase SUB2, putative (SUB2)	-0.107951	0.168159
Tb927.10.5400	hypothetical protein, conserved	-0.201413	1.30579
Tb927.10.5420	hypothetical protein, conserved	0.0544364	0.160827
Tb927.10.5430	Flagellar C1a complex subunit C1a-32, putative	0.042367	0.152665
Tb927.10.5440	RNA editing endoribonuclease (KREN2)	-0.104382	0.546816
Tb927.10.5450	nucleoplasmin-like protein (NLP) (nlp)	-0.0226339	0.0966674
Tb927.10.5460	60S ribosomal protein L24, putative	-0.174166	0.45965
Tb927.10.5470	hypothetical protein, conserved	#N/A	#N/A
Tb927.10.5490	predicted HORMA domain protein	-0.025545	0.0728816
Tb927.10.550	hypothetical protein, conserved	0.125866	0.76593
Tb927.10.5500	hypothetical protein, conserved	-0.00207317	0.00512215
Tb927.10.5510	endonuclease/exonuclease/phosphatase, putative	-0.035984	0.117848
Tb927.10.5520	AmmeMemoRadiSam system protein B, putative	0.00784822	0.0291935
Tb927.10.5530	hypothetical protein, conserved	-0.0504512	0.220607
Tb927.10.5540	hypothetical protein, conserved	0.00881732	0.0319545
Tb927.10.5550	hypothetical protein, conserved	-0.0931239	0.375062
Tb927.10.5560	GPI alpha-mannosyltransferase III (GPI10)	-0.147083	0.417359
Tb927.10.5570	hypothetical protein, conserved	0.115437	0.323019
Tb927.10.5580	hypothetical protein, conserved	0.248914	0.94084
Tb927.10.5590	protein phosphatase 2C, putative	-0.00367088	0.0168046
Tb927.10.560	40S ribosomal proteins S11, putative	-0.217755	0.620923
Tb927.10.5600	hypothetical protein, conserved	0.0369093	0.122022
Tb927.10.5610	40S ribosomal protein S9, putative	-0.14542	0.349995
Tb927.10.5620	fructose-bisphosphate aldolase, glycosomal (ALD)	-0.356697	0.876865
Tb927.10.5630	hypothetical protein, conserved	0.197583	0.783234
Tb927.10.5640	hypothetical protein, conserved	-0.146098	0.895101
Tb927.10.5650	hypothetical protein, conserved	0.284148	1.85243
Tb927.10.5660	heat shock protein, putative	-0.040867	0.0990012
Tb927.10.5670	N-acetyltransferase subunit Nat1, putative (NAT1)	-0.2817	0.565378
Tb927.10.5680	procyclin-associated gene 1 (PAG1) protein, putative	-0.413217	0.391563
Tb927.10.5690	procyclin-associated gene 2 (PAG2) protein, putative	-0.0521003	0.0309435
Tb927.10.570	Sec8 exocyst complex component specific domain containing protein, putative	0.123665	0.592709
Tb927.10.5700	Enriched in surface-labeled proteome protein 3 (ESP3)	-0.755051	0.275024
Tb927.10.5710	hypothetical protein, conserved	-0.482331	0.355764
Tb927.10.5720	hypothetical protein	0.710907	0.529697
Tb927.10.5730	hypothetical protein	-0.273182	0.492642
Tb927.10.5740	Protein of unknown function (DUF778), putative	-0.444716	0.82201
Tb927.10.5750	Extradiol ring-cleavage dioxygenase, putative	0.0946149	0.448842
Tb927.10.5760	adenylate kinase, putative	-0.0516022	0.230905
Tb927.10.5770	Transitional endoplasmic reticulum ATPase, putative (VCP)	-0.250243	1.23325
Tb927.10.5780	amino acid tansporter, putative	0.0637876	0.308424
Tb927.10.5790	hypothetical protein, conserved	-0.115844	0.335816
Tb927.10.580	hypothetical protein, conserved	0.34124	1.63388
Tb927.10.5800	hypothetical protein, conserved	0.101952	0.498018
Tb927.10.5810	The ARF-like 2 binding protein BART, putative	-0.06617	0.297552
Tb927.10.5820	predicted RanGDP binding protein	0.157675	0.3776
Tb927.10.5830	hypothetical protein, conserved	-0.212202	1.95038
Tb927.10.5840	translation elongation factor 1-beta, putative	-0.127901	0.159262
Tb927.10.5850	N-terminal region of Chorein, a TM vesicle-mediated sorter, putative	-0.0831384	0.213543
Tb927.10.5860	hypothetical protein, conserved	0.251004	0.672043
Tb927.10.5870	hypothetical protein, conserved	-0.194511	1.157
Tb927.10.5880	Proteophosphoglycan, putative	-0.178264	0.933502
Tb927.10.5890	Galactose oxidase, central domain containing protein, putative	0.190965	1.40771
Tb927.10.590	hypothetical protein, conserved	0.0620953	0.339945
Tb927.10.5900	hypothetical protein, conserved	-0.0269194	0.0668332
Tb927.10.5910	hypothetical protein, conserved	0.0692079	0.301479
Tb927.10.5920	hypothetical protein, conserved	0.0205156	0.0509339
Tb927.10.5940	protein kinase, putative	-0.0470001	0.119466
Tb927.10.5950	protein kinase, putative	0.0100748	0.0238499
Tb927.10.5960	engulfment and cell motility domain 2, putative	0.390362	1.56962
Tb927.10.5970	predicted zinc finger protein	0.415107	3.76971
Tb927.10.5980	leucine-rich repeat protein (LRRP), putative	0.139954	0.634179
Tb927.10.5990	hypothetical protein, conserved	0.0164507	0.0500169
Tb927.10.600	hypothetical protein, conserved	-0.303691	1.79655
Tb927.10.6000	hypothetical protein, conserved	-0.125655	0.386605
Tb927.10.6010	STAG domain containing protein, putative	0.00560702	0.0170377
Tb927.10.6020	hypothetical protein, conserved	-0.492881	1.73257
Tb927.10.6030	proteasome subunit alpha type-1, putative (PSA1)	-0.154927	1.08591
Tb927.10.6050	clathrin heavy chain (CHC)	-0.117632	0.255199
Tb927.10.6060	universal minicircle sequence binding protein 2 (UMSBP2)	-0.772183	1.79321
Tb927.10.6070	universal minicircle sequence binding protein 1 (UMSBP1)	-0.403501	0.984361
Tb927.10.6080	proteasome subunit beta type-5, putative	-0.249605	1.58097
Tb927.10.6090	tRNA pseudouridine synthase A, putative	0.109436	0.831275
Tb927.10.610	hypothetical protein, conserved	0.385087	2.21212
Tb927.10.6100	Protein of unknown function (DUF2419), putative	-0.0901574	0.481197
Tb927.10.6110	hypothetical protein, conserved	-0.0410591	0.209467
Tb927.10.6120	Peptidase M76 family, putative	0.109732	0.453954
Tb927.10.6130	hypothetical protein, conserved	-0.0649978	0.0958562
Tb927.10.6140	phosphatidylinositolN- acetylglucosaminyltransferase subunit c, putative	0.473386	2.14117
Tb927.10.6150	neurobeachin/beige protein, putative	-0.0700925	0.287201
Tb927.10.6160	Sec34-like family, putative	-0.0282418	0.159072
Tb927.10.6170	hypothetical protein, conserved	-0.0394941	0.157515
Tb927.10.6180	hypothetical protein, conserved	0.00597046	0.0117333
Tb927.10.6190	aldehyde dehydrogenase, putative (ALDH)	-0.130071	0.399479
Tb927.10.620	hypothetical protein, conserved	0.121252	0.752515
Tb927.10.6200	hypothetical protein, conserved	0.0960737	0.275239
Tb927.10.6210	TPR repeat, putative	0.121242	0.924163
Tb927.10.6220	5'-3' exoribonuclease D (XRND)	-0.189412	0.727582
Tb927.10.6230	MORN repeat containing protein	-0.215672	1.26828
Tb927.10.6240	ras-like small GTPase, putative (TbRHP)	0.087988	0.497473
Tb927.10.6250	hypothetical protein, conserved	-0.0131009	0.0519665
Tb927.10.6260	ATP-dependent DEAD/H RNA helicase, putative	-0.193754	0.475007
Tb927.10.6270	hypothetical protein	-0.111459	0.409127
Tb927.10.6280	N-terminal glutamine amidase, putative	0.212239	0.974597
Tb927.10.6290	ATP-dependent DEAD/H RNA helicase, putative	-0.210953	1.01628
Tb927.10.630	hypothetical protein, conserved	-0.189744	0.715705
Tb927.10.6300	Ribosomal protein S5, C-terminal domain containing protein, putative	-0.118038	0.534087
Tb927.10.6310	major vault protein, putative (MVP)	-0.047234	0.225218
Tb927.10.6320	CBF/Mak21 family, putative	-0.0894781	0.182536
Tb927.10.6330	kinetoplastid kinetochore protein 1 (kkt1)	-0.168986	0.598625
Tb927.10.6340	hypothetical protein, conserved	-0.144819	0.489533
Tb927.10.6350	trypanin (trypanin)	0.0641728	0.322764
Tb927.10.6360	hypothetical protein, conserved	-0.126651	0.926769
Tb927.10.6370	60S ribosomal proteins L37, putative	-0.154757	0.367366
Tb927.10.6380	ring finger containing protein	-0.184476	1.03984
Tb927.10.6390	hypothetical protein, conserved	0.189428	1.05639
Tb927.10.640	arginine N-methyltransferase, type II (PRMT5)	-0.120724	0.621176
Tb927.10.6410	DNA mismatch repair protein MSH6, putative (MSH6)	-0.160185	1.0615
Tb927.10.6420	hypothetical protein	0.150264	0.285364
Tb927.10.6430	hypothetical protein	3.29857	2.87229
Tb927.10.6440	phosphomannomutase, putative	0.356137	2.2539
Tb927.10.6450	2OG-Fe(II) oxygenase superfamily, putative	-0.0448268	0.192401
Tb927.10.6460	protein phosphatase 2B, putative	-0.0385034	0.0811169
Tb927.10.6470	hypothetical protein	0.189642	0.808345
Tb927.10.6480	hypothetical protein, conserved	0.202622	0.38097
Tb927.10.6490	KIAA1430 homologue, putative	0.0106504	0.0326119
Tb927.10.650	TAX-2	-0.0696945	0.171724
Tb927.10.6500	amino acid permease, putative	0.0550441	0.196919
Tb927.10.6510	chaperonin HSP60, mitochondrial precursor (HSP60)	-0.268129	0.244797
Tb927.10.6520	hypothetical protein, conserved	0.047001	0.16907
Tb927.10.6530	dolichyl-P-Man:GDP-Man5GlcNAc2-PP-dolichyl alpha-1,3-mannosyltransferase, putative (ALG3)	-0.142061	0.415383
Tb927.10.6540	kinetoplastid-specific phospho-protein phosphatase, putative	-0.165552	1.02752
Tb927.10.6550	Poly(ADP-ribose) polymerase and DNA-Ligase Zn-finger region/Zinc-finger (CX5CX6HX5H) motif containing protein, putative	-0.544694	2.77233
Tb927.10.6560	Protein of unknown function DUF72, putative	0.312083	1.19132
Tb927.10.6570	TPR repeat, putative	0.101991	0.510285
Tb927.10.6580	hypothetical protein	0.0180117	0.0797521
Tb927.10.6590	hypothetical protein, conserved	0.0636774	0.343035
Tb927.10.660	2-oxoisovalerate dehydrogenase alpha subunit, putative	0.0466031	0.168842
Tb927.10.6600	hypothetical protein, conserved	-0.178736	0.998442
Tb927.10.6610	chaperone protein DNAj, putative	-0.0629917	0.193183
Tb927.10.6620	hypothetical protein, conserved	-0.0714661	0.252128
Tb927.10.6630	ATP-dependent DEAD/H RNA helicase HEL64, putative (HEL64)	-0.166404	0.15371
Tb927.10.6640	transmembrane emp24 domain-containing protein	0.0587022	0.335452
Tb927.10.6650	G10 protein homologue, putative	-0.160777	0.449728
Tb927.10.6660	hypothetical protein	#N/A	#N/A
Tb927.10.6670	dynein light chain, putative	-0.0769283	0.302944
Tb927.10.6680	member of the NOL1/NOP2/sun family of proteins	-0.0991583	0.222292
Tb927.10.6690	protein tyrosine phosphatase, putative (TbPTP1)	0.0120561	0.0494945
Tb927.10.670	hypothetical protein, conserved	0.470723	2.61475
Tb927.10.6700	hypothetical protein, conserved	-0.274093	1.58001
Tb927.10.6710	hypothetical protein, conserved	-0.160804	1.27533
Tb927.10.6720	Plasma-membrane choline transporter, putative	0.266871	1.51453
Tb927.10.6750	Plasma-membrane choline transporter, putative	0.192513	1.04446
Tb927.10.6770	BRCA1 C Terminus (BRCT) domain containing protein, putative	0.399552	1.76454
Tb927.10.6780	vacuolar protein sorting-associated protein 45, putative (VPS45)	0.0142963	0.0634205
Tb927.10.6790	Spc97 / Spc98 family, putative	-0.083473	0.459127
Tb927.10.680	Protein of unknown function (DUF971), putative	0.240057	0.845098
Tb927.10.6800	developmentally regulated GTP-binding protein, putative	-0.0182599	0.0335884
Tb927.10.6810	guanylate kinase, putative	0.167497	1.22655
Tb927.10.6820	hypothetical protein, conserved	0.082343	0.182649
Tb927.10.6830	Bardet-Biedl syndrome 4 protein, putative (BBS4)	0.063193	0.19659
Tb927.10.6840	hypothetical protein, conserved	-0.112369	0.498587
Tb927.10.6850	Mitochondrial ribosomal protein S18, putative (MRPS18)	0.0250918	0.0309384
Tb927.10.6860	endonuclease V, putative	-0.0575547	0.280039
Tb927.10.6870	short-chain dehydrogenase, putative	-0.0990904	0.488782
Tb927.10.6880	glyceraldehyde 3-phosphate dehydrogenase, cytosolic (GAP)	-0.0253554	0.0761444
Tb927.10.690	palmitoyl acyltransferase 3, putative	0.436447	4.62022
Tb927.10.6950	sterol 24-c-methyltransferase, putative	-0.0223191	0.0483723
Tb927.10.6960	hypothetical protein, conserved	-0.28965	1.83141
Tb927.10.6970	dipeptidyl-peptidase 8-like serine peptidase	-0.186481	1.56246
Tb927.10.6980	caltractin, putative	0.0334715	0.124656
Tb927.10.6990	hypothetical protein, conserved	-0.178653	0.884441
Tb927.10.700	hypothetical protein, conserved	0.113834	0.402377
Tb927.10.7000	hypothetical protein, conserved	0.0128658	0.0353724
Tb927.10.7010	hypothetical protein, conserved	0.115955	0.275907
Tb927.10.7020	acid phosphatase, putative (AP)	#N/A	#N/A
Tb927.10.7030	hypothetical protein, conserved	-0.188275	1.24213
Tb927.10.7040	hypothetical protein, conserved	0.191191	1.12513
Tb927.10.7050	chromatin assembly factor 1 subunit B, putative	-0.168618	1.47168
Tb927.10.7060	nucleoporin interacting component (NUP93), putative	-0.246624	2.26712
Tb927.10.7070	small nuclear RNA-activating protein (SNAP3)	0.10037	0.530963
Tb927.10.7080	ATP-dependent DEAD/H RNA helicase, putative	-0.0859122	0.338512
Tb927.10.7090	Alternative oxidase, mitochondrial (AOX)	-0.103158	0.240877
Tb927.10.710	hypothetical protein, conserved	-0.0149139	0.0412168
Tb927.10.7100	delta-4 fatty acid desaturase	-0.11658	0.345342
Tb927.10.7110	inositol-3-phosphate synthase, putative	0.0671249	0.186299
Tb927.10.7120	hypothetical protein, conserved	-0.200558	1.13319
Tb927.10.7130	hypothetical protein, conserved	-0.256139	1.25852
Tb927.10.7140	membrane-bound acid phosphatase 2 (MBAP2)	-0.321751	1.03445
Tb927.10.7150	hypothetical protein	0.013951	0
Tb927.10.7160	procyclin-associated gene 1 (PAG1) protein, putative	0.0728992	0.018467
Tb927.10.7170	hypothetical protein	2.66342	2.42679
Tb927.10.7180	cysteine-rich, acidic integral membrane protein precursor (CRAM)	0.333862	1.91663
Tb927.10.7190	D-tyrosyl-tRNA deacylase, putative	-0.042847	0.147747
Tb927.10.720	PB1 domain containing protein, putative	-0.193072	1.32069
Tb927.10.7200	TPR repeat, putative	-0.139855	1.04774
Tb927.10.7210	hypothetical protein, conserved	0.0462719	0.131758
Tb927.10.7220	hypothetical protein, conserved	0.270314	2.02726
Tb927.10.7230	Flagellar Member 1 (FLAM1)	-0.122107	0.486606
Tb927.10.7240	kinetoplastid kinetochore protein 14 (kkt14)	0.0203373	0.0893876
Tb927.10.7250	hypothetical protein, conserved	-0.037684	0.215851
Tb927.10.7260	unspecified product	#N/A	#N/A
Tb927.10.7270	hypothetical protein, conserved	-0.0786541	0.416102
Tb927.10.7280	pre-mRNA splicing factor ATP-dependent RNA helicase, putative	-0.191826	1.54257
Tb927.10.7290	Phytochelatin synthase, putative (FLAM2)	-0.115627	0.609309
Tb927.10.730	ATP synthase, putative	-0.157959	0.821699
Tb927.10.7300	hypothetical protein, conserved	0.232647	0.504575
Tb927.10.7310	terminal uridylyltransferase 3, putative (TUT3)	-0.0371527	0.0939276
Tb927.10.7320	hypothetical protein, conserved	0.0421858	0.188548
Tb927.10.7330	40S ribosomal protein S24E, putative	0.16954	0.370001
Tb927.10.7350	hypothetical protein, conserved	-0.112327	0.567252
Tb927.10.7360	ATP-binding cassette protein, putative	0.0729599	0.335633
Tb927.10.7370	hypothetical protein, conserved	-0.238047	1.48207
Tb927.10.7380	hypothetical protein, conserved	-0.302547	2.66117
Tb927.10.7390	PHF5-like protein, putative	0.0845809	0.157591
Tb927.10.740	structural maintenance of chromosome 4, putative (SMC4)	0.0534585	0.208251
Tb927.10.7400	predicted zinc finger protein	-0.416701	2.75198
Tb927.10.7410	succinyl-CoA ligase [GDP-forming] beta-chain, putative	-0.124636	0.167911
Tb927.10.7420	bromodomain factor 2 protein, putative	0.0552761	0.16898
Tb927.10.7430	GTP-binding protein, putative	0.0195586	0.0685712
Tb927.10.7440	MTR4 (MTR4)	-0.0731328	0.317324
Tb927.10.7450	exosome complex exonuclease RRP41A (RRP41A)	0.146285	0.965088
Tb927.10.7470	RNA-binding protein, putative (RBP15)	-0.0472699	0.164872
Tb927.10.7480	hypothetical protein, conserved	0.0995543	0.29107
Tb927.10.7490	cullin, putative	0.167615	0.739682
Tb927.10.750	hypothetical protein, conserved	-0.122119	0.33997
Tb927.10.7500	fibrillarin (NOP1)	-0.184834	0.406835
Tb927.10.7510	chromatin binding protein, putative	-0.410884	4.84068
Tb927.10.7520	folylpolyglutamate synthase, putative (FPGS)	0.0275028	0.0737039
Tb927.10.7530	hypothetical protein	-0.287782	1.05149
Tb927.10.7540	VRR-NUC domain containing protein, putative	-0.094879	0.502694
Tb927.10.7550	hypothetical protein, conserved	#N/A	#N/A
Tb927.10.7560	methyltransferase domain containing protein, putative	0.052293	0.146321
Tb927.10.7570	dihydrolipoamide acetyltransferase E2 subunit, putative	-0.263432	0.557111
Tb927.10.7580	hypothetical protein, conserved	-0.0640368	0.3402
Tb927.10.7590	hypothetical protein, conserved	0.0126561	0.0270209
Tb927.10.760	hypothetical protein, conserved	0.0430632	0.232602
Tb927.10.7600	hypothetical protein, conserved	-0.305764	0.835199
Tb927.10.7610	hypothetical protein, conserved	-0.253135	0.808392
Tb927.10.7620	metallo-peptidase, Clan MA(E) Family M41	-0.0910903	0.562885
Tb927.10.7630	transportin2- like protein	0.0851724	0.457566
Tb927.10.7640	hypothetical protein	0.308529	0.798158
Tb927.10.7650	hypothetical protein	0.213506	0.00608688
Tb927.10.7660	hypothetical protein	0.624776	0.517761
Tb927.10.7670	Protein of unknown function (DUF2962), putative	-0.0614738	0.268031
Tb927.10.7680	GTPase activating protein, putative	-0.114911	0.250157
Tb927.10.7690	rib72 protein- like protein	-0.0862538	0.406211
Tb927.10.770	RF-1 domain containing protein, putative	0.012322	0.0405424
Tb927.10.7700	ABC transporter, putative	0.119772	0.370263
Tb927.10.7710	40S ribosomal protein S8, putative	-0.065191	0.12814
Tb927.10.7720	hypothetical protein, conserved	-0.254543	1.12319
Tb927.10.7730	Domain of unknown function (DUF4496), putative	-0.222481	1.29172
Tb927.10.7740	protein transport protein SEC23 (SEC23.2)	-0.199104	1.26013
Tb927.10.7750	hypothetical protein, conserved	-0.415141	2.68167
Tb927.10.7760	hypothetical protein, conserved	-0.0884527	0.350163
Tb927.10.7770	hypothetical protein	-0.154599	0.632324
Tb927.10.7780	mitogen-activated protein kinase 1, putative	-0.141866	0.508389
Tb927.10.7790	ubiquitin fusion degradation protein, putative	-0.0952338	0.451965
Tb927.10.780	Ring finger domain containing protein, putative	0.245179	1.05916
Tb927.10.7800	cop9 signalosome complex subunit, putative	-0.185428	1.40661
Tb927.10.7810	hypothetical protein, conserved	-0.0305363	0.0848242
Tb927.10.7820	hypothetical protein, conserved	-0.310569	1.10927
Tb927.10.7830	hypothetical protein, conserved	0.0116607	0.0450632
Tb927.10.7840	hypothetical protein, conserved	0.0343702	0.0866621
Tb927.10.7850	protein-L-isoaspartate, putative	0.233053	0.50922
Tb927.10.7860	hypothetical protein, conserved	0.206227	0.850701
Tb927.10.7870	hypothetical protein, conserved	-0.0517393	0.203032
Tb927.10.7880	Sperm tail/Sperm tail C-terminal domain containing protein, putative	0.0749381	0.209272
Tb927.10.7890	hypothetical protein, conserved	-0.0232289	0.0971574
Tb927.10.790	synaptobrevin, putative	0.0717622	0.250494
Tb927.10.7900	hypothetical protein, conserved	-0.0452613	0.196908
Tb927.10.7910	hypothetical protein, conserved	-0.111135	0.163198
Tb927.10.7920	hypothetical protein, conserved	0.215054	0.960501
Tb927.10.7930	2,3-bisphosphoglycerate-independent phosphoglycerate mutase (PGAM)	-0.127204	0.538212
Tb927.10.7940	methyltransferase, putative	-0.152076	1.09411
Tb927.10.7950	hypothetical protein	0.0590533	0.175247
Tb927.10.7960	hypothetical protein, conserved	0.0326573	0.123031
Tb927.10.7970	Organic solute transporter Ostalpha, putative	-0.0907662	0.354836
Tb927.10.7980	hypothetical protein, conserved	-0.0181634	0.0626522
Tb927.10.7990	ATPase, putative	-0.11647	0.41426
Tb927.10.800	hypothetical protein, conserved	0.24907	1.74806
Tb927.10.8000	hypothetical protein, conserved	0.0380632	0.136092
Tb927.10.8010	hypothetical protein, conserved	-0.034552	0.14919
Tb927.10.8020	serine peptidase clan SC, family S9A, putative (POP)	-0.186508	0.267136
Tb927.10.8030	hypothetical protein, conserved	-0.067853	0.0966092
Tb927.10.8040	adaptin complex 1 subunit, putative (BAD1)	-0.2759	2.42205
Tb927.10.8050	TFIIF-stimulated CTD phosphatase, putative	0.158814	0.332586
Tb927.10.8060	SET domain containing protein, putative	-0.219975	2.24493
Tb927.10.8070	ATPase, putative	0.125038	0.663833
Tb927.10.8080	Uncharacterized conserved protein (DUF2042), putative	-0.151789	1.09594
Tb927.10.8090	hypothetical protein, conserved	-0.0457414	0.234973
Tb927.10.810	pentatricopeptide repeat domain containing protein, putative	0.0811935	0.348447
Tb927.10.8100	hypothetical protein, conserved	0.00127026	0.00065864
Tb927.10.8110	Protein of unknown function (DUF2453), putative	0.157603	1.1462
Tb927.10.8120	RNA ligase/AAA domain containing protein, putative	#N/A	#N/A
Tb927.10.8130	hypothetical protein, conserved	0.00155957	0.00352945
Tb927.10.8140	EVE domain containing protein, putative	0.108518	0.455326
Tb927.10.8150	predicted bromodomain protein	-0.0967911	0.385962
Tb927.10.8160	hypothetical protein, conserved	-0.0899536	0.306712
Tb927.10.8170	nuclear pore complex protein (NUP155), putative	-0.0822308	0.394069
Tb927.10.8180	hypothetical protein, conserved	-0.172255	1.1017
Tb927.10.8190	CCT-theta, putative	0.00726193	0.0085291
Tb927.10.820	hypothetical protein, conserved	0.0687911	0.190819
Tb927.10.8200	Ribosomal protein L1p/L10e family, putative	-0.137438	0.703648
Tb927.10.8210	KREPA2 (KREPA2)	-0.130061	1.09626
Tb927.10.8220	hypothetical protein, conserved	#N/A	#N/A
Tb927.10.8230	bloodstream- specific protein 2 precursor (PDI2)	-0.168456	0.35062
Tb927.10.8240	hypothetical protein, conserved	0.117064	0.658372
Tb927.10.8250	hypothetical protein, conserved	-0.0121652	0.0300288
Tb927.10.8260	hypothetical protein, conserved	0.227855	0.695807
Tb927.10.8270	eukaryotic translation initiation factor 3 subunit 8, putative	0.017748	0.0281547
Tb927.10.8280	U1A small nuclear ribonucleoprotein (RBP14B)	0.507176	1.52939
Tb927.10.830	adenylate kinase, putative	-0.0301178	0.0864124
Tb927.10.8310	acetyltransferase, putative	-0.0105404	0.0177189
Tb927.10.8320	cytochrome oxidase subunit IX, putative (COXIX)	-0.0306114	0.108772
Tb927.10.8330	S. cerevisiae PSP1 homologue, putative	-0.115049	0.344024
Tb927.10.8340	hypothetical protein	2.20969	0.657842
Tb927.10.8350	hypothetical protein	0.397278	0.273317
Tb927.10.8360	Poly(A)-specific ribonuclease PARN-2	#N/A	#N/A
Tb927.10.8370	hypothetical protein, conserved	0.244457	1.20905
Tb927.10.8380	hypothetical protein, conserved	0.376449	0.979284
Tb927.10.8390	Concanavalin A-like lectin/glucanases superfamily/SPRY domain/HECT-domain (ubiquitin-transferase), putative	-0.17053	0.709285
Tb927.10.840	WD domain, G-beta repeat, putative	0.0971191	0.385451
Tb927.10.8400	legume-like lectin, putative	0.0271733	0.123428
Tb927.10.8410	hypothetical protein, conserved	0.0957204	0.658721
Tb927.10.8420	target of rapamycin (TOR) kinase 1 (TOR1)	-0.0932855	0.335467
Tb927.10.8430	40S ribosomal protein S12, putative	-0.0695915	0.174411
Tb927.10.8440	glucose transporter 1B (THT1-)	0.289357	1.255
Tb927.10.850	bilobe protein, conserved	-0.301165	1.94946
Tb927.10.8530	glucose transporter 2A (THT2A)	0.194905	0.32785
Tb927.10.8540	chaperone protein DNAj, putative	-0.00353074	0.0130537
Tb927.10.8560	small GTPase, putative (RAB23)	0.039482	0.124383
Tb927.10.8570	hypothetical protein, conserved	0.102085	0.217366
Tb927.10.8580	ADP-ribosylation factor-like protein	0.0604842	0.267659
Tb927.10.8590	flagellum transition zone component (FTZC)	-0.113564	0.779101
Tb927.10.860	hypothetical protein, unlikely	#N/A	#N/A
Tb927.10.8600	Vps54-like protein, putative	-0.17209	1.20411
Tb927.10.8610	hypothetical protein, conserved	-0.251603	1.42102
Tb927.10.8620	hypothetical protein, conserved	0.0705627	0.299206
Tb927.10.8630	Sucrase/ferredoxin-like, putative	0.052104	0.277634
Tb927.10.8640	Galactose oxidase, central domain containing protein, putative	-0.21301	1.70478
Tb927.10.8650	hypothetical protein, conserved	-0.0373688	0.147928
Tb927.10.8660	Fis1 C-terminal tetratricopeptide repeat, putative	-0.0491378	0.151939
Tb927.10.8670	hypothetical protein, conserved	0.161439	0.638068
Tb927.10.8680	hypothetical protein, conserved	0.243802	1.39813
Tb927.10.8690	TIGR00269 family protein, putative	0.164328	1.0636
Tb927.10.870	hypothetical protein, conserved	0.0581251	0.280523
Tb927.10.8700	selenoprotein, putative	0.184085	0.976165
Tb927.10.8710	centrin, putative	0.048212	0.188977
Tb927.10.8720	CCR4-NOT transcription complex subunit 10, putative	-0.0631586	0.224699
Tb927.10.8730	ABC1 family, putative	0.0198547	0.0295691
Tb927.10.8750	GTPase activating protein, putative	-0.0232377	0.046739
Tb927.10.8760	hypothetical protein, conserved	-0.104485	0.331934
Tb927.10.8770	disgorgin, putative	0.306563	1.65288
Tb927.10.8780	AAA domain containing protein, putative	-0.115159	0.578989
Tb927.10.8790	OTU-like cysteine protease, putative	-0.166956	1.10568
Tb927.10.880	thymidine kinase, putative	0.112373	0.318714
Tb927.10.8800	hypothetical protein, conserved	0.631185	2.2504
Tb927.10.8810	hypothetical protein, conserved	-0.0554845	0.256211
Tb927.10.8820	bilobe protein, conserved	0.160365	1.22928
Tb927.10.8830	hypothetical protein, conserved	0.0924021	0.30682
Tb927.10.8840	hypothetical protein, conserved	0.0620956	0.187067
Tb927.10.8850	A distinct subfamily of CDD/CDA-like deaminases, putative	-0.151023	0.937596
Tb927.10.8860	hypothetical protein, conserved	0.16377	0.757701
Tb927.10.8870	Myosin-like coiled-coil protein, putative	0.218501	1.29359
Tb927.10.8880	hypothetical protein	0.0580173	0.338492
Tb927.10.8890	kinetoplast DNA-associated protein, putative	0.195126	0.946091
Tb927.10.890	kinesin, putative	0.0559741	0.172584
Tb927.10.8900	choline/ethanolamine phosphotransferase (CEPT)	0.129116	0.28628
Tb927.10.8910	nucleoporin, putative (Nup181)	-0.0631426	0.266523
Tb927.10.8920	ras-like small GTPase, putative (TbGRP)	0.351513	0.950837
Tb927.10.8930	paraflagellar rod component, putative (PFC18)	0.0929709	0.409094
Tb927.10.8940	flagellum targeting protein kharon1, putative (KH1)	-0.0499984	0.170683
Tb927.10.8960	hypothetical protein, conserved	0.36999	2.0225
Tb927.10.8980	hypothetical protein, conserved	0.000329457	0.00153627
Tb927.10.8990	hypothetical protein, conserved	-0.0945131	0.357128
Tb927.10.900	hypothetical protein, conserved	-0.245761	1.04863
Tb927.10.9000	hypothetical protein, conserved	0.00697076	0.0267993
Tb927.10.9010	leucine-rich repeat protein (LRRP), putative	0.246956	0.46754
Tb927.10.9020	Gcd10p family, putative	-0.171476	0.875472
Tb927.10.9030	Mechanosensitive ion channel, putative	-0.0502622	0.0819742
Tb927.10.9040	hypothetical protein, conserved	0.0937626	0.430794
Tb927.10.9050	tRNA pseudouridine synthase TruD, putative (pus7)	-0.0858392	0.542779
Tb927.10.9060	hypothetical protein, conserved	0.0326093	0.181144
Tb927.10.9070	hypothetical protein, conserved	0.0208447	0.102914
Tb927.10.9080	pteridine transporter, putative	0.118112	0.387952
Tb927.10.9090	Cullin binding, putative	0.167326	0.732451
Tb927.10.910	DNA repair and recombination helicase protein PIF6 (TbPIF6)	-0.0912183	0.607372
Tb927.10.9100	hypothetical protein, conserved	0.115615	0.678268
Tb927.10.9110	hypothetical protein, conserved	0.0823691	0.160688
Tb927.10.9120	hypothetical protein, conserved	-0.0168968	0.0627569
Tb927.10.9130	pre-mRNA splicing factor ATP-dependent RNA helicase, putative	0.0511169	0.117371
Tb927.10.9140	Present in the outer mitochondrial membrane proteome 20 (POMP20)	-0.121031	0.522835
Tb927.10.9150	hypothetical protein, conserved	0.0257073	0.0582768
Tb927.10.9160	hypothetical protein, conserved	-0.0893018	0.260239
Tb927.10.9170	hypothetical protein, conserved	0.161422	0.960625
Tb927.10.9180	PRA1 family protein, putative	-0.178678	1.39997
Tb927.10.9190	isoleucyl-tRNA synthetase, putative (IleRS)	#N/A	#N/A
Tb927.10.920	Ribosomal protein L1p/L10e family, putative	-0.308003	1.45085
Tb927.10.9200	Nuclease-related domain containing protein, putative	-0.181555	0.502927
Tb927.10.9210	hypothetical protein, conserved	0.183439	0.386481
Tb927.10.9220	hypothetical protein, conserved	-0.479274	1.32027
Tb927.10.9230	beta adaptin, putative	0.00361849	0.0104801
Tb927.10.9240	Tir chaperone protein (CesT) family, putative	-0.109138	0.550519
Tb927.10.9250	adenylyl cyclase-associated protein, putative	0.0663503	0.261967
Tb927.10.9260	hypothetical protein, conserved	0.0156699	0.0443775
Tb927.10.9270	emp24/gp25L/p24 family/GOLD, putative	0.0660882	0.186825
Tb927.10.9280	hypothetical protein, conserved	-0.0193939	0.0814342
Tb927.10.9290	AAA domain containing protein, putative	-0.100421	0.699238
Tb927.10.930	hypothetical protein, conserved	-0.179665	0.833348
Tb927.10.9300	adiponectin receptor protein 1	0.0471579	0.229839
Tb927.10.9310	Haemolysin-III related, putative	0.300225	1.59883
Tb927.10.9320	hypothetical protein, conserved	0.453189	0.755013
Tb927.10.9330	hypothetical protein, conserved	-0.0902928	0.314088
Tb927.10.9350	hypothetical protein, conserved	-0.122129	0.446131
Tb927.10.9360	L-2-hydroxyglutarate dehydrogenase, mitochondrial, putative	0.123319	0.583502
Tb927.10.9370	hypothetical protein, conserved	-0.0965707	0.439921
Tb927.10.9380	SEP domain/UBX domain containing protein, putative	-0.00925956	0.0320246
Tb927.10.9390	Macrocin-O-methyltransferase (TylF), putative	0.0486625	0.262138
Tb927.10.940	hypothetical protein, conserved	-0.0452658	0.165812
Tb927.10.9400	branch point binding protein, putative	-0.275598	1.60099
Tb927.10.9410	selenophosphate synthetase, putative (SPS2)	0.0046269	0.0141394
Tb927.10.9420	mitochondrial chaperone BCS1, putative	-0.13795	0.849737
Tb927.10.9430	phosphoribosylpyrophosphate synthetase, putative (PRS)	-0.361896	1.41348
Tb927.10.9440	NADH dehydrogenase (54 NDH2)	-0.385409	1.44513
Tb927.10.9450	invariant surface glycoprotein, putative	-0.414348	0.457451
Tb927.10.9460	hypothetical protein, unlikely	#N/A	#N/A
Tb927.10.9490	expression site-associated gene 3 (ESAG3)-like protein	-0.734127	0.476569
Tb927.10.950	hypothetical protein, conserved	-0.0138793	0.0480041
Tb927.10.9510	hypothetical protein	-0.701367	0.428772
Tb927.10.9520	hypothetical protein, unlikely	#N/A	#N/A
Tb927.10.9530	hypothetical protein	4.37506	2.01586
Tb927.10.9550	hypothetical protein	1.3555	1.51057
Tb927.10.9560	oxidoreductase, putative	0.274388	1.52927
Tb927.10.9570	paraflagellar rod component, putative (PFC14)	0.0556781	0.152191
Tb927.10.9580	hypothetical protein	#N/A	#N/A
Tb927.10.9590	hypothetical protein, conserved	#N/A	#N/A
Tb927.10.960	U4/U6-specific protein PRP4	-0.122626	0.500743
Tb927.10.9600	serine/threonine kinase, putative	-0.23706	0.27363
Tb927.10.9610	hypothetical protein	1.39764	1.48379
Tb927.10.9620	NADH-ubiquinone oxidoreductase c	0.656892	1.38266
Tb927.10.9630	hypothetical protein	0.993349	1.43243
Tb927.10.9640	hypothetical protein, conserved	0.0572189	0.28667
Tb927.10.9650	hypothetical protein, conserved	-0.0359387	0.154053
Tb927.10.9660	hypothetical protein, conserved	-0.268049	2.1672
Tb927.10.9670	ADP-ribosylation factor family, putative	0.00872377	0.034666
Tb927.10.9680	SET domain containing protein, putative	-0.0421882	0.16224
Tb927.10.9690	predicted C2 domain protein	0.0482705	0.203615
Tb927.10.970	Tetratricopeptide repeat, putative	-0.0761256	0.329331
Tb927.10.9700	predicted C2 domain protein	0.132025	0.73867
Tb927.10.9720	RNA-editing-associated protein 1 (REAP-1)	0.0219524	0.024804
Tb927.10.9730	hypothetical protein, conserved	0.145032	0.864316
Tb927.10.9740	Regulatory particle triple-A ATPase subunit 6 (RPT6)	0.0270109	0.0920783
Tb927.10.9750	ubiquitin-protein ligase, putative (upl3)	0.00839613	0.0206476
Tb927.10.9760	alternative oxidase	-0.155012	0.880262
Tb927.10.9770	gamma-tubulin complex subunit, putative	-0.100959	0.552061
Tb927.10.9780	ATP-dependent DEAD/H RNA helicase, putative	0.0307831	0.0415407
Tb927.10.9790	hypothetical protein, conserved	0.183053	0.25826
Tb927.10.980	RNA polymerase III transcription factor (TF)IIIC subunit, putative	0.00549835	0.0211872
Tb927.10.9800	60S ribosomal protein L22	-0.0065426	0.0185908
Tb927.10.9810	hypothetical protein, conserved	-0.159121	0.742823
Tb927.10.9820	metallo-peptidase, Clan MA(E) Family M3	0.0217499	0.0517018
Tb927.10.9830	hypothetical protein, conserved	0.0499401	0.118831
Tb927.10.9840	chaperone protein DNAj, putative	-0.0112217	0.039928
Tb927.10.9850	amino acid transporter, putative	-0.148828	0.703314
Tb927.10.9860	Mitochondrial N(5)-glutamine methyltransferase MTQ1, putative	0.0597826	0.251581
Tb927.10.9870	Protein of unknown function (DUF2870), putative	-0.0213974	0.089086
Tb927.10.9880	60S ribosomal protein L18, putative (TbL18LP)	0.0060481	0.00915466
Tb927.10.9890	hypothetical protein, conserved	0.0229281	0.0826626
Tb927.10.990	Enriched in surface-labeled proteome protein 6 (ESP6)	-0.0377451	0.0722907
Tb927.10.9900	ABC1 protein, putative	-0.0773423	0.365722
Tb927.10.9910	PSP1 C-terminal conserved region, putative	-0.165105	1.10529
Tb927.10.9920	hypothetical protein, conserved	-0.308289	1.29684
Tb927.10.9930	PHD-zinc-finger like domain containing protein, putative	-0.0640458	0.21336
Tb927.10.9940	Predicted membrane protein, putative	-0.0266862	0.0624272
Tb927.10.9950	hypothetical protein, conserved	-0.188527	1.45289
Tb927.10.9960	hypothetical protein, conserved	-0.198038	0.899133
Tb927.10.9970	hypothetical protein, conserved	-0.251417	1.25044
Tb927.10.9980	hypothetical protein, conserved	0.163746	0.239659
Tb927.10.9990	non-canonical purine NTP pyrophosphatase, RdgB/HAM1 family, putative	0.0336921	0.150212
Tb927.11.1000	kinetoplastid kinetochore protein 16	0.256585	0.77663
Tb927.11.10000	class-E vacuolar protein-sorting protein 24 (Vps24p), putative	-0.156773	0.579891
Tb927.11.10010	vacuolar sorting-associated protein-like, putative	0.0469134	0.147161
Tb927.11.10020	short-chain dehydrogenase, putative	-0.188505	1.34049
Tb927.11.10040	hypothetical protein, conserved	-0.0603076	0.118947
Tb927.11.10050	hypothetical protein, conserved	-0.326134	1.83475
Tb927.11.10060	Biotin--acetyl-CoA-carboxylase ligase, putative	-0.194911	0.180738
Tb927.11.10070	Bromodomain, putative	-0.266549	2.44512
Tb927.11.10080	hypothetical protein, conserved	0.0166805	0.0625407
Tb927.11.10090	hypothetical protein, conserved	-0.400816	2.76574
Tb927.11.1010	chaperone protein DNAj, putative	-0.032489	0.178898
Tb927.11.10100	hypothetical protein, conserved	-0.217123	1.02176
Tb927.11.10110	actin-like protein, putative	-0.00377381	0.0107663
Tb927.11.10120	hypothetical protein, conserved	0.0784459	0.218588
Tb927.11.10130	hypothetical protein, conserved	-0.529797	2.63343
Tb927.11.10140	hypothetical protein, conserved	-0.143469	1.16375
Tb927.11.10150	Enoyl-CoA hydratase/isomerase family, putative	-0.16478	0.5923
Tb927.11.10160	60S ribosomal protein L22, putative	0.0168515	0.0312027
Tb927.11.10170	hypothetical protein, conserved	-0.371858	3.78925
Tb927.11.10180	hypothetical protein, conserved	-0.0901937	0.531945
Tb927.11.10190	telomerase reverse transcriptase (TERT)	-0.10372	0.536231
Tb927.11.1020	ribokinase, putative	0.0285176	0.0620897
Tb927.11.10200	hypothetical protein, conserved	0.0217022	0.0857005
Tb927.11.10210	hypothetical protein, conserved	0.00748363	0.0288518
Tb927.11.10220	hypothetical protein, conserved	0.0303865	0.0970887
Tb927.11.10230	RNA polymerase-associated protein CDC73, putative	-0.022789	0.105853
Tb927.11.10240	hslVU complex proteolytic subunit, threonine peptidase, Clan T(1), family T1B (HsIV)	-0.355451	0.885766
Tb927.11.10250	hypothetical protein, conserved	0.205866	0.572844
Tb927.11.10260	hypothetical protein, conserved	-0.0767795	0.504357
Tb927.11.10270	Golgi SNAP receptor complex member 1, putative	0.107498	0.609575
Tb927.11.10280	zinc carboxypeptidase, putative	-0.0495931	0.187112
Tb927.11.10290	unspecified product	#N/A	#N/A
Tb927.11.1030	kinetoplastid kinetochore protein 7 (kkt7)	-0.246098	1.24175
Tb927.11.10300	hypothetical protein, conserved	-0.0626698	0.352859
Tb927.11.10320	TatD related DNase, putative	-0.216355	0.516039
Tb927.11.10330	Regulator of chromosome condensation (RCC1) repeat, putative	-0.114904	0.535869
Tb927.11.10340	Serine/threonine-protein phosphatase PGAM5, mitochondrial, putative (pgam5)	-0.0941929	0.259341
Tb927.11.10350	hypothetical protein, conserved	-0.0242805	0.0504694
Tb927.11.10360	hypothetical protein, conserved	-0.0396794	0.187517
Tb927.11.10370	glycosyl hydrolase-like protein	-0.242394	0.654924
Tb927.11.10380	hypothetical protein, conserved	0.0993055	0.491423
Tb927.11.10390	hypothetical protein, conserved	0.0456926	0.176677
Tb927.11.1040	hypothetical protein, conserved	-0.144388	1.27003
Tb927.11.10400	hypothetical protein, conserved	-0.287106	1.2369
Tb927.11.10410	Cornichon protein, putative	0.168561	0.98002
Tb927.11.10420	DNA-directed RNA polymerase I subunit, putative (RPA12)	-0.117445	0.382068
Tb927.11.10430	hypothetical protein, conserved	-0.146199	0.986711
Tb927.11.10440	hypothetical protein, conserved	0.0515917	0.159806
Tb927.11.10450	UDP-N-acetylglucosamine-dolichyl-phosphate N-acetylglucosaminephosphotransferase, putative	-0.154185	0.636453
Tb927.11.10460	GINS complex protein, putative	-0.0610917	0.344917
Tb927.11.10470	hypothetical protein, conserved	0.463725	2.28745
Tb927.11.10480	PQQ-like domain/WD domain, G-beta repeat/Utp21 specific WD40 associated putative domain containing protein, putative	-0.253953	0.461154
Tb927.11.10490	hypothetical protein, conserved	-0.0569564	0.172406
Tb927.11.1050	ribosome production factor 1, putative	0.0670777	0.18759
Tb927.11.10500	hypothetical protein, conserved	-0.0550517	0.208977
Tb927.11.10510	ubiquinone biosynthesis methyltransferase, putative	-0.223233	1.07208
Tb927.11.10520	kinetoplastid kinetochore protein 2 (kkt2)	-0.158313	1.00276
Tb927.11.10530	hypothetical protein, conserved	-0.100788	0.267911
Tb927.11.10540	hypothetical protein, conserved	-0.0395035	0.181333
Tb927.11.10550	hypothetical protein, conserved	0.0047362	0.019769
Tb927.11.10560	eukaryotic translation initation factor 4 gamma, putative	0.023515	0.0485334
Tb927.11.10570	hypothetical protein, conserved	-0.286969	1.06266
Tb927.11.10580	COG (conserved oligomeric Golgi) complex component, COG2/Domain of unknown function (DUF3510), putative	-0.103672	0.649963
Tb927.11.10590	Glutathione S-transferase, C-terminal domain containing protein, putative	-0.144123	0.868849
Tb927.11.1060	Vasohibin, putative	0.0438017	0.217165
Tb927.11.10600	hypothetical protein, conserved	-0.0991283	0.59799
Tb927.11.10610	hypothetical protein, conserved	0.0734125	0.256158
Tb927.11.10620	hypothetical protein, conserved	0.359535	1.2629
Tb927.11.10630	hypothetical protein, conserved	0.0551557	0.279073
Tb927.11.10640	DNA-(apurinic or apyrimidinic site) lyase, putative	-0.154506	0.670809
Tb927.11.10650	AP-3 complex subunit beta (AP3B)	-0.0753329	0.264526
Tb927.11.10660	hypothetical protein, conserved	-0.152545	0.623715
Tb927.11.10670	glycosyl hydrolase, putative	-0.0128269	0.0565004
Tb927.11.10680	unspecified product	#N/A	#N/A
Tb927.11.10690	hypothetical protein, conserved	-0.211379	0.780024
Tb927.11.1070	glycosomal transporter (GAT3), putative (gat3)	0.263136	1.87251
Tb927.11.10700	glucosidase II beta subunit-like protein, putative	-0.024822	0.0946891
Tb927.11.10710	hypothetical protein, conserved	-0.229745	0.982011
Tb927.11.10720	hypothetical protein, conserved	0.124326	0.651804
Tb927.11.10730	SWI/SNF-related helicase, putative	-0.106874	0.577099
Tb927.11.10740	vacuolar sorting-associated protein-like, putative	0.232268	0.739213
Tb927.11.10750	pre-mRNA-splicing factor CWC22, putative (TbCWC22)	-0.144115	0.418789
Tb927.11.10760	kinesin-like protein, putative	-0.154369	0.926211
Tb927.11.10770	VHS domain containing protein, putative	-0.140362	0.45999
Tb927.11.10780	hypothetical protein, conserved	0.126666	0.44502
Tb927.11.1080	hypothetical protein, conserved	-0.138348	0.831331
Tb927.11.10800	Domain of unknown function (DUF4496), putative	0.0408326	0.172597
Tb927.11.10810	pumillio/PUF RNA binding protein 11 (puf11)	0.310528	1.18877
Tb927.11.10820	Casein kinase II subunit beta, putative	-0.201772	0.661293
Tb927.11.10830	hypothetical protein	0.193184	0.594378
Tb927.11.10840	hypothetical protein, conserved	-0.0360519	0.186679
Tb927.11.10850	hypothetical protein, conserved	-0.0857849	0.207
Tb927.11.10860	Nin one binding (NOB1) Zn-ribbon like, putative	-0.0542855	0.243069
Tb927.11.10870	32 kDa ER-associated protein (ERAP32)	-0.0359066	0.169982
Tb927.11.10880	hypothetical protein, conserved	-0.276092	1.95371
Tb927.11.10890	hypothetical protein, conserved	0.0100492	0.0188105
Tb927.11.1090	cytoskeleton assocociated protein, putative	-0.880968	5.15985
Tb927.11.10900	MENG	0.21607	0.647447
Tb927.11.10920	hypothetical protein, conserved	0.156238	1.12402
Tb927.11.10930	tubulin delta chain (TUBD1)	-0.0320482	0.126878
Tb927.11.10940	hypothetical protein, conserved	-0.105516	0.316442
Tb927.11.10950	DnaJ domain containing protein, putative	-0.143438	0.860506
Tb927.11.10960	2OG-Fe(II) oxygenase superfamily, putative	-0.225981	1.93533
Tb927.11.10970	RWD domain/Uncharacterized protein family UPF0029, putative	-0.164724	0.731461
Tb927.11.10980	Got1/Sft2-like family, putative	0.344197	1.1279
Tb927.11.10990	translation initiation factor 2 subunit, putative	-0.260034	0.796399
Tb927.11.1100	calpain, putative	-0.658579	2.23522
Tb927.11.11000	Calponin homology (CH) domain containing protein, putative	-0.167735	1.13256
Tb927.11.11010	hypothetical protein, conserved	-0.204306	1.16786
Tb927.11.11020	hypothetical protein, conserved	-0.11883	0.791393
Tb927.11.11030	exosome-associated protein 4 (EAP4)	-0.262493	1.81039
Tb927.11.11040	hypothetical protein, conserved	-0.122926	0.362623
Tb927.11.11050	hypothetical protein, conserved	-0.352822	2.70599
Tb927.11.11080	Nucleoporin (TbNup149)	-0.0523414	0.211994
Tb927.11.11090	Nucleoporin (TbNup140)	-0.125291	0.673536
Tb927.11.11100	glucosamine 6-phosphate n-acetyltransferase (GNA1)	0.0446956	0.178251
Tb927.11.11110	serine/threonine kinase, putative	0.598751	2.53238
Tb927.11.11120	hypothetical protein, conserved	0.0791733	0.371732
[truncated: 5,585 more rows]
