# Supplementary material for: VEX1 Influences mVSG Expression During the Transition to Mammalian Infectivity in Trypanosoma brucei
Source: Front Cell Dev Biol. 2022 Apr 5;10:851475. doi: 10.3389/fcell.2022.851475 (PMC9017762; doi:10.3389/fcell.2022.851475)
Supplement: Supplementary file 5 [file Table1.XLSX]

## Sheet: VEX1 + and RBP6 + 
VEX1 Overexpression and RBP6 overexpression
D4					D8
Gene ID	Product Description	FC	Log10		Gene ID	Product Description	FC	Log10
mVSG1954	mVSG1954	4.99214	5.65281		mVSG1954	mVSG1954	3.67915	3.67173
mVSG397	mVSG397	5.66628	6.25136		mVSG397	mVSG397	5.35833	5.80003
mVSG531	mVSG531	5.20439	6.63776		mVSG531	mVSG531	5.08193	6.424
mVSG639	mVSG639	7.35147	7.46989		mVSG639	mVSG639	5.74922	5.45024
mVSG653	mVSG653	5.76432	5.93336		mVSG653	mVSG653	5.22546	5.20157
Tb04.24M18.150	hypothetical protein, conserved	-0.29662	1.56907		Tb04.24M18.150	hypothetical protein, conserved	-0.0667506	0.209658
Tb04.3I12.100	hypothetical protein	0.327274	1.14295		Tb04.3I12.100	hypothetical protein	-0.986535	6.67568
Tb05.30F7.410	hypothetical protein	0.357202	0.26484		Tb05.30F7.410	hypothetical protein	-1.6431	1.96642
Tb06.3A7.270	hypothetical protein, conserved	-0.105809	0.56102		Tb06.3A7.270	hypothetical protein, conserved	-0.00044351	0.000881276
Tb06.3A7.960	hypothetical protein	0.81664	2.14086		Tb06.3A7.960	hypothetical protein	0.676598	1.5877
Tb07.26A24.210	unspecified product	#N/A	#N/A		Tb07.26A24.210	unspecified product	#N/A	#N/A
Tb11.01.2730	hypothetical protein, conserved	#N/A	#N/A		Tb11.01.2730	hypothetical protein, conserved	#N/A	#N/A
Tb11.02.5105	Present in the outer mitochondrial membrane proteome 15 (POMP15)	0.0604242	0.185361		Tb11.02.5105	Present in the outer mitochondrial membrane proteome 15 (POMP15)	0.110316	0.396655
Tb11.02.5360	hypothetical protein, conserved	-0.343673	1.80731		Tb11.02.5360	hypothetical protein, conserved	-0.0659034	0.190877
Tb11.02.5370	hypothetical protein, conserved	#N/A	#N/A		Tb11.02.5370	hypothetical protein, conserved	#N/A	#N/A
Tb11.02.5380	exosome complex exonuclease RRP44p homologue (RRP44)	#N/A	#N/A		Tb11.02.5380	exosome complex exonuclease RRP44p homologue (RRP44)	#N/A	#N/A
Tb11.02.5390	mRNA processing protein, putative	-0.400834	3.48452		Tb11.02.5390	mRNA processing protein, putative	-0.161443	0.835977
Tb11.02.5400	cystathionine beta-synthase, putative	-0.35563	1.78571		Tb11.02.5400	cystathionine beta-synthase, putative	-0.277102	1.21412
Tb11.02.5410	ubiquitin activating enzyme, putative	0.250553	1.02792		Tb11.02.5410	ubiquitin activating enzyme, putative	0.133693	0.430001
Tb11.02.5420	NADPH-cytochrome p450 reductase, putative (CPR)	-0.0537541	0.191568		Tb11.02.5420	NADPH-cytochrome p450 reductase, putative (CPR)	-0.108932	0.460291
Tb11.02.5430	hypothetical protein, conserved	0.0397012	0.101836		Tb11.02.5430	hypothetical protein, conserved	-0.571302	3.94689
Tb11.02.5440	hypothetical protein, conserved	-0.0787999	0.440024		Tb11.02.5440	hypothetical protein, conserved	-0.252152	2.44296
Tb427.BES10.1	expression site-associated gene 7 (ESAG7) protein, putative	4.86487	10.1284		Tb427.BES10.1	expression site-associated gene 7 (ESAG7) protein, putative	3.63271	4.83469
Tb427.BES10.10	variant surface glycoprotein (VSG) (VSG 427-19)	#N/A	#N/A		Tb427.BES10.10	variant surface glycoprotein (VSG) (VSG 427-19)	#N/A	#N/A
Tb427.BES10.2	expression site-associated gene 6 (ESAG6) protein, putative	0.995739	1.88674		Tb427.BES10.2	expression site-associated gene 6 (ESAG6) protein, putative	0.375819	0.388449
Tb427.BES10.3	expression site-associated gene 5 (ESAG5) protein, putative	1.30167	8.08453		Tb427.BES10.3	expression site-associated gene 5 (ESAG5) protein, putative	0.988505	4.90092
Tb427.BES10.4	expression site-associated gene 3 (ESAG3, pseudogene), putative	#N/A	#N/A		Tb427.BES10.4	expression site-associated gene 3 (ESAG3, pseudogene), putative	#N/A	#N/A
Tb427.BES10.5	expression site-associated gene 2 (ESAG2) protein, putative	#N/A	#N/A		Tb427.BES10.5	expression site-associated gene 2 (ESAG2) protein, putative	#N/A	#N/A
Tb427.BES10.6	expression site-associated gene 11 (ESAG11, pseudogene), putative	#N/A	#N/A		Tb427.BES10.6	expression site-associated gene 11 (ESAG11, pseudogene), putative	#N/A	#N/A
Tb427.BES10.7	expression site-associated gene 1 (ESAG1) protein, putative	#N/A	#N/A		Tb427.BES10.7	expression site-associated gene 1 (ESAG1) protein, putative	#N/A	#N/A
Tb427.BES10.8	variant surface glycoprotein (VSG), putative	2.78289	2.10629		Tb427.BES10.8	variant surface glycoprotein (VSG), putative	3.99521	5.10045
Tb427.BES10.9	variant surface glycoprotein (VSG, pseudogene), putative	#N/A	#N/A		Tb427.BES10.9	variant surface glycoprotein (VSG, pseudogene), putative	#N/A	#N/A
Tb427.BES122.1	expression site-associated gene 7 (ESAG7) protein, putative	3.42631	5.37334		Tb427.BES122.1	expression site-associated gene 7 (ESAG7) protein, putative	1.99618	1.91397
Tb427.BES122.10	expression site-associated gene 9 (ESAG9) protein, putative	-0.100643	0.0975618		Tb427.BES122.10	expression site-associated gene 9 (ESAG9) protein, putative	-0.287271	0.337154
Tb427.BES122.11	variant surface glycoprotein (VSG) (VSG 427-16)	#N/A	#N/A		Tb427.BES122.11	variant surface glycoprotein (VSG) (VSG 427-16)	#N/A	#N/A
Tb427.BES122.2	expression site-associated gene 6 (ESAG6) protein, putative	4.34244	8.35534		Tb427.BES122.2	expression site-associated gene 6 (ESAG6) protein, putative	2.39601	1.89619
Tb427.BES122.3	expression site-associated gene 5 (ESAG5, pseudogene), putative	1.15794	3.69914		Tb427.BES122.3	expression site-associated gene 5 (ESAG5, pseudogene), putative	1.13515	3.56213
Tb427.BES122.4	expression site-associated gene 3 (ESAG3, pseudogene), putative	0.782231	4.82164e-16		Tb427.BES122.4	expression site-associated gene 3 (ESAG3, pseudogene), putative	0.705006	4.82164e-16
Tb427.BES122.5	expression site-associated gene 4 (ESAG4) protein, putative	-0.472748	1.90597		Tb427.BES122.5	expression site-associated gene 4 (ESAG4) protein, putative	-0.598012	2.80861
Tb427.BES122.6	expression site-associated gene 8 (ESAG8) protein, putative	#N/A	#N/A		Tb427.BES122.6	expression site-associated gene 8 (ESAG8) protein, putative	#N/A	#N/A
Tb427.BES122.7	expression site-associated gene 3 (ESAG3) protein, putative	#N/A	#N/A		Tb427.BES122.7	expression site-associated gene 3 (ESAG3) protein, putative	#N/A	#N/A
Tb427.BES122.8	expression site-associated gene 4 (ESAG4) protein, putative	0.134804	0.226825		Tb427.BES122.8	expression site-associated gene 4 (ESAG4) protein, putative	-0.716078	2.34475
Tb427.BES122.9	variant surface glycoprotein (VSG, atypical), putative	#N/A	#N/A		Tb427.BES122.9	variant surface glycoprotein (VSG, atypical), putative	#N/A	#N/A
Tb427.BES126.1	expression site-associated gene 10 (ESAG10) protein, putative	3.38675	7.26141		Tb427.BES126.1	expression site-associated gene 10 (ESAG10) protein, putative	2.76001	5.06324
Tb427.BES126.10	expression site-associated gene 2 (ESAG2) protein, putative	#N/A	#N/A		Tb427.BES126.10	expression site-associated gene 2 (ESAG2) protein, putative	#N/A	#N/A
Tb427.BES126.11	expression site-associated gene 11 (ESAG11, pseudogene), putative	#N/A	#N/A		Tb427.BES126.11	expression site-associated gene 11 (ESAG11, pseudogene), putative	#N/A	#N/A
Tb427.BES126.12	expression site-associated gene 1 (ESAG1) protein, putative	#N/A	#N/A		Tb427.BES126.12	expression site-associated gene 1 (ESAG1) protein, putative	#N/A	#N/A
Tb427.BES126.13	variant surface glycoprotein (VSG, pseudogene), putative	#N/A	#N/A		Tb427.BES126.13	variant surface glycoprotein (VSG, pseudogene), putative	#N/A	#N/A
Tb427.BES126.14	expression site-associated gene 3 (ESAG3, pseudogene), putative	#N/A	#N/A		Tb427.BES126.14	expression site-associated gene 3 (ESAG3, pseudogene), putative	#N/A	#N/A
Tb427.BES126.15	variant surface glycoprotein (VSG) (VSG 427-11)	#N/A	#N/A		Tb427.BES126.15	variant surface glycoprotein (VSG) (VSG 427-11)	#N/A	#N/A
Tb427.BES126.2	expression site-associated gene 7 (ESAG7) protein, putative	3.92181	8.51983		Tb427.BES126.2	expression site-associated gene 7 (ESAG7) protein, putative	2.39102	3.57173
Tb427.BES126.3	expression site-associated gene 6 (ESAG6) protein, putative	3.79198	8.41372		Tb427.BES126.3	expression site-associated gene 6 (ESAG6) protein, putative	2.53057	3.73145
Tb427.BES126.4	expression site-associated gene 5 (ESAG5) protein, putative	1.30343	7.60759		Tb427.BES126.4	expression site-associated gene 5 (ESAG5) protein, putative	1.27259	7.29351
Tb427.BES126.5	expression site-associated gene 3 (ESAG3, pseudogene), putative	#N/A	#N/A		Tb427.BES126.5	expression site-associated gene 3 (ESAG3, pseudogene), putative	#N/A	#N/A
Tb427.BES126.6	expression site-associated gene 4 (ESAG4) protein, putative	-0.0659628	0.121083		Tb427.BES126.6	expression site-associated gene 4 (ESAG4) protein, putative	-0.678899	2.7961
Tb427.BES126.7	expression site-associated gene 8 (ESAG8) protein, putative	0.506498	0		Tb427.BES126.7	expression site-associated gene 8 (ESAG8) protein, putative	1.89072	0.981565
Tb427.BES126.8	expression site-associated gene 8 (ESAG8) protein, putative	#N/A	#N/A		Tb427.BES126.8	expression site-associated gene 8 (ESAG8) protein, putative	#N/A	#N/A
Tb427.BES126.9	expression site-associated gene 3 (ESAG3) protein, putative	#N/A	#N/A		Tb427.BES126.9	expression site-associated gene 3 (ESAG3) protein, putative	#N/A	#N/A
Tb427.BES129.1	neomycin phosphotranferase	#N/A	#N/A		Tb427.BES129.1	neomycin phosphotranferase	#N/A	#N/A
Tb427.BES129.10	expression site-associated gene 3 (ESAG3) protein, putative	#N/A	#N/A		Tb427.BES129.10	expression site-associated gene 3 (ESAG3) protein, putative	#N/A	#N/A
Tb427.BES129.11	expression site-associated gene 2 (ESAG2) protein, putative	#N/A	#N/A		Tb427.BES129.11	expression site-associated gene 2 (ESAG2) protein, putative	#N/A	#N/A
Tb427.BES129.12	expression site-associated gene 11 (ESAG11), fragment	#N/A	#N/A		Tb427.BES129.12	expression site-associated gene 11 (ESAG11), fragment	#N/A	#N/A
Tb427.BES129.13	expression site-associated gene 1 (ESAG1) protein, putative	#N/A	#N/A		Tb427.BES129.13	expression site-associated gene 1 (ESAG1) protein, putative	#N/A	#N/A
Tb427.BES129.14	variant surface glycoprotein (VSG) (VSG 427-9)	1.8641	8.67895e-16		Tb427.BES129.14	variant surface glycoprotein (VSG) (VSG 427-9)	3.4989	0.655835
Tb427.BES129.2	expression site-associated gene 7 (ESAG7) protein, putative	3.86619	8.16325		Tb427.BES129.2	expression site-associated gene 7 (ESAG7) protein, putative	2.8192	4.29257
Tb427.BES129.3	expression site-associated gene 7 (ESAG7) protein, putative	2.57953	4.27188		Tb427.BES129.3	expression site-associated gene 7 (ESAG7) protein, putative	1.76412	2.09244
Tb427.BES129.4	expression site-associated gene 6 (ESAG6) protein, putative	3.17887	6.88624		Tb427.BES129.4	expression site-associated gene 6 (ESAG6) protein, putative	2.55286	4.35301
Tb427.BES129.5	expression site-associated gene 5 (ESAG5) protein, putative	1.50432	7.90017		Tb427.BES129.5	expression site-associated gene 5 (ESAG5) protein, putative	0.433539	1.01073
Tb427.BES129.6	expression site-associated gene 3 (ESAG3), degenerate	#N/A	#N/A		Tb427.BES129.6	expression site-associated gene 3 (ESAG3), degenerate	#N/A	#N/A
Tb427.BES129.7	expression site-associated gene 4 (ESAG4) protein, putative	0.915338	1.41723		Tb427.BES129.7	expression site-associated gene 4 (ESAG4) protein, putative	0.71752	0.983874
Tb427.BES129.8	expression site-associated gene 12 (ESAG12) protein, putative	2.43901	5.31719		Tb427.BES129.8	expression site-associated gene 12 (ESAG12) protein, putative	1.4877	2.28374
Tb427.BES129.9	expression site-associated gene 8 (ESAG8) protein, putative	#N/A	#N/A		Tb427.BES129.9	expression site-associated gene 8 (ESAG8) protein, putative	#N/A	#N/A
Tb427.BES134.1	expression site-associated gene 10 (ESAG10) protein, putative	0.065588	0.150312		Tb427.BES134.1	expression site-associated gene 10 (ESAG10) protein, putative	0.469418	2.29627
Tb427.BES134.2	expression site-associated gene 7 (ESAG7) protein, putative	3.31894	7.20888		Tb427.BES134.2	expression site-associated gene 7 (ESAG7) protein, putative	2.04242	2.64691
Tb427.BES134.3	expression site-associated gene 6 (ESAG6) protein, putative	2.13239	2.77453		Tb427.BES134.3	expression site-associated gene 6 (ESAG6) protein, putative	1.40676	1.34866
Tb427.BES134.4	expression site-associated gene 5 (ESAG5) protein, putative	1.13506	6.48314		Tb427.BES134.4	expression site-associated gene 5 (ESAG5) protein, putative	1.50684	10.8495
Tb427.BES134.5	expression site-associated gene 3 (ESAG3), fragment	#N/A	#N/A		Tb427.BES134.5	expression site-associated gene 3 (ESAG3), fragment	#N/A	#N/A
Tb427.BES134.6	variant surface glycoprotein (VSG) (VSG 427-15)	4.01287	5.27181		Tb427.BES134.6	variant surface glycoprotein (VSG) (VSG 427-15)	4.06836	5.49769
Tb427.BES15.1	expression site-associated gene 10 (ESAG10) protein, putative	3.39379	6.86045		Tb427.BES15.1	expression site-associated gene 10 (ESAG10) protein, putative	2.80038	4.7839
Tb427.BES15.10	expression site-associated gene 11 (ESAG11, pseudogene), putative	#N/A	#N/A		Tb427.BES15.10	expression site-associated gene 11 (ESAG11, pseudogene), putative	#N/A	#N/A
Tb427.BES15.11	expression site-associated gene 1 (ESAG1) protein, putative	#N/A	#N/A		Tb427.BES15.11	expression site-associated gene 1 (ESAG1) protein, putative	#N/A	#N/A
Tb427.BES15.12	variant surface glycoprotein (VSG) (VSG 427-6)	#N/A	#N/A		Tb427.BES15.12	variant surface glycoprotein (VSG) (VSG 427-6)	#N/A	#N/A
Tb427.BES15.2	expression site-associated gene 7 (ESAG7) protein, putative	4.16444	7.84419		Tb427.BES15.2	expression site-associated gene 7 (ESAG7) protein, putative	3.23889	4.91143
Tb427.BES15.3	expression site-associated gene 6 (ESAG6) protein, putative	4.69083	12.4789		Tb427.BES15.3	expression site-associated gene 6 (ESAG6) protein, putative	3.88455	7.82801
Tb427.BES15.4	expression site-associated gene 5 (ESAG5) protein, putative	1.25038	6.43354		Tb427.BES15.4	expression site-associated gene 5 (ESAG5) protein, putative	1.12255	5.3328
Tb427.BES15.5	expression site-associated gene 3 (ESAG3), fragment	#N/A	#N/A		Tb427.BES15.5	expression site-associated gene 3 (ESAG3), fragment	#N/A	#N/A
Tb427.BES15.6	expression site-associated gene 4 (ESAG4, pseudogene), putative	#N/A	#N/A		Tb427.BES15.6	expression site-associated gene 4 (ESAG4, pseudogene), putative	#N/A	#N/A
Tb427.BES15.7	expression site-associated gene 8 (ESAG8) protein, putative	#N/A	#N/A		Tb427.BES15.7	expression site-associated gene 8 (ESAG8) protein, putative	#N/A	#N/A
Tb427.BES15.8	expression site-associated gene 3 (ESAG3) protein, putative	#N/A	#N/A		Tb427.BES15.8	expression site-associated gene 3 (ESAG3) protein, putative	#N/A	#N/A
Tb427.BES15.9	expression site-associated gene 2 (ESAG2) protein, putative	#N/A	#N/A		Tb427.BES15.9	expression site-associated gene 2 (ESAG2) protein, putative	#N/A	#N/A
Tb427.BES28.1	expression site-associated gene 7 (ESAG7) protein, putative	2.65129	3.99856		Tb427.BES28.1	expression site-associated gene 7 (ESAG7) protein, putative	1.82467	2.08422
Tb427.BES28.10	expression site-associated gene 3 (ESAG3) protein, putative	1.3755	0.777636		Tb427.BES28.10	expression site-associated gene 3 (ESAG3) protein, putative	1.40376	0.922863
Tb427.BES28.11	expression site-associated gene 2 (ESAG2) protein, putative	#N/A	#N/A		Tb427.BES28.11	expression site-associated gene 2 (ESAG2) protein, putative	#N/A	#N/A
Tb427.BES28.12	expression site-associated gene 11 (ESAG11), degenerate	#N/A	#N/A		Tb427.BES28.12	expression site-associated gene 11 (ESAG11), degenerate	#N/A	#N/A
Tb427.BES28.13	expression site-associated gene 1 (ESAG1) protein, putative	#N/A	#N/A		Tb427.BES28.13	expression site-associated gene 1 (ESAG1) protein, putative	#N/A	#N/A
Tb427.BES28.14	variant surface glycoprotein (VSG, pseudogene), putative	#N/A	#N/A		Tb427.BES28.14	variant surface glycoprotein (VSG, pseudogene), putative	#N/A	#N/A
Tb427.BES28.15	variant surface glycoprotein (VSG) (VSG 427-21)	2.67298	0.268677		Tb427.BES28.15	variant surface glycoprotein (VSG) (VSG 427-21)	4.05237	1.12534
Tb427.BES28.2	expression site-associated gene 7 (ESAG7) protein, putative	2.72019	3.93922		Tb427.BES28.2	expression site-associated gene 7 (ESAG7) protein, putative	1.27447	1.00848
Tb427.BES28.3	expression site-associated gene 7 (ESAG7) protein, putative	3.93032	8.13985		Tb427.BES28.3	expression site-associated gene 7 (ESAG7) protein, putative	2.57556	3.35938
Tb427.BES28.4	expression site-associated gene 6 (ESAG6) protein, putative	3.01032	5.78815		Tb427.BES28.4	expression site-associated gene 6 (ESAG6) protein, putative	2.41628	3.59369
Tb427.BES28.5	expression site-associated gene 5 (ESAG5) protein, putative	1.34897	8.17123		Tb427.BES28.5	expression site-associated gene 5 (ESAG5) protein, putative	0.663506	2.39228
Tb427.BES28.6	expression site-associated gene 3 (ESAG3), degenerate	#N/A	#N/A		Tb427.BES28.6	expression site-associated gene 3 (ESAG3), degenerate	#N/A	#N/A
Tb427.BES28.7	expression site-associated gene 4 (ESAG4) protein, putative	0.0202402	0.0207117		Tb427.BES28.7	expression site-associated gene 4 (ESAG4) protein, putative	-0.417072	0.895446
Tb427.BES28.8	expression site-associated gene 12 (ESAG12) protein, putative	1.7247	5.50307		Tb427.BES28.8	expression site-associated gene 12 (ESAG12) protein, putative	0.715403	1.28065
Tb427.BES28.9	expression site-associated gene 8 (ESAG8) protein, putative	#N/A	#N/A		Tb427.BES28.9	expression site-associated gene 8 (ESAG8) protein, putative	#N/A	#N/A
Tb427.BES29.1	expression site-associated gene 10 (ESAG10) protein, putative	3.43465	8.65722		Tb427.BES29.1	expression site-associated gene 10 (ESAG10) protein, putative	2.83181	6.08389
Tb427.BES29.2	expression site-associated gene 6 (ESAG6) protein, putative	0.619125	1.00645		Tb427.BES29.2	expression site-associated gene 6 (ESAG6) protein, putative	-0.273001	0.300224
Tb427.BES29.3	expression site-associated gene 7 (ESAG7) protein, putative	4.86705	8.23579		Tb427.BES29.3	expression site-associated gene 7 (ESAG7) protein, putative	4.09474	5.64962
Tb427.BES29.4	expression site-associated gene 5 (ESAG5) protein, putative	1.26978	7.57959		Tb427.BES29.4	expression site-associated gene 5 (ESAG5) protein, putative	1.18607	6.71396
Tb427.BES29.5	expression site-associated gene 3 (ESAG3), fragment	#N/A	#N/A		Tb427.BES29.5	expression site-associated gene 3 (ESAG3), fragment	#N/A	#N/A
Tb427.BES29.6	expression site-associated gene 2 (ESAG2) protein, putative	3.63688	2.06864		Tb427.BES29.6	expression site-associated gene 2 (ESAG2) protein, putative	2.92931	1.41546
Tb427.BES29.7	expression site-associated gene 11 (ESAG11, pseudogene), putative	#N/A	#N/A		Tb427.BES29.7	expression site-associated gene 11 (ESAG11, pseudogene), putative	#N/A	#N/A
Tb427.BES29.8	expression site-associated gene 1 (ESAG1) protein, putative	#N/A	#N/A		Tb427.BES29.8	expression site-associated gene 1 (ESAG1) protein, putative	#N/A	#N/A
Tb427.BES29.9	variant surface glycoprotein (VSG) (VSG 427-8)	3.37908	1.82347		Tb427.BES29.9	variant surface glycoprotein (VSG) (VSG 427-8)	5.46386	5.23
Tb427.BES40.1	hygromycin resistance protein	#N/A	#N/A		Tb427.BES40.1	hygromycin resistance protein	#N/A	#N/A
Tb427.BES40.10	expression site-associated gene 3 (ESAG3) protein, putative	3.49265	2.41794		Tb427.BES40.10	expression site-associated gene 3 (ESAG3) protein, putative	2.13278	0.781202
Tb427.BES40.11	expression site-associated gene 12 (ESAG12) protein, putative	#N/A	#N/A		Tb427.BES40.11	expression site-associated gene 12 (ESAG12) protein, putative	#N/A	#N/A
Tb427.BES40.12	hypothetical protein	#N/A	#N/A		Tb427.BES40.12	hypothetical protein	#N/A	#N/A
Tb427.BES40.13	expression site-associated gene 4 (ESAG4) protein, putative	1.36066	2.28622		Tb427.BES40.13	expression site-associated gene 4 (ESAG4) protein, putative	1.00367	1.39218
Tb427.BES40.14	expression site-associated gene 8 (ESAG8) protein, putative	#N/A	#N/A		Tb427.BES40.14	expression site-associated gene 8 (ESAG8) protein, putative	#N/A	#N/A
Tb427.BES40.15	expression site-associated gene 8 (ESAG8) protein, putative	#N/A	#N/A		Tb427.BES40.15	expression site-associated gene 8 (ESAG8) protein, putative	#N/A	#N/A
Tb427.BES40.16	expression site-associated gene 3 (ESAG3) protein, putative	#N/A	#N/A		Tb427.BES40.16	expression site-associated gene 3 (ESAG3) protein, putative	#N/A	#N/A
Tb427.BES40.17	hypothetical protein	1.12564	0.38621		Tb427.BES40.17	hypothetical protein	0.286928	4.82164e-16
Tb427.BES40.18	expression site-associated gene 2 (ESAG2) protein, putative	#N/A	#N/A		Tb427.BES40.18	expression site-associated gene 2 (ESAG2) protein, putative	#N/A	#N/A
Tb427.BES40.19	expression site-associated gene 11 (ESAG11, pseudogene), putative	#N/A	#N/A		Tb427.BES40.19	expression site-associated gene 11 (ESAG11, pseudogene), putative	#N/A	#N/A
Tb427.BES40.2	expression site-associated gene 7 (ESAG7) protein, putative	4.03093	9.28049		Tb427.BES40.2	expression site-associated gene 7 (ESAG7) protein, putative	2.82577	4.50368
Tb427.BES40.20	expression site-associated gene 1 (ESAG1) protein, putative	#N/A	#N/A		Tb427.BES40.20	expression site-associated gene 1 (ESAG1) protein, putative	#N/A	#N/A
Tb427.BES40.21	variant surface glycoprotein (VSG, psuedogene), fragment	#N/A	#N/A		Tb427.BES40.21	variant surface glycoprotein (VSG, psuedogene), fragment	#N/A	#N/A
Tb427.BES40.22	variant surface glycoprotein (VSG) (VSG 427-2)	3.07147	1.10297		Tb427.BES40.22	variant surface glycoprotein (VSG) (VSG 427-2)	4.23059	2.11559
Tb427.BES40.3	expression site-associated gene 6 (ESAG6) protein, putative	3.77117	6.15705		Tb427.BES40.3	expression site-associated gene 6 (ESAG6) protein, putative	3.32473	5.00785
Tb427.BES40.4	expression site-associated gene 5 (ESAG5, pseudogene), putative	#N/A	#N/A		Tb427.BES40.4	expression site-associated gene 5 (ESAG5, pseudogene), putative	#N/A	#N/A
Tb427.BES40.5	expression site-associated gene 3 (ESAG3), degenerate	#N/A	#N/A		Tb427.BES40.5	expression site-associated gene 3 (ESAG3), degenerate	#N/A	#N/A
Tb427.BES40.6	hypothetical protein	1.08068	0.581133		Tb427.BES40.6	hypothetical protein	0.360115	0.100744
Tb427.BES40.7	expression site-associated gene 4 (ESAG4) protein, putative	1.13717	2.82108		Tb427.BES40.7	expression site-associated gene 4 (ESAG4) protein, putative	1.2387	3.3321
Tb427.BES40.8	hypothetical protein	1.79849	6.85783		Tb427.BES40.8	hypothetical protein	0.770379	1.64723
Tb427.BES40.9	expression site-associated gene 8 (ESAG8) protein, putative	#N/A	#N/A		Tb427.BES40.9	expression site-associated gene 8 (ESAG8) protein, putative	#N/A	#N/A
Tb427.BES51.1	expression site-associated gene 10 (ESAG10) protein, putative	4.65979	11.2832		Tb427.BES51.1	expression site-associated gene 10 (ESAG10) protein, putative	3.58657	6.95143
Tb427.BES51.10	expression site-associated gene 11 (ESAG11, pseudogene), putative	#N/A	#N/A		Tb427.BES51.10	expression site-associated gene 11 (ESAG11, pseudogene), putative	#N/A	#N/A
Tb427.BES51.11	expression site-associated gene 1 (ESAG1) protein, putative	0.165478	0.139884		Tb427.BES51.11	expression site-associated gene 1 (ESAG1) protein, putative	0.21647	0.201418
Tb427.BES51.12	variant surface glycoprotein (VSG) (VSG 427-13)	1.86737	1.73579e-15		Tb427.BES51.12	variant surface glycoprotein (VSG) (VSG 427-13)	3.13039	0.521256
Tb427.BES51.2	expression site-associated gene 7 (ESAG7) protein, putative	3.61409	13.0793		Tb427.BES51.2	expression site-associated gene 7 (ESAG7) protein, putative	2.67428	7.11921
Tb427.BES51.3	expression site-associated gene 6 (ESAG6) protein, putative	4.06075	13.6527		Tb427.BES51.3	expression site-associated gene 6 (ESAG6) protein, putative	3.53634	9.5521
Tb427.BES51.4	expression site-associated gene 5 (ESAG5) protein, putative	1.22252	7.38104		Tb427.BES51.4	expression site-associated gene 5 (ESAG5) protein, putative	1.01048	5.24923
Tb427.BES51.5	expression site-associated gene 3 (ESAG3, pseudogene), putative	#N/A	#N/A		Tb427.BES51.5	expression site-associated gene 3 (ESAG3, pseudogene), putative	#N/A	#N/A
Tb427.BES51.6	expression site-associated gene 4 (ESAG4, pseudogene), putative	-0.194482	0.734959		Tb427.BES51.6	expression site-associated gene 4 (ESAG4, pseudogene), putative	-0.925616	9.25412
Tb427.BES51.7	expression site-associated gene 8 (ESAG8) protein, putative	#N/A	#N/A		Tb427.BES51.7	expression site-associated gene 8 (ESAG8) protein, putative	#N/A	#N/A
Tb427.BES51.8	expression site-associated gene 3 (ESAG3, pseudogene), putative	#N/A	#N/A		Tb427.BES51.8	expression site-associated gene 3 (ESAG3, pseudogene), putative	#N/A	#N/A
Tb427.BES51.9	expression site-associated gene 2 (ESAG2) protein, putative	1.91748	2.12414		Tb427.BES51.9	expression site-associated gene 2 (ESAG2) protein, putative	1.07398	0.807629
Tb427.BES56.1	expression site-associated gene 10 (ESAG10) protein, putative	2.72759	4.68672		Tb427.BES56.1	expression site-associated gene 10 (ESAG10) protein, putative	2.00533	2.7669
Tb427.BES56.10	expression site-associated gene 2 (ESAG2) protein, putative	#N/A	#N/A		Tb427.BES56.10	expression site-associated gene 2 (ESAG2) protein, putative	#N/A	#N/A
Tb427.BES56.11	expression site-associated gene 11 (ESAG11, pseudogene), putative	#N/A	#N/A		Tb427.BES56.11	expression site-associated gene 11 (ESAG11, pseudogene), putative	#N/A	#N/A
Tb427.BES56.12	expression site-associated gene 1 (ESAG1) protein, putative	#N/A	#N/A		Tb427.BES56.12	expression site-associated gene 1 (ESAG1) protein, putative	#N/A	#N/A
Tb427.BES56.13	variant surfave glycoprotein (VSG) (VSG 427-17)	#N/A	#N/A		Tb427.BES56.13	variant surfave glycoprotein (VSG) (VSG 427-17)	#N/A	#N/A
Tb427.BES56.2	expression site-associated gene 6 (ESAG6) protein, putative	0.58744	0.916671		Tb427.BES56.2	expression site-associated gene 6 (ESAG6) protein, putative	-0.490827	0.619341
Tb427.BES56.3	expression site-associated gene 7 (ESAG7) protein, putative	4.37544	8.97861		Tb427.BES56.3	expression site-associated gene 7 (ESAG7) protein, putative	2.28573	1.72615
Tb427.BES56.4	expression site-associated gene 5 (ESAG5) protein, putative	1.35613	6.94687		Tb427.BES56.4	expression site-associated gene 5 (ESAG5) protein, putative	1.56503	9.04882
Tb427.BES56.5	expression site-associated gene 3 (ESAG3, pseudogene), putative	#N/A	#N/A		Tb427.BES56.5	expression site-associated gene 3 (ESAG3, pseudogene), putative	#N/A	#N/A
Tb427.BES56.6	expression site-associated gene 4 (ESAG4) protein, putative	0.858653	1.34474		Tb427.BES56.6	expression site-associated gene 4 (ESAG4) protein, putative	0.146848	0.0973296
Tb427.BES56.7	expression site-associated gene 8 (ESAG8) protein, putative	#N/A	#N/A		Tb427.BES56.7	expression site-associated gene 8 (ESAG8) protein, putative	#N/A	#N/A
Tb427.BES56.8	expression site-associated gene 8 (ESAG8) protein, putative	#N/A	#N/A		Tb427.BES56.8	expression site-associated gene 8 (ESAG8) protein, putative	#N/A	#N/A
Tb427.BES56.9	expression site-associated gene 3 (ESAG3, pseudogene), putative	#N/A	#N/A		Tb427.BES56.9	expression site-associated gene 3 (ESAG3, pseudogene), putative	#N/A	#N/A
Tb427.BES64.1	expression site-associated gene 7 (ESAG7) protein, putative	-0.306158	0.184115		Tb427.BES64.1	expression site-associated gene 7 (ESAG7) protein, putative	-0.743296	0.582791
Tb427.BES64.2	variant surface glycoprotein (VSG) (VSG 427-14)	4.66147	7.30173		Tb427.BES64.2	variant surface glycoprotein (VSG) (VSG 427-14)	5.36104	9.15946
Tb427.BES65.1	expression site-associated gene 6 (ESAG6) protein, putative	1.00786	1.54084		Tb427.BES65.1	expression site-associated gene 6 (ESAG6) protein, putative	-0.758568	0.763659
Tb427.BES65.10	expression site-associated gene 11 (ESAG11, pseudogene), putative	#N/A	#N/A		Tb427.BES65.10	expression site-associated gene 11 (ESAG11, pseudogene), putative	#N/A	#N/A
Tb427.BES65.11	expression site-associated gene 1 (ESAG1) protein, putative	#N/A	#N/A		Tb427.BES65.11	expression site-associated gene 1 (ESAG1) protein, putative	#N/A	#N/A
Tb427.BES65.12	expression site-associated gene 3 (ESAG3), degenerate	#N/A	#N/A		Tb427.BES65.12	expression site-associated gene 3 (ESAG3), degenerate	#N/A	#N/A
Tb427.BES65.13	variant surface glycoprotein (VSG) (VSG 427-3)	#N/A	#N/A		Tb427.BES65.13	variant surface glycoprotein (VSG) (VSG 427-3)	#N/A	#N/A
Tb427.BES65.2	expression site-associated gene 6 (ESAG6) protein, putative	1.31499	2.42401		Tb427.BES65.2	expression site-associated gene 6 (ESAG6) protein, putative	0.826111	1.0434
Tb427.BES65.3	expression site-associated gene 5 (ESAG5) protein, putative	1.29798	6.77468		Tb427.BES65.3	expression site-associated gene 5 (ESAG5) protein, putative	1.44163	8.2024
Tb427.BES65.4	expression site-associated gene 3 (ESAG3), degenerate	#N/A	#N/A		Tb427.BES65.4	expression site-associated gene 3 (ESAG3), degenerate	#N/A	#N/A
Tb427.BES65.5	expression site-associated gene 4 (ESAG4) protein, putative	0.00634797	0		Tb427.BES65.5	expression site-associated gene 4 (ESAG4) protein, putative	-0.589267	1.34614
Tb427.BES65.6	expression site-associated gene 12 (ESAG12), putative	1.98899	7.58397		Tb427.BES65.6	expression site-associated gene 12 (ESAG12), putative	1.01288	2.36413
Tb427.BES65.7	expression site-associated gene 8 (ESAG8) protein, putative	#N/A	#N/A		Tb427.BES65.7	expression site-associated gene 8 (ESAG8) protein, putative	#N/A	#N/A
Tb427.BES65.8	expression site-associated gene 3 (ESAG3), putative	#N/A	#N/A		Tb427.BES65.8	expression site-associated gene 3 (ESAG3), putative	#N/A	#N/A
Tb427.BES65.9	expression site-associated gene 2 (ESAG2) protein, putative	#N/A	#N/A		Tb427.BES65.9	expression site-associated gene 2 (ESAG2) protein, putative	#N/A	#N/A
Tb427.BES98.1	expression site-associated gene 7 (ESAG7) protein, putative	4.1669	8.82217		Tb427.BES98.1	expression site-associated gene 7 (ESAG7) protein, putative	3.61244	6.82417
Tb427.BES98.10	expression site-associated gene 11 (ESAG11, pseudogene), putative	#N/A	#N/A		Tb427.BES98.10	expression site-associated gene 11 (ESAG11, pseudogene), putative	#N/A	#N/A
Tb427.BES98.11	expression site-associated gene 1 (ESAG1) protein, putative	#N/A	#N/A		Tb427.BES98.11	expression site-associated gene 1 (ESAG1) protein, putative	#N/A	#N/A
Tb427.BES98.12	variant surface glycoprotein (VSG) (VSG 427-18)	4.30912	1.37584		Tb427.BES98.12	variant surface glycoprotein (VSG) (VSG 427-18)	6.34303	4.10374
Tb427.BES98.2	expression site-associated gene 6 (ESAG6) protein, putative	2.89621	7.68932		Tb427.BES98.2	expression site-associated gene 6 (ESAG6) protein, putative	2.30661	5.04609
Tb427.BES98.3	expression site-associated gene 5 (ESAG5) protein, putative	1.38343	7.07386		Tb427.BES98.3	expression site-associated gene 5 (ESAG5) protein, putative	0.581502	1.63631
Tb427.BES98.4	expression site-associated gene 3 (ESAG3), degenerate	#N/A	#N/A		Tb427.BES98.4	expression site-associated gene 3 (ESAG3), degenerate	#N/A	#N/A
Tb427.BES98.5	expression site-associated gene 4 (ESAG4) protein, putative	0.82529	1.19241		Tb427.BES98.5	expression site-associated gene 4 (ESAG4) protein, putative	0.743669	0.967596
Tb427.BES98.6	hypothetical protein	1.96467	5.12515		Tb427.BES98.6	hypothetical protein	0.879601	1.36456
Tb427.BES98.7	expression site-associated gene 8 (ESAG8) protein, putative	#N/A	#N/A		Tb427.BES98.7	expression site-associated gene 8 (ESAG8) protein, putative	#N/A	#N/A
Tb427.BES98.8	expression site-associated gene 3 (ESAG3, pseudogene), putative	#N/A	#N/A		Tb427.BES98.8	expression site-associated gene 3 (ESAG3, pseudogene), putative	#N/A	#N/A
Tb427.BES98.9	expression site-associated gene 2 (ESAG2) protein, putative	5.37122	3.08529		Tb427.BES98.9	expression site-associated gene 2 (ESAG2) protein, putative	6.08916	4.57613
Tb927.1.10	hypothetical protein	#N/A	#N/A		Tb927.1.10	hypothetical protein	#N/A	#N/A
Tb927.1.1000	developmentally regulated phosphoprotein	-0.064355	0.332481		Tb927.1.1000	developmentally regulated phosphoprotein	-0.118349	0.747805
Tb927.1.1010	E3 ubiquitin-protein ligase KCMF1, putative	0.103297	0.325116		Tb927.1.1010	E3 ubiquitin-protein ligase KCMF1, putative	0.357322	1.91854
Tb927.1.1020	leucine-rich repeat-containing protein	0.100852	0.306303		Tb927.1.1020	leucine-rich repeat-containing protein	0.200023	0.773018
Tb927.1.1030	leucine-rich repeat protein (LRRP), putative	-0.0611298	0.257587		Tb927.1.1030	leucine-rich repeat protein (LRRP), putative	-0.00824533	0.0263547
Tb927.1.1040	hypothetical protein, unlikely	#N/A	#N/A		Tb927.1.1040	hypothetical protein, unlikely	#N/A	#N/A
Tb927.1.1050	Metallo-dependent phosphatase-like domain-containing protein	-0.291136	1.99433		Tb927.1.1050	Metallo-dependent phosphatase-like domain-containing protein	-0.106492	0.461276
Tb927.1.1060	Cell cycle checkpoint protein RAD1-like, putative	-0.0687316	0.225339		Tb927.1.1060	Cell cycle checkpoint protein RAD1-like, putative	0.137077	0.547303
Tb927.1.1080	TFIIH basal transcription factor subunit (TSP1)	0.123923	0.646778		Tb927.1.1080	TFIIH basal transcription factor subunit (TSP1)	0.0610111	0.257542
Tb927.1.110	hypothetical protein, conserved	-0.313591	0.791536		Tb927.1.110	hypothetical protein, conserved	-0.640658	2.36023
Tb927.1.1100	conserved protein, unknown function	0.0853539	0.453302		Tb927.1.1100	conserved protein, unknown function	-0.0133199	0.0528058
Tb927.1.1120	ribosomal RNA-processing protein 8, putative (RRP8)	-0.21712	1.13968		Tb927.1.1120	ribosomal RNA-processing protein 8, putative (RRP8)	-0.279289	1.68292
Tb927.1.1130	glycerol-3-phosphate dehydrogenase (FAD-dependent), putative	-0.163213	0.665781		Tb927.1.1130	glycerol-3-phosphate dehydrogenase (FAD-dependent), putative	-0.0433384	0.128786
Tb927.1.1140	Transmembrane protein 231, putative	0.0422962	0.127986		Tb927.1.1140	Transmembrane protein 231, putative	0.132804	0.522542
Tb927.1.1150	zeta tubulin	0.00701775	0.0158419		Tb927.1.1150	zeta tubulin	0.193627	0.797879
Tb927.1.1160	kinetoplast ribosomal PPR-repeat containing protein 3 (KRIPP3)	-0.184865	1.24306		Tb927.1.1160	kinetoplast ribosomal PPR-repeat containing protein 3 (KRIPP3)	-0.130446	0.747464
Tb927.1.1170	DNA-directed RNA polymerase 2, RPB12 subunit (RPB12)	-0.17476	1.03484		Tb927.1.1170	DNA-directed RNA polymerase 2, RPB12 subunit (RPB12)	-0.403088	3.97003
Tb927.1.1200	SSU ribosomal protein, mitochondrial (MRPS15)	-0.12879	0.761763		Tb927.1.1200	SSU ribosomal protein, mitochondrial (MRPS15)	-0.45688	5.81291
Tb927.1.1210	conserved protein, unknown function	-0.144996	0.377936		Tb927.1.1210	conserved protein, unknown function	-0.0858097	0.198434
Tb927.1.1220	RWD domain-containing protein	-0.0701351	0.271437		Tb927.1.1220	RWD domain-containing protein	-0.130824	0.607719
Tb927.1.1230	chaperone protein DNAj, putative	0.173132	0.992047		Tb927.1.1230	chaperone protein DNAj, putative	0.0639937	0.261791
Tb927.1.1240	cytidine triphosphate synthase, putative	-0.272493	1.35587		Tb927.1.1240	cytidine triphosphate synthase, putative	-0.309352	1.65432
Tb927.1.1270	homocysteine S-methyltransferase, putative	0.106142	0.305351		Tb927.1.1270	homocysteine S-methyltransferase, putative	0.296243	1.26292
Tb927.1.1300	hypothetical transmembrane protein, conserved	0.122568	0.383233		Tb927.1.1300	hypothetical transmembrane protein, conserved	-0.0542479	0.13553
Tb927.1.1310	transmembrane protein, conserved	-0.239128	2.2931		Tb927.1.1310	transmembrane protein, conserved	-0.363484	4.68014
Tb927.1.1330	Mitochondrial Editosome-like Complex TUTase (MEAT1)	-0.200687	1.29861		Tb927.1.1330	Mitochondrial Editosome-like Complex TUTase (MEAT1)	0.0860958	0.401828
Tb927.1.1340	Quinonprotein alcohol dehydrogenase-like protein, putative	0.134108	0.72639		Tb927.1.1340	Quinonprotein alcohol dehydrogenase-like protein, putative	0.29222	2.43325
Tb927.1.1350	kinesin heavy chain, putative	-0.246596	1.31548		Tb927.1.1350	kinesin heavy chain, putative	-0.0948722	0.350209
Tb927.1.1370	rRNA biogenesis protein, putative	-0.79758	3.14284		Tb927.1.1370	rRNA biogenesis protein, putative	-0.812435	3.24539
Tb927.1.1380	serine/threonine protein phosphatase 2A regulatory subunit, putative	0.409211	0.858891		Tb927.1.1380	serine/threonine protein phosphatase 2A regulatory subunit, putative	0.728648	2.17383
Tb927.1.1390	hypothetical protein, conserved	-0.146782	0.535279		Tb927.1.1390	hypothetical protein, conserved	-0.0420932	0.116407
Tb927.1.1400	Overproducer of inositol protein 10 homolog, putative	0.0978372	0.317122		Tb927.1.1400	Overproducer of inositol protein 10 homolog, putative	-0.225734	0.952407
Tb927.1.1420	conserved protein, unknown function	-0.111511	0.447092		Tb927.1.1420	conserved protein, unknown function	-0.253853	1.44378
Tb927.1.1470	conserved protein, unknown function	0.857845	2.00438		Tb927.1.1470	conserved protein, unknown function	0.276125	0.387638
Tb927.1.1500	conserved protein, unknown function	1.31856	2.6507		Tb927.1.1500	conserved protein, unknown function	0.857009	1.26132
Tb927.1.1530	protein kinase, putative	0.0103936	0.0207855		Tb927.1.1530	protein kinase, putative	0.022923	0.047933
Tb927.1.1540	Tubulin/FtsZ family, putative	-0.0970272	0.286497		Tb927.1.1540	Tubulin/FtsZ family, putative	-0.118327	0.36783
Tb927.1.1550	tubulin-tyrosine ligase, putative	0.149189	1.16074		Tb927.1.1550	tubulin-tyrosine ligase, putative	0.233182	2.36129
Tb927.1.1560	vesicular-fusion protein nsf, putative	-0.0861888	0.401083		Tb927.1.1560	vesicular-fusion protein nsf, putative	0.0702682	0.315928
Tb927.1.1580	cytochrome c oxidase assembly factor, putative	-0.130247	0.477773		Tb927.1.1580	cytochrome c oxidase assembly factor, putative	0.058506	0.176325
Tb927.1.1600	pseudouridine synthase TruD, putative	-0.241999	0.880173		Tb927.1.1600	pseudouridine synthase TruD, putative	-0.31183	1.28304
Tb927.1.1610	hypothetical protein, conserved	0.0450035	0.179856		Tb927.1.1610	hypothetical protein, conserved	-0.593532	8.12297
Tb927.1.1620	ATP-dependent DEAD/H RNA helicase, putative	-0.285319	1.26979		Tb927.1.1620	ATP-dependent DEAD/H RNA helicase, putative	-0.352737	1.76743
Tb927.1.1630	transcription elongation factor 1 homolog (ELOF1)	-0.227422	0.746385		Tb927.1.1630	transcription elongation factor 1 homolog (ELOF1)	-0.184372	0.563582
Tb927.1.1640	hypothetical protein, conserved	-0.0540677	0.188358		Tb927.1.1640	hypothetical protein, conserved	-0.0456035	0.154238
Tb927.1.1660	ESCO acetyltransferase domain-containing protein	0.039989	0.0873253		Tb927.1.1660	ESCO acetyltransferase domain-containing protein	-0.00687896	0.0125827
Tb927.1.1670	ARM-like helical domain-containing protein	-0.338075	3.29698		Tb927.1.1670	ARM-like helical domain-containing protein	0.156698	0.983902
Tb927.1.1680	Transcription elongation factor 1 domain-containing protein	-0.113452	0.42096		Tb927.1.1680	Transcription elongation factor 1 domain-containing protein	0.0687944	0.22597
Tb927.1.1690	Mitochondrial protein 90 (KREN1)	0.0420099	0.154388		Tb927.1.1690	Mitochondrial protein 90 (KREN1)	0.265361	1.8503
Tb927.1.1700	AATF protein, putative	-0.410618	1.01504		Tb927.1.1700	AATF protein, putative	-0.749452	2.59827
Tb927.1.1710	transmembrane protein, conserved	-0.294565	2.34894		Tb927.1.1710	transmembrane protein, conserved	-0.0955909	0.449344
Tb927.1.1720	cyclophilin 15, putative	-0.207474	1.18023		Tb927.1.1720	cyclophilin 15, putative	-0.0177458	0.0563294
Tb927.1.1730	conserved protein, unknown function	-0.104986	0.609222		Tb927.1.1730	conserved protein, unknown function	-0.21751	1.78968
Tb927.1.1740	hypothetical protein	0.76917	1.94893		Tb927.1.1740	hypothetical protein	0.859565	2.33173
Tb927.1.1750	conserved protein, unknown function	-0.0485627	0.122357		Tb927.1.1750	conserved protein, unknown function	-0.180597	0.62462
Tb927.1.1760	hypothetical transmembrane protein	-0.12964	0.36565		Tb927.1.1760	hypothetical transmembrane protein	-0.537948	2.84603
Tb927.1.1770	glutaredoxin, putative	-0.146276	0.590932		Tb927.1.1770	glutaredoxin, putative	0.0396206	0.118849
Tb927.1.1790	hypothetical PIN domain-containing protein, conserved	0.0588563	0.224554		Tb927.1.1790	hypothetical PIN domain-containing protein, conserved	-0.466518	4.52309
Tb927.1.1820	hypothetical PIN domain-containing protein	0.208835	0.931542		Tb927.1.1820	hypothetical PIN domain-containing protein	0.412421	2.72303
Tb927.1.1840	conserved protein, unknown function	0.552377	2.12847		Tb927.1.1840	conserved protein, unknown function	0.0611216	0.114365
Tb927.1.1850	hypothetical protein, conserved	0.384095	1.48879		Tb927.1.1850	hypothetical protein, conserved	0.0903247	0.209002
Tb927.1.1880	WD40 repeat-containing protein	0.0884657	0.322488		Tb927.1.1880	WD40 repeat-containing protein	-0.12863	0.521946
Tb927.1.1890	Replication Factor C Subunit 1-related protein	0.140514	0.956839		Tb927.1.1890	Replication Factor C Subunit 1-related protein	-0.097782	0.573963
Tb927.1.1910	MORN repeat-containing protein	-0.177128	1.09156		Tb927.1.1910	MORN repeat-containing protein	-0.0335666	0.129372
Tb927.1.1920	conserved protein, unknown function	0.0600126	0.213895		Tb927.1.1920	conserved protein, unknown function	-0.32463	2.25023
Tb927.1.1930	phosphatidylinositol 3-kinase, putative	0.262135	0.595059		Tb927.1.1930	phosphatidylinositol 3-kinase, putative	0.263817	0.600312
Tb927.1.1960	chaperone protein DNAj, putative	-0.359143	2.12085		Tb927.1.1960	chaperone protein DNAj, putative	-0.49728	3.65612
Tb927.1.1980	Protein transport protein yif1, putative	0.250813	2.31965		Tb927.1.1980	Protein transport protein yif1, putative	0.0761832	0.404616
Tb927.1.1990	Pre-mRNA-splicing factor 38, putative	0.178151	0.746223		Tb927.1.1990	Pre-mRNA-splicing factor 38, putative	0.247938	1.22421
Tb927.1.2020	hypothetical protein, unlikely	#N/A	#N/A		Tb927.1.2020	hypothetical protein, unlikely	#N/A	#N/A
Tb927.1.2040	expression site-associated gene 2 (ESAG2) protein, putative	1.80405	3.07695		Tb927.1.2040	expression site-associated gene 2 (ESAG2) protein, putative	0.755466	0.771561
Tb927.1.2100	cysteine peptidase, Clan CA, family C2, putative (CALP1.1)	0.374489	1.63089		Tb927.1.2100	cysteine peptidase, Clan CA, family C2, putative (CALP1.1)	-0.0549681	0.131298
Tb927.1.2110	Calpain-like protein 1.2 (CALP1.2)	0.696074	2.03109		Tb927.1.2110	Calpain-like protein 1.2 (CALP1.2)	0.584731	1.54131
Tb927.1.2120	Calpain-like protein CALP1.3 (CALP1.3)	0.274137	1.16511		Tb927.1.2120	Calpain-like protein CALP1.3 (CALP1.3)	0.385547	1.98757
Tb927.1.2150	calpain-like cysteine peptidase, Clan CA, family C2	1.16068	3.51253		Tb927.1.2150	calpain-like cysteine peptidase, Clan CA, family C2	0.273181	0.396146
Tb927.1.2160	calpain-like protein fragment, putative	1.39348	4.58211		Tb927.1.2160	calpain-like protein fragment, putative	0.716146	1.53566
Tb927.1.2190	Raptor N-terminal CASPase like domain containing protein, putative	0.0180609	0.0370421		Tb927.1.2190	Raptor N-terminal CASPase like domain containing protein, putative	0.161728	0.450912
Tb927.1.2200	zinc finger protein family member, putative (ZC3H4)	0.193586	0.472672		Tb927.1.2200	zinc finger protein family member, putative (ZC3H4)	-0.154223	0.349767
Tb927.1.2210	nucleosome assembly protein (NAP), putative	-0.357	1.75489		Tb927.1.2210	nucleosome assembly protein (NAP), putative	-0.382947	1.9642
Tb927.1.2230	calpain-like protein fragment, putative	-0.0529933	0.138079		Tb927.1.2230	calpain-like protein fragment, putative	0.159911	0.533918
Tb927.1.2260	calpain-like protein fragment, putative	0.135066	0.385082		Tb927.1.2260	calpain-like protein fragment, putative	0.220504	0.74546
Tb927.1.2310	hypothetical protein	0.349559	1.39215		Tb927.1.2310	hypothetical protein	-0.742392	4.78045
Tb927.1.2320	hypothetical protein, conserved	0.525469	3.16257		Tb927.1.2320	hypothetical protein, conserved	0.43696	2.32367
Tb927.1.2330	beta tubulin	-0.191982	0.519077		Tb927.1.2330	beta tubulin	0.0156068	0.0300036
Tb927.1.2340	alpha tubulin	-0.126825	0.300698		Tb927.1.2340	alpha tubulin	-0.0828396	0.180598
Tb927.1.2420	hypothetical protein	0.0283678	0.0587226		Tb927.1.2420	hypothetical protein	-1.1499	9.78388
Tb927.1.2430	histone H3, putative	0.179905	0.451405		Tb927.1.2430	histone H3, putative	-0.00368065	0.00656379
Tb927.1.2570	coatomer beta subunit (beta-coP)	-0.0966339	0.443459		Tb927.1.2570	coatomer beta subunit (beta-coP)	-0.0762217	0.327757
Tb927.1.2580	RNasePH-like protein (EAP1)	-0.256413	1.62119		Tb927.1.2580	RNasePH-like protein (EAP1)	-0.0238377	0.0789628
Tb927.1.2600	pumilio/PUF RNA binding protein 9 (PUF9)	0.476159	1.11536		Tb927.1.2600	pumilio/PUF RNA binding protein 9 (PUF9)	-0.358498	0.736561
Tb927.1.2640	hypothetical protein, conserved	0.501297	2.05699		Tb927.1.2640	hypothetical protein, conserved	0.0201076	0.0372843
Tb927.1.2670	axoneme central apparatus protein (PF16)	0.0421576	0.145806		Tb927.1.2670	axoneme central apparatus protein (PF16)	-0.149282	0.711583
Tb927.1.270	hypothetical protein	0.318038	0.81952		Tb927.1.270	hypothetical protein	0.413459	1.21633
Tb927.1.2700	hypothetical protein, conserved	-0.112768	0.407467		Tb927.1.2700	hypothetical protein, conserved	0.270053	1.40427
Tb927.1.2710	hypothetical protein, conserved	0.167539	0.509622		Tb927.1.2710	hypothetical protein, conserved	0.303005	1.19333
Tb927.1.2730	hypothetical protein, conserved	0.200202	1.44458		Tb927.1.2730	hypothetical protein, conserved	-0.28018	2.4536
Tb927.1.2740	lipase-like protein, putative	0.260838	1.79471		Tb927.1.2740	lipase-like protein, putative	0.225628	1.4302
Tb927.1.2750	hypothetical protein, conserved	-0.0429296	0.125118		Tb927.1.2750	hypothetical protein, conserved	-0.198672	0.854776
Tb927.1.2760	hypothetical protein	0.077412	0.140629		Tb927.1.2760	hypothetical protein	0.324786	0.896844
Tb927.1.2770	hypothetical protein, conserved	0.448042	2.9027		Tb927.1.2770	hypothetical protein, conserved	-0.0334084	0.0897379
Tb927.1.2780	hypothetical protein	0.843371	1.94243		Tb927.1.2780	hypothetical protein	0.28619	0.361096
Tb927.1.280	Protein of unknown function (DUF1181), putative	0.516383	1.17002		Tb927.1.280	Protein of unknown function (DUF1181), putative	0.645734	1.67922
Tb927.1.2820	pteridine transporter, putative	0.791493	2.58766		Tb927.1.2820	pteridine transporter, putative	0.5012	1.25569
Tb927.1.290	leucine-rich repeat protein (LRRP), putative	0.962085	5.81404		Tb927.1.290	leucine-rich repeat protein (LRRP), putative	0.639055	2.86083
Tb927.1.2970	hypothetical protein, conserved	0.0601291	0.216521		Tb927.1.2970	hypothetical protein, conserved	0.0421831	0.143505
Tb927.1.2980	hypothetical protein, conserved	0.00310543	0.0108076		Tb927.1.2980	hypothetical protein, conserved	0.0820796	0.413885
Tb927.1.2985	ER protein Pkr1, putative	0.0205709	0.0545022		Tb927.1.2985	ER protein Pkr1, putative	0.270798	1.40151
Tb927.1.2990	PPR repeat family, putative	-0.137159	0.775118		Tb927.1.2990	PPR repeat family, putative	-0.0809648	0.381541
Tb927.1.30	hypothetical protein	#N/A	#N/A		Tb927.1.30	hypothetical protein	#N/A	#N/A
Tb927.1.3000	amidohydrolase, putative	-0.0348127	0.168908		Tb927.1.3000	amidohydrolase, putative	0.176339	1.49014
Tb927.1.3010	mRNA processing protein, putative	0.0330688	0.119467		Tb927.1.3010	mRNA processing protein, putative	0.178347	1.05385
Tb927.1.3030	KREL2 (KREL2)	-0.0279823	0.0872373		Tb927.1.3030	KREL2 (KREL2)	-0.141483	0.613409
Tb927.1.3040	hypothetical protein, conserved	-0.0655047	0.184011		Tb927.1.3040	hypothetical protein, conserved	0.0739022	0.21146
Tb927.1.3050	tRNA (Uracil-5-)-methyltransferase, putative	-0.079562	0.252955		Tb927.1.3050	tRNA (Uracil-5-)-methyltransferase, putative	-0.29905	1.55384
Tb927.1.3070	hypothetical protein, conserved	-0.00152451	0.00473183		Tb927.1.3070	hypothetical protein, conserved	-0.76098	12.0156
Tb927.1.3110	soluble N-ethylmaleimide sensitive factor (NSF) attachment protein, putative	0.135439	0.747392		Tb927.1.3110	soluble N-ethylmaleimide sensitive factor (NSF) attachment protein, putative	-0.131464	0.712311
Tb927.1.3120	cysteine peptidase, Clan CD, family C50, putative	-0.0276864	0.111387		Tb927.1.3120	cysteine peptidase, Clan CD, family C50, putative	-0.0602295	0.279376
Tb927.1.3130	protein kinase, putative	0.378537	3.01412		Tb927.1.3130	protein kinase, putative	0.231461	1.35909
Tb927.1.3150	hypothetical protein, conserved	-0.0965057	0.352651		Tb927.1.3150	hypothetical protein, conserved	-0.316151	1.91475
Tb927.1.3170	CHORD, putative	-0.631536	7.15477		Tb927.1.3170	CHORD, putative	-0.544941	5.50629
Tb927.1.3180	40S ribosomal protein S11, putative	-0.11992	0.405729		Tb927.1.3180	40S ribosomal protein S11, putative	-0.976417	11.2601
Tb927.1.3200	Suppressor of G2 allele of SKP1, putative	0.196581	1.03593		Tb927.1.3200	Suppressor of G2 allele of SKP1, putative	-0.351433	2.56972
Tb927.1.3220	TBC1 domain family member 20/GTPase, putative	0.0682394	0.247234		Tb927.1.3220	TBC1 domain family member 20/GTPase, putative	0.263778	1.58907
Tb927.1.3230	cell division cycle protein, putative	0.149238	0.916135		Tb927.1.3230	cell division cycle protein, putative	0.260469	2.17908
Tb927.1.3250	Domain of unknown function (DUF4456), putative	-0.0885297	0.43828		Tb927.1.3250	Domain of unknown function (DUF4456), putative	-0.111111	0.594635
Tb927.1.3260	hypothetical protein, conserved	-0.221293	1.48558		Tb927.1.3260	hypothetical protein, conserved	-0.164518	0.951282
Tb927.1.3270	hypothetical protein, conserved	0.114649	0.665524		Tb927.1.3270	hypothetical protein, conserved	0.178426	1.27459
Tb927.1.3280	septum formation protein MAF homologue, putative	0.242022	1.75985		Tb927.1.3280	septum formation protein MAF homologue, putative	0.210869	1.42276
Tb927.1.3290	hypothetical protein, conserved	0.258526	1.7587		Tb927.1.3290	hypothetical protein, conserved	0.162778	0.871428
Tb927.1.3300	zinc-binding phosphatase, putative	0.226413	0.931025		Tb927.1.3300	zinc-binding phosphatase, putative	0.144128	0.496548
Tb927.1.3310	hypothetical protein, conserved	-0.122884	0.709603		Tb927.1.3310	hypothetical protein, conserved	-0.0714758	0.345956
Tb927.1.3320	leucine-rich repeat protein (LRRP), putative	0.673342	1.4075		Tb927.1.3320	leucine-rich repeat protein (LRRP), putative	0.743259	1.6397
Tb927.1.3350	hypothetical protein	0.613247	0.377635		Tb927.1.3350	hypothetical protein	-0.193628	0.0670502
Tb927.1.3390	Eukaryotic protein of unknown function (DUF866), putative	-0.172026	0.318717		Tb927.1.3390	Eukaryotic protein of unknown function (DUF866), putative	-0.722531	2.5027
Tb927.1.3400	hypothetical protein, conserved	0.208002	1.84846		Tb927.1.3400	hypothetical protein, conserved	-0.339881	4.16044
Tb927.1.3410	hypothetical protein, conserved	#N/A	#N/A		Tb927.1.3410	hypothetical protein, conserved	#N/A	#N/A
Tb927.1.3450	hypothetical protein, conserved	-0.103241	0.473153		Tb927.1.3450	hypothetical protein, conserved	-0.293376	2.20392
Tb927.1.3550	hypothetical protein	1.5108	3.69052		Tb927.1.3550	hypothetical protein	0.663952	0.991392
Tb927.1.3560	WW domain containing protein, putative	0.383412	2.28496		Tb927.1.3560	WW domain containing protein, putative	0.122968	0.430733
Tb927.1.3610	hypothetical protein	#N/A	#N/A		Tb927.1.3610	hypothetical protein	#N/A	#N/A
Tb927.1.370	leucine-rich repeat protein (LRRP), putative	#N/A	#N/A		Tb927.1.370	leucine-rich repeat protein (LRRP), putative	#N/A	#N/A
Tb927.1.3730	hypothetical protein	#N/A	#N/A		Tb927.1.3730	hypothetical protein	#N/A	#N/A
Tb927.1.3800	Present in the outer mitochondrial membrane proteome 18 (POMP18)	0.226604	0.480978		Tb927.1.3800	Present in the outer mitochondrial membrane proteome 18 (POMP18)	0.381645	1.00344
Tb927.1.3810	hypothetical protein, conserved	0.0350456	0.10653		Tb927.1.3810	hypothetical protein, conserved	0.00138227	0.00199142
Tb927.1.3820	ATP synthase subunit, putative	0.101872	0.494572		Tb927.1.3820	ATP synthase subunit, putative	0.285721	2.33218
Tb927.1.3830	glucose-6-phosphate isomerase, glycosomal (PGI)	0.478369	1.84231		Tb927.1.3830	glucose-6-phosphate isomerase, glycosomal (PGI)	0.306614	0.934079
Tb927.1.3840	hypothetical protein, conserved	0.100831	0.299551		Tb927.1.3840	hypothetical protein, conserved	0.320735	1.50507
Tb927.1.3860	hypothetical protein, conserved	-0.0514385	0.204239		Tb927.1.3860	hypothetical protein, conserved	0.0420312	0.162085
Tb927.1.3880	Fusaric acid resistance protein-like, putative	-0.0145001	0.0564166		Tb927.1.3880	Fusaric acid resistance protein-like, putative	0.000601949	0.00166826
Tb927.1.3890	hypothetical protein	0.155295	0.539822		Tb927.1.3890	hypothetical protein	-0.706635	5.74786
Tb927.1.3910	TPR repeat, putative	0.0067051	0.0230558		Tb927.1.3910	TPR repeat, putative	0.182215	1.16108
Tb927.1.3940	hypothetical protein, conserved	-0.00351742	0.0136092		Tb927.1.3940	hypothetical protein, conserved	0.0294877	0.133139
Tb927.1.3950	alanine aminotransferase (ALAT)	-0.170679	0.508205		Tb927.1.3950	alanine aminotransferase (ALAT)	0.207638	0.665109
Tb927.1.40	hypothetical protein	#N/A	#N/A		Tb927.1.40	hypothetical protein	#N/A	#N/A
Tb927.1.400	hypothetical protein, conserved	0.0577856	0.0881843		Tb927.1.400	hypothetical protein, conserved	0.237102	0.51078
Tb927.1.4010	primase 2	0.44164	1.48723		Tb927.1.4010	primase 2	0.566105	2.21677
Tb927.1.4020	hypothetical protein	0.522495	1.27524		Tb927.1.4020	hypothetical protein	0.129373	0.193726
Tb927.1.4040	hypothetical protein, conserved	0.407769	2.3073		Tb927.1.4040	hypothetical protein, conserved	0.221131	0.891754
Tb927.1.4050	protein phosphatase with EF-Hand domains (PPEF)	-0.0363139	0.123043		Tb927.1.4050	protein phosphatase with EF-Hand domains (PPEF)	0.0199363	0.0643272
Tb927.1.4100	cytochrome oxidase subunit IV (COXIV)	-0.139053	0.500411		Tb927.1.4100	cytochrome oxidase subunit IV (COXIV)	0.193631	0.790605
Tb927.1.4140	Protein of unknown function (DUF1448), putative	0.413338	2.57397		Tb927.1.4140	Protein of unknown function (DUF1448), putative	0.377681	2.22114
Tb927.1.4160	hypothetical protein, conserved	-0.244253	1.65881		Tb927.1.4160	hypothetical protein, conserved	-0.353564	3.04164
Tb927.1.4180	leucine-rich repeat protein (LRRP), putative	-0.120145	0.483735		Tb927.1.4180	leucine-rich repeat protein (LRRP), putative	0.0143009	0.0417365
Tb927.1.4220	Ydr279p protein family (RNase H2 complex component), putative	#N/A	#N/A		Tb927.1.4220	Ydr279p protein family (RNase H2 complex component), putative	#N/A	#N/A
Tb927.1.4230	hypothetical protein, conserved	-0.197655	0.914093		Tb927.1.4230	hypothetical protein, conserved	-0.488373	3.86378
Tb927.1.4250	hypothetical protein, conserved	-0.0238591	0.0992773		Tb927.1.4250	hypothetical protein, conserved	0.183236	1.38937
Tb927.1.4280	hypothetical protein, conserved	0.0799158	0.198131		Tb927.1.4280	hypothetical protein, conserved	-0.181028	0.55305
Tb927.1.4300	chaperone protein DNAj, putative	0.414507	1.2163		Tb927.1.4300	chaperone protein DNAj, putative	0.31666	0.817529
Tb927.1.4310	hypothetical protein, conserved	0.285787	0.710334		Tb927.1.4310	hypothetical protein, conserved	0.0178431	0.0288179
Tb927.1.4340	hypothetical protein, conserved	0.304379	1.94628		Tb927.1.4340	hypothetical protein, conserved	-0.0126543	0.0371536
Tb927.1.4370	Putative integral membrane protein conserved region (DUF2404), putative	0.0738051	0.425947		Tb927.1.4370	Putative integral membrane protein conserved region (DUF2404), putative	0.616985	13.5254
Tb927.1.4380	Putative integral membrane protein conserved region (DUF2404), putative	0.0967971	0.529053		Tb927.1.4380	Putative integral membrane protein conserved region (DUF2404), putative	-0.167097	1.14663
Tb927.1.4400	hypothetical protein, conserved	0.462786	3.29959		Tb927.1.4400	hypothetical protein, conserved	-0.0965951	0.326736
Tb927.1.4410	hypothetical protein, conserved	-0.127222	0.515385		Tb927.1.4410	hypothetical protein, conserved	-0.191875	0.913951
Tb927.1.4420	ABC transporter, putative	-0.195823	0.819509		Tb927.1.4420	ABC transporter, putative	0.0588787	0.176116
Tb927.1.4440	unspecified product	#N/A	#N/A		Tb927.1.4440	unspecified product	#N/A	#N/A
Tb927.1.4450	Ion channel/Calcium-activated BK potassium channel alpha subunit, putative	-0.00683134	0.0202422		Tb927.1.4450	Ion channel/Calcium-activated BK potassium channel alpha subunit, putative	0.264074	1.80144
Tb927.1.4470	hypothetical protein, conserved	0.116182	0.536688		Tb927.1.4470	hypothetical protein, conserved	0.072468	0.292058
Tb927.1.4480	WD repeat and HMG-box DNA-binding protein, putative	0.00196835	0.00517345		Tb927.1.4480	WD repeat and HMG-box DNA-binding protein, putative	-0.0332173	0.116602
Tb927.1.4490	acetyltransferase, putative	-0.979736	7.71913		Tb927.1.4490	acetyltransferase, putative	-0.910942	6.79544
Tb927.1.4500	SNARE associated Golgi protein, putative	-0.065081	0.269336		Tb927.1.4500	SNARE associated Golgi protein, putative	0.0205087	0.0722144
Tb927.1.4520	Zinc finger, C3HC4 type (RING finger), putative	0.698476	3.38243		Tb927.1.4520	Zinc finger, C3HC4 type (RING finger), putative	0.39728	1.35083
Tb927.1.4540	cyclin-like F-box protein (CFB1A)	0.538367	1.87373		Tb927.1.4540	cyclin-like F-box protein (CFB1A)	0.0509525	0.0838625
Tb927.1.4620	unspecified product	#N/A	#N/A		Tb927.1.4620	unspecified product	#N/A	#N/A
Tb927.1.4650	cyclin-like F-box protein 2 (CFB2)	1.38524	4.07769		Tb927.1.4650	cyclin-like F-box protein 2 (CFB2)	1.31071	3.72168
Tb927.1.4680	hypothetical protein, conserved	-0.132676	0.518383		Tb927.1.4680	hypothetical protein, conserved	-0.331175	1.9914
Tb927.1.4690	arginine N-methyltransferase (PRMT1)	-0.391309	2.12841		Tb927.1.4690	arginine N-methyltransferase (PRMT1)	-0.299892	1.39771
Tb927.1.470	Protein of unknown function (DUF1181), putative	1.18896	3.75485		Tb927.1.470	Protein of unknown function (DUF1181), putative	1.07864	3.18798
Tb927.1.4700	hypothetical protein, conserved	0.164828	0.726028		Tb927.1.4700	hypothetical protein, conserved	0.327881	2.07485
Tb927.1.4710	hypothetical protein, conserved	0.0205413	0.0370131		Tb927.1.4710	hypothetical protein, conserved	-0.577926	2.54827
Tb927.1.4720	SET domain containing protein, putative	-0.523807	2.89245		Tb927.1.4720	SET domain containing protein, putative	-0.0890688	0.234527
Tb927.1.4730	Ribonuclease H2 non-catalytic subunit (Ylr154p-like), putative	-0.167985	0.802525		Tb927.1.4730	Ribonuclease H2 non-catalytic subunit (Ylr154p-like), putative	0.093515	0.367769
Tb927.1.4740	FAM91 N-terminus/FAM91 C-terminus, putative	-0.1891	0.952863		Tb927.1.4740	FAM91 N-terminus/FAM91 C-terminus, putative	0.198108	1.03322
Tb927.1.4760	Vacuolar sorting protein 39 domain 1/Vacuolar sorting protein 39 domain 2, putative	-0.115641	0.643022		Tb927.1.4760	Vacuolar sorting protein 39 domain 1/Vacuolar sorting protein 39 domain 2, putative	0.0810261	0.402701
Tb927.1.4780	serine peptidase, Clan SC, Family S9D	-0.280612	1.90616		Tb927.1.4780	serine peptidase, Clan SC, Family S9D	-0.165676	0.856365
Tb927.1.480	leucine-rich repeat protein (LRRP), putative	0.80683	4.56974		Tb927.1.480	leucine-rich repeat protein (LRRP), putative	0.336201	1.08796
Tb927.1.4800	hypothetical protein, conserved	0.225293	1.65357		Tb927.1.4800	hypothetical protein, conserved	-0.0254167	0.0974011
Tb927.1.4830	phospholipase A1 (PLA1)	-0.634327	7.13105		Tb927.1.4830	phospholipase A1 (PLA1)	-0.710826	8.77982
Tb927.1.4890	expression site-associated gene 2 (ESAG2) protein, putative	0.673114	0.455986		Tb927.1.4890	expression site-associated gene 2 (ESAG2) protein, putative	0.629447	0.410037
Tb927.1.490	hypothetical protein	0.197408	0.21587		Tb927.1.490	hypothetical protein	0.0360069	0.0313195
Tb927.1.4900	expression site-associated gene 11 (ESAG11) protein, putative	0.189718	0.112555		Tb927.1.4900	expression site-associated gene 11 (ESAG11) protein, putative	-0.144806	0.0787516
Tb927.1.4920	hypothetical protein	-0.00695505	0		Tb927.1.4920	hypothetical protein	0.469328	0.239348
Tb927.1.4970	hypothetical protein	-0.261026	0.564429		Tb927.1.4970	hypothetical protein	0.0751109	0.123058
Tb927.1.5000	hypothetical protein, conserved	-0.324985	2.0207		Tb927.1.5000	hypothetical protein, conserved	0.124282	0.49739
Tb927.1.5030	leucine-rich repeat protein (LRRP), putative	0.0263199	0.0849938		Tb927.1.5030	leucine-rich repeat protein (LRRP), putative	0.277422	1.85606
Tb927.1.5100	expression site-associated gene 2 (ESAG2) protein, putative	1.62844	2.02093		Tb927.1.5100	expression site-associated gene 2 (ESAG2) protein, putative	1.05494	1.03081
Tb927.1.5110	expression site-associated gene 11 (ESAG11) protein, putative	0.463741	0.291434		Tb927.1.5110	expression site-associated gene 11 (ESAG11) protein, putative	0.277515	0.159244
Tb927.1.5180	hypothetical protein	1.32544	1.00162		Tb927.1.5180	hypothetical protein	1.9988	2.37025
Tb927.1.5220	expression site-associated gene 9 (ESAG9) protein, putative	#N/A	#N/A		Tb927.1.5220	expression site-associated gene 9 (ESAG9) protein, putative	#N/A	#N/A
Tb927.1.5240	expression site-associated gene 1 (ESAG1) protein, putative	0.123308	0.0248509		Tb927.1.5240	expression site-associated gene 1 (ESAG1) protein, putative	-0.871956	0.271039
Tb927.1.5250	hypothetical protein	#N/A	#N/A		Tb927.1.5250	hypothetical protein	#N/A	#N/A
Tb927.1.5260	hypothetical protein	#N/A	#N/A		Tb927.1.5260	hypothetical protein	#N/A	#N/A
Tb927.1.530	hypothetical protein, conserved	#N/A	#N/A		Tb927.1.530	hypothetical protein, conserved	#N/A	#N/A
Tb927.1.540	DNA-directed RNA polymerase III, putative (RPC128)	-0.229326	1.07873		Tb927.1.540	DNA-directed RNA polymerase III, putative (RPC128)	-0.230254	1.08644
Tb927.1.560	WD domain, G-beta repeat, putative	-0.190792	0.600641		Tb927.1.560	WD domain, G-beta repeat, putative	0.0097631	0.0199842
Tb927.1.570	Histone-lysine N-methyltransferase, H3 lysine-76 specific (DOT1B)	-0.333609	1.21476		Tb927.1.570	Histone-lysine N-methyltransferase, H3 lysine-76 specific (DOT1B)	0.136357	0.353673
Tb927.1.580	phosphate-repressible phosphate permease, putative	-0.143523	0.267585		Tb927.1.580	phosphate-repressible phosphate permease, putative	0.136915	0.253144
Tb927.1.600	phosphate-repressible phosphate permease, putative	-0.316842	1.03115		Tb927.1.600	phosphate-repressible phosphate permease, putative	-0.0205553	0.038992
Tb927.1.610	hypothetical protein, conserved	0.168549	0.997155		Tb927.1.610	hypothetical protein, conserved	-0.0828933	0.373617
Tb927.1.630	anti-silencing protein ASF 1 like protein, putative	0.0749633	0.234227		Tb927.1.630	anti-silencing protein ASF 1 like protein, putative	0.334199	1.92212
Tb927.1.640	BRCA2	0.0342292	0.117813		Tb927.1.640	BRCA2	0.247913	1.55697
Tb927.1.650	conserved protein, unknown function	-0.145459	0.577451		Tb927.1.650	conserved protein, unknown function	-0.541785	4.46656
Tb927.1.670	conserved protein, unknown function	-0.225123	1.01842		Tb927.1.670	conserved protein, unknown function	-0.0752172	0.238115
Tb927.1.690	hypothetical protein, conserved	0.0540162	0.232678		Tb927.1.690	hypothetical protein, conserved	0.279614	2.39282
Tb927.1.700	phosphoglycerate kinase (PGKC)	0.401473	1.55671		Tb927.1.700	phosphoglycerate kinase (PGKC)	0.538521	2.50454
Tb927.1.710	phosphoglycerate kinase (PGKB)	-0.249987	0.52037		Tb927.1.710	phosphoglycerate kinase (PGKB)	0.137658	0.244479
Tb927.1.720	phosphoglycerate kinase (PGKA)	-0.0254786	0.0778698		Tb927.1.720	phosphoglycerate kinase (PGKA)	0.342979	2.36295
Tb927.1.730	NADH-ubiquinone oxidoreductase complex I subunit, putative	-0.0989439	0.384532		Tb927.1.730	NADH-ubiquinone oxidoreductase complex I subunit, putative	0.153484	0.694307
Tb927.1.740	phosphatidylinositol-4-phosphate 5-kinase related	-0.229072	1.26064		Tb927.1.740	phosphatidylinositol-4-phosphate 5-kinase related	-0.288753	1.8105
Tb927.1.750	Metal-binding domain-containing protein	-0.0175416	0.0520963		Tb927.1.750	Metal-binding domain-containing protein	0.0856339	0.318827
Tb927.1.760	wd40 repeat domain-containing protein	-0.0428221	0.178799		Tb927.1.760	wd40 repeat domain-containing protein	0.114762	0.639616
Tb927.1.780	leucine-rich repeat-containing protein	-0.128603	0.555886		Tb927.1.780	leucine-rich repeat-containing protein	-0.0417033	0.137816
Tb927.1.790	hypothetical transmembrane protein, conserved	-0.247589	1.60263		Tb927.1.790	hypothetical transmembrane protein, conserved	-0.0172273	0.0557625
Tb927.1.820	kelch domain-containing protein	0.0870168	0.339894		Tb927.1.820	kelch domain-containing protein	0.410709	3.3956
Tb927.1.830	hypothetical protein, conserved	#N/A	#N/A		Tb927.1.830	hypothetical protein, conserved	#N/A	#N/A
Tb927.1.840	transmembrane protein, putative	0.0413813	0.135038		Tb927.1.840	transmembrane protein, putative	0.288524	1.80354
Tb927.1.860	transmembrane protein, putative	-0.0150543	0.0468928		Tb927.1.860	transmembrane protein, putative	0.310491	2.14063
Tb927.1.870	deoxyhypusine synthase, putative	-0.0393853	0.116125		Tb927.1.870	deoxyhypusine synthase, putative	0.316934	1.81842
Tb927.1.880	Midasin, putative (MDN1)	-0.513456	2.22738		Tb927.1.880	Midasin, putative (MDN1)	-0.35188	1.23
Tb927.1.890	hypothetical protein, conserved	0.226329	0.86844		Tb927.1.890	hypothetical protein, conserved	0.633778	4.70184
Tb927.1.990	Enkuring domain-containig protein	-0.125182	0.51497		Tb927.1.990	Enkuring domain-containig protein	-0.108126	0.4245
Tb927.10.1000	hypothetical protein	-1.00446	4.64439		Tb927.10.1000	hypothetical protein	-1.04502	4.97906
Tb927.10.10000	hypothetical protein, conserved	0.0978023	0.190357		Tb927.10.10000	hypothetical protein, conserved	0.428745	1.36228
Tb927.10.10010	60S acidic ribosomal protein, putative	-0.676987	2.04178		Tb927.10.10010	60S acidic ribosomal protein, putative	-0.900073	3.2623
Tb927.10.10020	Vacuolar sorting protein 9 (VPS9) domain containing protein, putative	-0.0444019	0.162548		Tb927.10.10020	Vacuolar sorting protein 9 (VPS9) domain containing protein, putative	-0.299299	2.21949
Tb927.10.10030	hypothetical protein, conserved	0.0536507	0.12888		Tb927.10.10030	hypothetical protein, conserved	-0.127033	0.364298
Tb927.10.10050	hypothetical protein, conserved	-0.117569	0.55094		Tb927.10.10050	hypothetical protein, conserved	-0.0847075	0.359593
Tb927.10.10070	hypothetical protein, conserved	-0.427007	1.65762		Tb927.10.10070	hypothetical protein, conserved	-0.669567	3.46622
Tb927.10.10080	hypothetical protein, conserved	-0.282547	1.22571		Tb927.10.10080	hypothetical protein, conserved	-0.393656	2.06291
Tb927.10.10090	hypothetical protein, conserved	-0.0887859	0.439267		Tb927.10.10090	hypothetical protein, conserved	-0.0903043	0.44986
Tb927.10.1010	hypothetical protein	-0.697357	0.410936		Tb927.10.1010	hypothetical protein	-2.21609	2.04146
Tb927.10.10100	hypothetical protein, conserved	0.213421	1.35709		Tb927.10.10100	hypothetical protein, conserved	0.0873851	0.38631
Tb927.10.10110	PIG-P, putative	0.0240491	0.0701673		Tb927.10.10110	PIG-P, putative	-0.399804	2.84478
Tb927.10.10120	hypothetical protein, conserved	-0.0520912	0.245543		Tb927.10.10120	hypothetical protein, conserved	0.161092	1.11983
Tb927.10.10130	mitochondrial RNA binding complex 1 subunit (MRB10130)	-0.190687	1.75895		Tb927.10.10130	mitochondrial RNA binding complex 1 subunit (MRB10130)	-0.186419	1.70294
Tb927.10.10140	paraflagellar rod component, putative (PFC19)	-0.0978281	0.420396		Tb927.10.10140	paraflagellar rod component, putative (PFC19)	0.00780413	0.0243687
Tb927.10.10150	hypothetical protein, conserved	0.128046	0.463029		Tb927.10.10150	hypothetical protein, conserved	-0.15738	0.611372
Tb927.10.10160	pentatricopeptide repeat domain containing protein, putative	-0.177376	0.947623		Tb927.10.10160	pentatricopeptide repeat domain containing protein, putative	-0.36559	2.95981
Tb927.10.10170	predicted WD40 repeat protein	0.145375	0.776115		Tb927.10.10170	predicted WD40 repeat protein	0.0712637	0.300939
Tb927.10.10180	Miro-like protein, putative	0.170381	0.841819		Tb927.10.10180	Miro-like protein, putative	-0.181041	0.914919
Tb927.10.10190	hypothetical protein, conserved	0.126641	0.534213		Tb927.10.10190	hypothetical protein, conserved	0.211284	1.10573
Tb927.10.1020	hypothetical protein	-0.223102	0.103201		Tb927.10.1020	hypothetical protein	-1.27082	0.916561
Tb927.10.10200	hypothetical protein, conserved	0.686372	4.6538		Tb927.10.10200	hypothetical protein, conserved	0.0176215	0.0382783
Tb927.10.10210	procyclin-associated gene 4 (PAG4) protein (PAG4)	3.11533	7.06359		Tb927.10.10210	procyclin-associated gene 4 (PAG4) protein (PAG4)	1.27437	1.69202
Tb927.10.10220	procyclin-associated gene 2 (PAG2) protein (PAG2)	3.20102	8.09302		Tb927.10.10220	procyclin-associated gene 2 (PAG2) protein (PAG2)	1.25653	1.79716
Tb927.10.10230	procyclin-associated gene 5 (PAG5) protein (PAG5)	3.2625	6.98909		Tb927.10.10230	procyclin-associated gene 5 (PAG5) protein (PAG5)	1.63951	2.33312
Tb927.10.10240	procyclin-associated gene 1 (PAG1) protein (PAG1)	3.2356	7.99361		Tb927.10.10240	procyclin-associated gene 1 (PAG1) protein (PAG1)	1.86929	3.29009
Tb927.10.10250	EP2 procyclin (EP2)	1.544	5.18751		Tb927.10.10250	EP2 procyclin (EP2)	0.744407	1.56862
Tb927.10.10260	EP1 procyclin (EP1)	-0.438299	1.32857		Tb927.10.10260	EP1 procyclin (EP1)	-1.10179	6.11942
Tb927.10.10270	hypothetical protein	-0.0284129	0.0312561		Tb927.10.10270	hypothetical protein	-0.962707	2.66155
Tb927.10.10280	microtubule-associated protein, putative	0.185484	0.507561		Tb927.10.10280	microtubule-associated protein, putative	0.074429	0.164686
Tb927.10.10290	hypothetical protein, conserved	0.235038	1.45838		Tb927.10.10290	hypothetical protein, conserved	0.0011223	0.000532575
Tb927.10.1030	serine peptidase, Clan SC, Family S10 (CBP1)	-0.246823	1.75758		Tb927.10.1030	serine peptidase, Clan SC, Family S10 (CBP1)	-0.0708237	0.305618
Tb927.10.10300	hypothetical protein, conserved	-0.0196719	0.0825211		Tb927.10.10300	hypothetical protein, conserved	0.297573	3.25379
Tb927.10.10310	hypothetical protein, conserved	-0.130057	0.780765		Tb927.10.10310	hypothetical protein, conserved	0.0537597	0.245323
Tb927.10.10320	dynein light chain Tctex-type, putative	0.179392	0.963087		Tb927.10.10320	dynein light chain Tctex-type, putative	0.223044	1.34816
Tb927.10.10330	Anaphase-promoting complex, cyclosome, subunit 3/TPR repeat, putative	-0.0555201	0.267659		Tb927.10.10330	Anaphase-promoting complex, cyclosome, subunit 3/TPR repeat, putative	-0.115113	0.697359
Tb927.10.10340	structural maintenance of chromosome 2, putative (SMC2)	-0.031666	0.117953		Tb927.10.10340	structural maintenance of chromosome 2, putative (SMC2)	0.209689	1.36086
Tb927.10.10350	protein kinase, putative	-0.289782	1.67457		Tb927.10.10350	protein kinase, putative	-0.491874	4.0277
Tb927.10.10380	ATP-dependent DEAD/H RNA helicase, putative	-0.125641	0.730073		Tb927.10.10380	ATP-dependent DEAD/H RNA helicase, putative	-0.316596	3.06215
Tb927.10.10390	trypanothione reductase	0.0019122	0.00472527		Tb927.10.10390	trypanothione reductase	0.081168	0.278416
Tb927.10.10400	hypothetical protein, conserved	-0.0604298	0.286631		Tb927.10.10400	hypothetical protein, conserved	-0.335392	3.47484
Tb927.10.10410	DNA replication licensing factor MCM8, putative	-0.155683	0.534678		Tb927.10.10410	DNA replication licensing factor MCM8, putative	0.0153592	0.0365917
Tb927.10.10420	monothiol glutaredoxin, putative	-0.253559	1.32192		Tb927.10.10420	monothiol glutaredoxin, putative	0.192786	0.896311
Tb927.10.10430	hypothetical protein, conserved	0.0170584	0.0368769		Tb927.10.10430	hypothetical protein, conserved	-0.230539	0.862078
Tb927.10.10440	mitochondrial carrier protein (MCP8)	0.373226	1.69408		Tb927.10.10440	mitochondrial carrier protein (MCP8)	0.474017	2.55495
Tb927.10.10460	histone H2B, putative	0.289198	0.702347		Tb927.10.10460	histone H2B, putative	0.181284	0.375976
Tb927.10.10590	histone H2B, putative	0.323536	0.786614		Tb927.10.10590	histone H2B, putative	-0.63932	2.21803
Tb927.10.1060	T-complex protein 1, delta subunit, putative (TCP-1-delta)	-0.429957	2.42385		Tb927.10.1060	T-complex protein 1, delta subunit, putative (TCP-1-delta)	-0.172359	0.611582
Tb927.10.10600	ARP2/3 complex 16kDa subunit, putative	0.048909	0.0801438		Tb927.10.10600	ARP2/3 complex 16kDa subunit, putative	-0.767059	3.12616
Tb927.10.10610	protein tyrosine phosphatase, putative	-0.18449	0.244469		Tb927.10.10610	protein tyrosine phosphatase, putative	0.0332811	0.0365734
Tb927.10.10620	hypothetical protein, conserved	0.0134359	0.048132		Tb927.10.10620	hypothetical protein, conserved	0.202287	1.48924
Tb927.10.10630	hypothetical protein, conserved	0.102904	0.385853		Tb927.10.10630	hypothetical protein, conserved	0.224092	1.14947
Tb927.10.10640	hypothetical protein, conserved	0.0808487	0.24442		Tb927.10.10640	hypothetical protein, conserved	0.417371	2.616
Tb927.10.10650	iron-containing hydrogenase, putative	-0.214847	1.61636		Tb927.10.10650	iron-containing hydrogenase, putative	0.0939388	0.496304
Tb927.10.10660	hypothetical protein, unlikely	#N/A	#N/A		Tb927.10.10660	hypothetical protein, unlikely	#N/A	#N/A
Tb927.10.10670	kinetoplastid-specific dual specificity phosphatase, putative	0.956144	6.99338		Tb927.10.10670	kinetoplastid-specific dual specificity phosphatase, putative	0.885838	6.1169
Tb927.10.10680	hypothetical protein, conserved	0.15555	0.820352		Tb927.10.10680	hypothetical protein, conserved	-0.0265702	0.0909737
Tb927.10.10690	CEP19-like protein, putative	-0.113063	0.411702		Tb927.10.10690	CEP19-like protein, putative	0.132281	0.51902
Tb927.10.1070	cdc2-related kinase 1, putative (CRK1)	-0.329472	2.77531		Tb927.10.1070	cdc2-related kinase 1, putative (CRK1)	-0.0926171	0.426415
Tb927.10.10700	splicing factor Prp31	-0.257669	1.64282		Tb927.10.10700	splicing factor Prp31	-0.182648	0.976183
Tb927.10.10710	hypothetical protein, conserved	-0.170021	0.797474		Tb927.10.10710	hypothetical protein, conserved	-0.0738145	0.265834
Tb927.10.10720	Tetraspanin family, putative	-0.0768235	0.290346		Tb927.10.10720	Tetraspanin family, putative	0.281284	1.81816
Tb927.10.10730	RNA Interference Factor 5 (RIF5)	-0.0804663	0.390277		Tb927.10.10730	RNA Interference Factor 5 (RIF5)	0.0491017	0.21283
Tb927.10.10740	hypothetical protein, conserved	-0.0958791	0.501407		Tb927.10.10740	hypothetical protein, conserved	-0.0484467	0.213486
Tb927.10.10750	metallo-peptidase, Clan MC, Family M14, putative	-0.0674007	0.356921		Tb927.10.10750	metallo-peptidase, Clan MC, Family M14, putative	0.0440769	0.213737
Tb927.10.10770	Generative cell specific 1 protein, putative (GCS1)	0.903086	4.69942		Tb927.10.10770	Generative cell specific 1 protein, putative (GCS1)	1.01614	5.77736
Tb927.10.10780	hypothetical protein, conserved	0.0281231	0.109502		Tb927.10.10780	hypothetical protein, conserved	0.203679	1.4494
Tb927.10.1080	40S ribosomal protein S23, putative (RPS23)	-0.257327	1.16376		Tb927.10.1080	40S ribosomal protein S23, putative (RPS23)	-0.835134	8.36793
Tb927.10.10800	palmitoyl acyltransferase 2, putative	-0.122293	0.481774		Tb927.10.10800	palmitoyl acyltransferase 2, putative	-0.49518	4.07677
Tb927.10.10810	adenosine deaminase-like protein	0.0776212	0.333573		Tb927.10.10810	adenosine deaminase-like protein	0.247049	1.74546
Tb927.10.10820	hypothetical protein, conserved	-0.272362	2.27098		Tb927.10.10820	hypothetical protein, conserved	-0.338948	3.27925
Tb927.10.10830	RGG-containing protein 2 (RGG2)	-0.244494	1.07845		Tb927.10.10830	RGG-containing protein 2 (RGG2)	-0.156933	0.575224
Tb927.10.10840	Plexin repeat, putative (ESP15)	-0.058622	0.203749		Tb927.10.10840	Plexin repeat, putative (ESP15)	-0.0488119	0.164221
Tb927.10.10850	argonaute-like protein (AGO1)	-0.0482542	0.177203		Tb927.10.10850	argonaute-like protein (AGO1)	-0.0324634	0.113107
Tb927.10.10860	hypothetical protein, unlikely	#N/A	#N/A		Tb927.10.10860	hypothetical protein, unlikely	#N/A	#N/A
Tb927.10.10870	protein kinase, putative	0.215282	1.04114		Tb927.10.10870	protein kinase, putative	0.180119	0.803771
Tb927.10.10880	ATP-binding cassette sub-family F member 1, putative (ABCF1)	-0.369855	3.24079		Tb927.10.10880	ATP-binding cassette sub-family F member 1, putative (ABCF1)	-0.310492	2.42053
Tb927.10.10980	heat shock protein 90, putative	-0.00985653	0.0187196		Tb927.10.10980	heat shock protein 90, putative	-0.228762	0.662669
Tb927.10.10990	predicted WD40 repeat protein	0.0956488	0.270322		Tb927.10.10990	predicted WD40 repeat protein	-0.392569	1.94307
Tb927.10.1100	60S ribosomal protein L9, putative	-0.0672997	0.228274		Tb927.10.1100	60S ribosomal protein L9, putative	-0.275608	1.55424
Tb927.10.11000	hypothetical protein, conserved	-0.129654	0.497718		Tb927.10.11000	hypothetical protein, conserved	-0.350075	2.15177
Tb927.10.11010	hypothetical protein, conserved	0.407623	3.05015		Tb927.10.11010	hypothetical protein, conserved	0.118756	0.475335
Tb927.10.11020	DNA mismatch repair protein MSH2, putative (MSH2)	0.0482813	0.169796		Tb927.10.11020	DNA mismatch repair protein MSH2, putative (MSH2)	-0.106824	0.452157
Tb927.10.11030	Archaic translocase of outer membrane 11 kDa subunit (ATOM11)	-0.261574	1.09621		Tb927.10.11030	Archaic translocase of outer membrane 11 kDa subunit (ATOM11)	-0.0222586	0.0545354
Tb927.10.11040	hypothetical protein, conserved	0.352502	3.21473		Tb927.10.11040	hypothetical protein, conserved	0.194403	1.22691
Tb927.10.11050	hypothetical protein, conserved	0.256025	1.3748		Tb927.10.11050	hypothetical protein, conserved	0.349857	2.2782
Tb927.10.11060	hypothetical protein, conserved	0.217618	1.13426		Tb927.10.11060	hypothetical protein, conserved	0.109088	0.431188
Tb927.10.11070	hypothetical protein, conserved	0.0936161	0.4076		Tb927.10.11070	hypothetical protein, conserved	0.157979	0.838064
Tb927.10.11080	paraflagellar rod protein	0.22873	0.592157		Tb927.10.11080	paraflagellar rod protein	0.317888	0.945574
Tb927.10.11090	hypothetical protein, conserved	0.059403	0.317663		Tb927.10.11090	hypothetical protein, conserved	-0.184865	1.54805
Tb927.10.1110	kinesin, putative	0.125829	0.378684		Tb927.10.1110	kinesin, putative	-0.134852	0.412587
Tb927.10.11100	deoxyribodipyrimidine photo-lyase, putative	-0.0336369	0.123906		Tb927.10.11100	deoxyribodipyrimidine photo-lyase, putative	0.057962	0.233281
Tb927.10.11110	hypothetical protein, conserved	0.149817	0.447306		Tb927.10.11110	hypothetical protein, conserved	0.172431	0.539536
Tb927.10.11120	hypothetical protein, conserved	0.263816	2.04866		Tb927.10.11120	hypothetical protein, conserved	0.297678	2.51722
Tb927.10.11130	SET domain containing protein, putative	0.0266532	0.0868264		Tb927.10.11130	SET domain containing protein, putative	-0.0233222	0.075607
Tb927.10.11140	hypothetical protein, conserved	0.222786	1.51553		Tb927.10.11140	hypothetical protein, conserved	0.208808	1.37195
Tb927.10.11150	hypothetical protein, conserved	-0.163562	0.508516		Tb927.10.11150	hypothetical protein, conserved	-0.0580056	0.143061
Tb927.10.11160	HIRA-interacting protein 5, putative	-0.0899492	0.347869		Tb927.10.11160	HIRA-interacting protein 5, putative	-0.249205	1.44495
Tb927.10.11170	hypothetical protein, conserved	-0.199167	1.20669		Tb927.10.11170	hypothetical protein, conserved	-0.137795	0.707094
Tb927.10.11180	Ubiquitin-like modifier-activating enzyme ATG7, putative (ATG7)	-0.0713667	0.307266		Tb927.10.11180	Ubiquitin-like modifier-activating enzyme ATG7, putative (ATG7)	0.162147	0.940735
Tb927.10.11190	tRNA-splicing ligase RtcB, putative	-0.217342	1.02986		Tb927.10.11190	tRNA-splicing ligase RtcB, putative	-0.346135	2.12251
Tb927.10.1120	hypothetical protein, conserved	0.0693522	0.174656		Tb927.10.1120	hypothetical protein, conserved	-0.628026	3.9368
Tb927.10.11200	hypothetical protein, conserved	-0.202906	1.06907		Tb927.10.11200	hypothetical protein, conserved	-0.457383	3.96399
Tb927.10.11210	hypothetical protein, conserved	-0.402519	1.86736		Tb927.10.11210	hypothetical protein, conserved	0.0255093	0.0568428
Tb927.10.11220	procyclic form surface phosphoprotein (PSSA-2)	-0.277243	1.07459		Tb927.10.11220	procyclic form surface phosphoprotein (PSSA-2)	-0.780125	5.87017
Tb927.10.11230	Ras-induced vulval development antagonist, putative	0.140994	0.392935		Tb927.10.11230	Ras-induced vulval development antagonist, putative	0.243525	0.831579
Tb927.10.11240	hypothetical protein, conserved	0.103762	0.466604		Tb927.10.11240	hypothetical protein, conserved	-0.674041	8.97679
Tb927.10.11250	BRE1 E3 ubiquitin ligase, putative	0.0372206	0.135157		Tb927.10.11250	BRE1 E3 ubiquitin ligase, putative	0.000424967	0.000722697
Tb927.10.11260	hypothetical protein, conserved	0.0624035	0.205982		Tb927.10.11260	hypothetical protein, conserved	0.0144281	0.0400817
Tb927.10.11270	RNA-binding protein, putative (RBP23)	-0.402609	1.00415		Tb927.10.11270	RNA-binding protein, putative (RBP23)	-0.803917	2.97806
Tb927.10.11280	hypothetical protein	-0.022792	0.0138608		Tb927.10.11280	hypothetical protein	-0.723485	1.66285
Tb927.10.11290	hypothetical protein, conserved	0.012226	0.0156566		Tb927.10.11290	hypothetical protein, conserved	0.138729	0.301905
Tb927.10.1130	dynein arm light chain, axonemal, putative	-0.088756	0.334915		Tb927.10.1130	dynein arm light chain, axonemal, putative	-0.161416	0.743551
Tb927.10.11300	paraflagellar rod component, putative (PFC16)	0.0120938	0.0330975		Tb927.10.11300	paraflagellar rod component, putative (PFC16)	0.0347937	0.103102
Tb927.10.11310	intraflagellar transport protein 57/55 (IFT57/55)	-0.242549	1.07437		Tb927.10.11310	intraflagellar transport protein 57/55 (IFT57/55)	-0.376639	2.13094
Tb927.10.11330	EF-hand domain pair, putative	0.214744	1.20128		Tb927.10.11330	EF-hand domain pair, putative	0.0653687	0.242192
Tb927.10.11340	hypothetical protein, conserved	-0.131619	0.600124		Tb927.10.11340	hypothetical protein, conserved	0.0155341	0.0488327
Tb927.10.11350	hypothetical protein, conserved	-0.116857	0.371256		Tb927.10.11350	hypothetical protein, conserved	-0.0360595	0.0914151
Tb927.10.11360	protein phosphatase 2A regulatory subunit, putative	0.376258	3.09028		Tb927.10.11360	protein phosphatase 2A regulatory subunit, putative	0.0906034	0.374869
Tb927.10.11370	hypothetical protein, conserved	0.0379021	0.127521		Tb927.10.11370	hypothetical protein, conserved	0.279066	1.88438
Tb927.10.11380	hypothetical protein, conserved	-0.477032	1.61795		Tb927.10.11380	hypothetical protein, conserved	-0.413536	1.29884
Tb927.10.11390	60S ribosomal protein L6, putative	0.0256814	0.0686214		Tb927.10.11390	60S ribosomal protein L6, putative	-0.614731	4.9544
Tb927.10.1140	epsilon tubulin (TUBE1)	-0.0560228	0.176133		Tb927.10.1140	epsilon tubulin (TUBE1)	-0.515717	4.13944
Tb927.10.11400	WD domain, G-beta repeat, putative	0.0584622	0.147552		Tb927.10.11400	WD domain, G-beta repeat, putative	0.389284	1.90319
Tb927.10.11410	hypothetical protein, conserved	0.303853	2.68536		Tb927.10.11410	hypothetical protein, conserved	0.156582	0.945935
Tb927.10.11420	hypothetical protein, conserved	0.304827	1.23534		Tb927.10.11420	hypothetical protein, conserved	0.527473	2.99054
Tb927.10.11430	hypothetical protein, conserved	0.0462528	0.107476		Tb927.10.11430	hypothetical protein, conserved	0.0512906	0.121468
Tb927.10.11440	G1 cyclin CycE4, putative (CYC5)	0.137311	0.444827		Tb927.10.11440	G1 cyclin CycE4, putative (CYC5)	0.0620219	0.167959
Tb927.10.11450	TFIIF-stimulated CTD phosphatase, putative	0.124022	0.427422		Tb927.10.11450	TFIIF-stimulated CTD phosphatase, putative	0.254615	1.1813
Tb927.10.11470	hypothetical protein, conserved	-0.0954484	0.396683		Tb927.10.11470	hypothetical protein, conserved	0.0349103	0.119289
Tb927.10.11480	hypothetical protein, conserved	-0.174511	0.757091		Tb927.10.11480	hypothetical protein, conserved	-0.45746	3.41065
Tb927.10.11490	unspecified product	#N/A	#N/A		Tb927.10.11490	unspecified product	#N/A	#N/A
Tb927.10.1150	hypothetical protein, conserved	0.163381	0.498134		Tb927.10.1150	hypothetical protein, conserved	0.0238901	0.0533814
Tb927.10.11500	conserved protein	-0.150243	0.524221		Tb927.10.11500	conserved protein	-0.0936081	0.286195
Tb927.10.11510	hypothetical protein, conserved	-0.0177462	0.062019		Tb927.10.11510	hypothetical protein, conserved	0.0619312	0.26045
Tb927.10.11520	hypothetical protein, conserved	-0.355745	1.70505		Tb927.10.11520	hypothetical protein, conserved	-0.358578	1.72913
Tb927.10.11530	hypothetical protein, conserved	-0.082016	0.291902		Tb927.10.11530	hypothetical protein, conserved	0.102593	0.391295
Tb927.10.11540	40S ribosomal protein S3, putative (RPS3)	-0.117066	0.438857		Tb927.10.11540	40S ribosomal protein S3, putative (RPS3)	-0.428031	3.03541
Tb927.10.11550	hypothetical protein, conserved	0.0542603	0.204574		Tb927.10.11550	hypothetical protein, conserved	0.121551	0.567946
Tb927.10.11560	hypothetical protein, conserved	0.129336	0.689907		Tb927.10.11560	hypothetical protein, conserved	-0.0237873	0.0857702
Tb927.10.11570	hypothetical protein, conserved	0.00913255	0.0332731		Tb927.10.11570	hypothetical protein, conserved	0.212565	1.59166
Tb927.10.11580	predicted WD40 repeat protein	-0.208594	1.38452		Tb927.10.11580	predicted WD40 repeat protein	-0.155424	0.893589
Tb927.10.11590	nicotinate phosphoribosyltransferase, putative	0.102033	0.600727		Tb927.10.11590	nicotinate phosphoribosyltransferase, putative	0.123481	0.789165
Tb927.10.1160	hypothetical protein, conserved	0.195702	0.94631		Tb927.10.1160	hypothetical protein, conserved	0.166384	0.750352
Tb927.10.11600	hypothetical protein, conserved	-0.253281	1.78794		Tb927.10.11600	hypothetical protein, conserved	-0.12981	0.664768
Tb927.10.11610	SKP1-like protein	-0.226757	0.771522		Tb927.10.11610	SKP1-like protein	-0.0421464	0.0958332
Tb927.10.11620	calcium-transporting ATPase, putative	0.0791706	0.314006		Tb927.10.11620	calcium-transporting ATPase, putative	0.125228	0.575837
Tb927.10.11630	PSP1 C-terminal conserved region, putative	0.479238	0.766959		Tb927.10.11630	PSP1 C-terminal conserved region, putative	0.420506	0.635046
Tb927.10.11640	Protein prenyltransferase alpha subunit repeat, putative	0.18871	1.06998		Tb927.10.11640	Protein prenyltransferase alpha subunit repeat, putative	0.287124	2.07412
Tb927.10.11650	hypothetical protein, conserved	0.153942	0.582686		Tb927.10.11650	hypothetical protein, conserved	-0.0634648	0.184331
Tb927.10.11660	hypothetical protein, conserved	-0.0887562	0.45374		Tb927.10.11660	hypothetical protein, conserved	0.0178387	0.0672502
Tb927.10.11670	hypothetical protein, conserved	-0.0788622	0.503984		Tb927.10.11670	hypothetical protein, conserved	-0.126891	0.984099
Tb927.10.11680	chloride channel protein, putative	-0.0917832	0.441407		Tb927.10.11680	chloride channel protein, putative	0.0653216	0.287387
Tb927.10.11690	YEATS family, putative	0.0825991	0.384761		Tb927.10.11690	YEATS family, putative	0.0710677	0.318882
Tb927.10.1170	intraflagellar transport protein 172 (IFT172)	0.0325887	0.120078		Tb927.10.1170	intraflagellar transport protein 172 (IFT172)	0.0158538	0.0547925
Tb927.10.11700	guanylate kinase, putative	-0.339299	1.31685		Tb927.10.11700	guanylate kinase, putative	-0.191282	0.577214
Tb927.10.11710	hypothetical protein	-0.350019	1.43945		Tb927.10.11710	hypothetical protein	-0.0839767	0.211196
Tb927.10.11720	CW-type Zinc Finger, putative	0.0612966	0.331139		Tb927.10.11720	CW-type Zinc Finger, putative	-0.0402616	0.199363
Tb927.10.11730	zinc finger protein family member, putative (ZC3H33)	-0.0933976	0.546773		Tb927.10.11730	zinc finger protein family member, putative (ZC3H33)	-0.0851016	0.484336
Tb927.10.11740	hypothetical protein, unlikely	#N/A	#N/A		Tb927.10.11740	hypothetical protein, unlikely	#N/A	#N/A
Tb927.10.11750	hypothetical protein, conserved	-0.101744	0.242981		Tb927.10.11750	hypothetical protein, conserved	-0.172492	0.473122
Tb927.10.11760	pumilio/PUF RNA binding protein 6 (PUF6)	0.18809	0.499498		Tb927.10.11760	pumilio/PUF RNA binding protein 6 (PUF6)	0.355556	1.235
Tb927.10.11770	hypothetical protein, conserved	0.0712243	0.171132		Tb927.10.11770	hypothetical protein, conserved	0.502984	2.54456
Tb927.10.11780	hypothetical protein, conserved	0.0896085	0.255321		Tb927.10.11780	hypothetical protein, conserved	-0.14161	0.453689
Tb927.10.11790	hypothetical protein, unlikely	#N/A	#N/A		Tb927.10.11790	hypothetical protein, unlikely	#N/A	#N/A
Tb927.10.1180	hypothetical protein, conserved	-0.24207	1.586		Tb927.10.1180	hypothetical protein, conserved	-0.0883606	0.380739
Tb927.10.11800	Axonemal inner arm dynein light chain, putative	0.0850436	0.349804		Tb927.10.11800	Axonemal inner arm dynein light chain, putative	-0.0150626	0.0477006
Tb927.10.11810	hypothetical protein, conserved	0.000845984	0.0021293		Tb927.10.11810	hypothetical protein, conserved	0.0628434	0.266491
Tb927.10.11820	hypothetical protein, conserved	-0.21232	1.20882		Tb927.10.11820	hypothetical protein, conserved	0.00450987	0.0123124
Tb927.10.11830	hypothetical protein, conserved	0.0762191	0.288181		Tb927.10.11830	hypothetical protein, conserved	0.28646	1.87597
Tb927.10.11850	WD domain, G-beta repeat, putative	0.0679795	0.27388		Tb927.10.11850	WD domain, G-beta repeat, putative	-0.212768	1.29604
Tb927.10.11860	Cornifin (SPRR) family, putative	0.411305	1.87631		Tb927.10.11860	Cornifin (SPRR) family, putative	-0.914114	7.31328
Tb927.10.11870	mitochondrial RNA binding protein (MRB11870)	-0.127554	0.606924		Tb927.10.11870	mitochondrial RNA binding protein (MRB11870)	-0.0634089	0.248048
Tb927.10.11880	hypothetical protein, conserved	0.551278	5.01568		Tb927.10.11880	hypothetical protein, conserved	0.469361	3.78651
Tb927.10.11890	hypothetical protein, conserved	-0.0967282	0.531271		Tb927.10.11890	hypothetical protein, conserved	-0.312563	3.14709
Tb927.10.1190	hypothetical protein, conserved	0.156091	0.600481		Tb927.10.1190	hypothetical protein, conserved	0.0541791	0.15999
Tb927.10.11900	thioredoxin, putative	-0.0598447	0.228895		Tb927.10.11900	thioredoxin, putative	-0.456764	4.42031
Tb927.10.11910	major facilitator superfamily, putative	0.53705	5.16531		Tb927.10.11910	major facilitator superfamily, putative	0.307804	1.99451
Tb927.10.11920	hypothetical protein, conserved	0.368074	3.2047		Tb927.10.11920	hypothetical protein, conserved	0.469539	4.94146
Tb927.10.11930	beta-D-hydroxybutyrate dehydrogenase	-0.0578706	0.145011		Tb927.10.11930	beta-D-hydroxybutyrate dehydrogenase	0.185564	0.617659
Tb927.10.11940	ABC1 protein, putative	0.381105	2.07282		Tb927.10.11940	ABC1 protein, putative	0.175804	0.642959
Tb927.10.11950	hypothetical protein, conserved	0.185424	0.589318		Tb927.10.11950	hypothetical protein, conserved	-0.0985203	0.259256
Tb927.10.11960	hypothetical protein, conserved	0.467566	3.6871		Tb927.10.11960	hypothetical protein, conserved	0.200917	0.952172
Tb927.10.11970	glutamine aminotransferase (GlnAT) (GlnAT)	-0.209908	0.811607		Tb927.10.11970	glutamine aminotransferase (GlnAT) (GlnAT)	-0.213726	0.833193
Tb927.10.11980	QA-SNARE protein putative	0.177439	0.79104		Tb927.10.11980	QA-SNARE protein putative	-0.0561606	0.178485
Tb927.10.11990	RNA-binding protein	-0.793476	2.64028		Tb927.10.11990	RNA-binding protein	-1.00058	3.89645
Tb927.10.1200	Programmed cell death protein 2, C-terminal putative domain containing protein, putative	-0.110446	0.360569		Tb927.10.1200	Programmed cell death protein 2, C-terminal putative domain containing protein, putative	0.0715345	0.214656
Tb927.10.12000	iron-sulfur cluster assembly protein, putative	-0.116495	0.49789		Tb927.10.12000	iron-sulfur cluster assembly protein, putative	-0.150506	0.707499
Tb927.10.12010	hypothetical protein, conserved	0.310192	2.02083		Tb927.10.12010	hypothetical protein, conserved	0.487757	4.42957
Tb927.10.12020	recA bacterial DNA recombination protein, putative	-0.00773723	0.0235506		Tb927.10.12020	recA bacterial DNA recombination protein, putative	0.172081	0.914783
Tb927.10.12030	hypothetical protein, conserved	0.00670997	0.0164146		Tb927.10.12030	hypothetical protein, conserved	-0.451216	3.04024
Tb927.10.12040	mitogen-activated protein kinase 11, putative	-0.0470879	0.116324		Tb927.10.12040	mitogen-activated protein kinase 11, putative	-0.609307	3.97847
Tb927.10.12050	hypothetical protein, conserved	0.027596	0.0805523		Tb927.10.12050	hypothetical protein, conserved	-0.0624521	0.207721
Tb927.10.12060	hypothetical protein, conserved	0.344165	0.863995		Tb927.10.12060	hypothetical protein, conserved	0.206381	0.430224
Tb927.10.12080	hypothetical protein, conserved	0.263298	0.924041		Tb927.10.12080	hypothetical protein, conserved	-0.143163	0.398568
Tb927.10.12090	RNA-binding protein, putative (RBP7A)	-0.118172	0.446388		Tb927.10.12090	RNA-binding protein, putative (RBP7A)	-0.879974	10.916
Tb927.10.1210	katanin, putative	-0.196681	1.17898		Tb927.10.1210	katanin, putative	-0.343501	2.87262
Tb927.10.12100	RNA-binding protein, putative (RBP7B)	0.287712	0.722444		Tb927.10.12100	RNA-binding protein, putative (RBP7B)	0.47657	1.57934
Tb927.10.12110	hypothetical protein, conserved	0.0380795	0.121022		Tb927.10.12110	hypothetical protein, conserved	0.24361	1.4109
Tb927.10.12120	hypothetical protein, conserved	-0.0166325	0.0495631		Tb927.10.12120	hypothetical protein, conserved	0.0748941	0.271248
Tb927.10.12130	Ubiquitin family, putative	-0.0947923	0.321947		Tb927.10.12130	Ubiquitin family, putative	-0.345185	2.01983
Tb927.10.12140	hypothetical protein, conserved	0.125228	0.425584		Tb927.10.12140	hypothetical protein, conserved	0.0287974	0.0753419
Tb927.10.12150	hypothetical protein, conserved	0.113482	0.294271		Tb927.10.12150	hypothetical protein, conserved	-0.0878078	0.215589
Tb927.10.12160	hypothetical protein, conserved	0.35461	2.16989		Tb927.10.12160	hypothetical protein, conserved	0.262638	1.34461
Tb927.10.12170	RAB-interacting protein, putative	0.485282	2.93894		Tb927.10.12170	RAB-interacting protein, putative	0.159673	0.541553
Tb927.10.12180	hypothetical protein, conserved	0.248225	1.30367		Tb927.10.12180	hypothetical protein, conserved	-0.12722	0.499966
Tb927.10.12190	RAB-interacting protein, putative	0.236462	1.25521		Tb927.10.12190	RAB-interacting protein, putative	0.273425	1.5856
Tb927.10.12200	hypothetical protein, conserved	0.186358	0.87953		Tb927.10.12200	hypothetical protein, conserved	0.201239	0.987207
Tb927.10.12210	ribulose-5-phosphate 3-epimerase, putative	-0.621346	4.21075		Tb927.10.12210	ribulose-5-phosphate 3-epimerase, putative	-0.451056	2.45391
Tb927.10.12220	hypothetical protein, conserved	-0.0985148	0.518259		Tb927.10.12220	hypothetical protein, conserved	0.110043	0.610017
Tb927.10.12230	hypothetical protein, conserved	0.214671	0.970986		Tb927.10.12230	hypothetical protein, conserved	0.407763	2.67508
Tb927.10.12240	3-ketoacyl-CoA reductase, putative	-0.34779	1.64371		Tb927.10.12240	3-ketoacyl-CoA reductase, putative	-0.177039	0.610081
Tb927.10.12250	hypothetical protein, conserved	-0.206103	0.980475		Tb927.10.12250	hypothetical protein, conserved	-0.0693023	0.233026
Tb927.10.12260	cytosolic nonspecific dipeptidase, putative	-0.519281	1.43458		Tb927.10.12260	cytosolic nonspecific dipeptidase, putative	-0.208091	0.396242
Tb927.10.12270	methyltransferase domain containing protein, putative	0.66342	0.949667		Tb927.10.12270	methyltransferase domain containing protein, putative	0.352638	0.388157
Tb927.10.12280	hypothetical protein	1.54745	1.90429		Tb927.10.12280	hypothetical protein	0.202081	0.121231
Tb927.10.12290	UDP-Gal or UDP-GlcNAc-dependent glycosyltransferase, putative	-0.0472341	0.163131		Tb927.10.12290	UDP-Gal or UDP-GlcNAc-dependent glycosyltransferase, putative	0.0895255	0.35183
Tb927.10.1230	hypothetical protein, conserved	0.0424777	0.223916		Tb927.10.1230	hypothetical protein, conserved	-0.138841	1.0805
Tb927.10.12300	hypothetical protein, conserved	-0.0606889	0.159201		Tb927.10.12300	hypothetical protein, conserved	-0.141176	0.44882
Tb927.10.12310	helicase-like protein	0.062677	0.166241		Tb927.10.12310	helicase-like protein	-0.218861	0.818286
Tb927.10.12320	hypothetical protein	0.126755	0.698802		Tb927.10.12320	hypothetical protein	0.0749463	0.347108
Tb927.10.12330	zinc finger protein family member, putative (ZC3H34)	-0.504138	2.36297		Tb927.10.12330	zinc finger protein family member, putative (ZC3H34)	-1.03764	8.23226
Tb927.10.12340	hypothetical protein, conserved	-0.0192166	0.0405215		Tb927.10.12340	hypothetical protein, conserved	0.0160602	0.0345883
Tb927.10.12350	hypothetical protein, conserved	0.0995399	0.482993		Tb927.10.12350	hypothetical protein, conserved	0.22253	1.55459
Tb927.10.12360	hypothetical protein, conserved	0.290083	1.76725		Tb927.10.12360	hypothetical protein, conserved	0.074256	0.263611
Tb927.10.12370	gamma-glutamylcysteine synthetase (GCS)	-0.33124	1.42453		Tb927.10.12370	gamma-glutamylcysteine synthetase (GCS)	-0.552324	3.26726
Tb927.10.12380	chaperone protein DNAj, putative	0.155073	1.10365		Tb927.10.12380	chaperone protein DNAj, putative	0.347242	4.12854
Tb927.10.12390	hypothetical protein, conserved	0.161111	1.01995		Tb927.10.12390	hypothetical protein, conserved	-0.197544	1.36823
Tb927.10.1240	hypothetical protein, conserved	0.183549	1.06962		Tb927.10.1240	hypothetical protein, conserved	0.129086	0.645362
Tb927.10.12400	membrane transporter protein, putative	-0.675594	6.3506		Tb927.10.12400	membrane transporter protein, putative	-0.425825	2.85954
Tb927.10.12410	hypothetical protein, conserved	-0.147828	0.73615		Tb927.10.12410	hypothetical protein, conserved	-0.098442	0.425518
Tb927.10.12420	predicted S. cerevisiae Got1 homologue	0.047478	0.172709		Tb927.10.12420	predicted S. cerevisiae Got1 homologue	-0.362552	2.92173
Tb927.10.12430	Noc2p family, putative	-0.624355	2.14747		Tb927.10.12430	Noc2p family, putative	-0.957114	4.39159
Tb927.10.12440	kinesin, putative	-0.070883	0.221995		Tb927.10.12440	kinesin, putative	-0.200362	0.862645
Tb927.10.12450	SNARE domain-containing protein, putative	0.0301107	0.0945739		Tb927.10.12450	SNARE domain-containing protein, putative	0.0542873	0.189041
Tb927.10.12460	Zinc finger, C3HC4 type (RING finger), putative	0.218327	1.09067		Tb927.10.12460	Zinc finger, C3HC4 type (RING finger), putative	-0.658129	6.72465
Tb927.10.12470	hypothetical protein, conserved	0.00631237	0.0241635		Tb927.10.12470	hypothetical protein, conserved	0.349559	4.40362
Tb927.10.12480	UAA transporter family, putative	0.569305	5.85221		Tb927.10.12480	UAA transporter family, putative	0.747748	9.71474
Tb927.10.12490	kinesin, putative	-0.122192	0.73997		Tb927.10.12490	kinesin, putative	-0.0699189	0.351592
Tb927.10.1250	Aminoacyl-tRNA editing domain containing protein, putative	-0.142038	0.491693		Tb927.10.1250	Aminoacyl-tRNA editing domain containing protein, putative	0.0254083	0.0650246
Tb927.10.12500	P-type H+-ATPase, putative	-0.334567	1.73725		Tb927.10.12500	P-type H+-ATPase, putative	0.126564	0.430155
Tb927.10.12510	P-type H+-ATPase, putative	-0.21621	1.08028		Tb927.10.12510	P-type H+-ATPase, putative	0.0949787	0.350542
Tb927.10.12520	hypothetical protein, conserved	0.133984	0.80712		Tb927.10.12520	hypothetical protein, conserved	0.197931	1.44846
Tb927.10.12540	NADH-ubiquinone oxidoreductase complex I subunit, putative (NDUFS1)	-0.0343059	0.129993		Tb927.10.12540	NADH-ubiquinone oxidoreductase complex I subunit, putative (NDUFS1)	0.160511	0.924241
Tb927.10.12550	hypothetical protein, conserved	0.241177	0.911411		Tb927.10.12550	hypothetical protein, conserved	0.29812	1.25663
Tb927.10.12560	hypothetical protein	-0.606894	0.375393		Tb927.10.12560	hypothetical protein	-1.66102	1.45944
Tb927.10.12570	hypothetical protein	0.446184	0.296249		Tb927.10.12570	hypothetical protein	-1.82362	1.92574
Tb927.10.12580	hypothetical protein	0.709614	0.539173		Tb927.10.12580	hypothetical protein	-0.495273	0.282823
Tb927.10.12590	hypothetical protein, conserved	0.183202	1.03329		Tb927.10.12590	hypothetical protein, conserved	0.141422	0.71182
Tb927.10.1260	aspartyl-tRNA synthetase, putative	-0.168575	0.86539		Tb927.10.1260	aspartyl-tRNA synthetase, putative	-0.00601797	0.0181153
Tb927.10.12600	methyltransferase domain containing protein, putative	-0.19185	0.948348		Tb927.10.12600	methyltransferase domain containing protein, putative	0.0130651	0.0378297
Tb927.10.12610	hypothetical protein	-0.308625	1.3565		Tb927.10.12610	hypothetical protein	0.0843301	0.238877
Tb927.10.12620	Protein of unknown function (DUF3648), putative	-0.349229	2.85309		Tb927.10.12620	Protein of unknown function (DUF3648), putative	-0.272948	1.90856
Tb927.10.12630	hypothetical protein, conserved	0.0993863	0.327503		Tb927.10.12630	hypothetical protein, conserved	0.193809	0.807723
Tb927.10.12640	chaperone protein DNAj, putative	0.0833628	0.320869		Tb927.10.12640	chaperone protein DNAj, putative	0.0642241	0.23358
Tb927.10.12650	hypothetical protein, conserved	1.39861	2.79379		Tb927.10.12650	hypothetical protein, conserved	0.396802	0.399015
Tb927.10.12660	pumilio/PUF RNA binding protein 2 (PUF2)	1.36141	2.65329		Tb927.10.12660	pumilio/PUF RNA binding protein 2 (PUF2)	1.0663	1.79388
Tb927.10.12670	hypothetical protein, conserved	0.174576	0.536077		Tb927.10.12670	hypothetical protein, conserved	-0.0747782	0.185258
Tb927.10.12680	60S ribosomal protein L34, putative	-0.216255	1.02196		Tb927.10.12680	60S ribosomal protein L34, putative	-0.484224	3.71868
Tb927.10.12690	hypothetical protein, conserved	0.197555	1.67445		Tb927.10.12690	hypothetical protein, conserved	-0.41257	5.74214
Tb927.10.1270	mismatch repair protein, putative	-0.0770314	0.27479		Tb927.10.1270	mismatch repair protein, putative	-0.103373	0.398184
Tb927.10.12700	pyruvate dehydrogenase E1 alpha subunit, putative	0.209815	0.646074		Tb927.10.12700	pyruvate dehydrogenase E1 alpha subunit, putative	0.175229	0.506116
Tb927.10.12710	heat shock protein 110, putative	0.0284763	0.0637547		Tb927.10.12710	heat shock protein 110, putative	-0.411943	1.89028
Tb927.10.12720	hypothetical protein, conserved	0.100825	0.521149		Tb927.10.12720	hypothetical protein, conserved	-0.0761653	0.361689
Tb927.10.12740	Zinc finger CCCH domain-containing protein 35 (ZC3H35)	0.0698562	0.221474		Tb927.10.12740	Zinc finger CCCH domain-containing protein 35 (ZC3H35)	-0.138546	0.523656
Tb927.10.12760	zinc finger protein family member, putative (ZC3H36)	1.14706	1.58908		Tb927.10.12760	zinc finger protein family member, putative (ZC3H36)	0.68852	0.720548
Tb927.10.12780	Zinc finger CCCH domain-containing protein 37 (ZC3H37)	0.530173	1.01512		Tb927.10.12780	Zinc finger CCCH domain-containing protein 37 (ZC3H37)	0.349507	0.554206
Tb927.10.12790	unspecified product	#N/A	#N/A		Tb927.10.12790	unspecified product	#N/A	#N/A
Tb927.10.1280	Domain of unknown function (DUF4499), putative	0.0173321	0.0476923		Tb927.10.1280	Domain of unknown function (DUF4499), putative	0.196343	0.912244
Tb927.10.12800	Zinc finger CCCH domain-containing protein 38 (ZC3H38)	1.21427	2.74739		Tb927.10.12800	Zinc finger CCCH domain-containing protein 38 (ZC3H38)	0.303045	0.360412
Tb927.10.12810	cholinephosphate cytidylyltransferase A, putative	-0.127717	0.661946		Tb927.10.12810	cholinephosphate cytidylyltransferase A, putative	0.137071	0.733542
Tb927.10.12820	hypothetical protein, conserved	0.82786	3.18429		Tb927.10.12820	hypothetical protein, conserved	0.100671	0.168162
Tb927.10.12830	acetyltransferase, putative	#N/A	#N/A		Tb927.10.12830	acetyltransferase, putative	#N/A	#N/A
Tb927.10.12840	mitochondrial carrier protein (MCP12)	-0.887846	3.1117		Tb927.10.12840	mitochondrial carrier protein (MCP12)	-0.142395	0.231475
Tb927.10.12850	ttaggg binding factor	0.608893	3.35049		Tb927.10.12850	ttaggg binding factor	0.968199	7.55389
Tb927.10.12860	pre-RNA processing PIH1/Nop17, putative	-0.0259754	0.113869		Tb927.10.12860	pre-RNA processing PIH1/Nop17, putative	-0.409579	5.43476
Tb927.10.12870	hypothetical protein, conserved	-0.216906	1.56822		Tb927.10.12870	hypothetical protein, conserved	-0.177907	1.15863
Tb927.10.12880	SET domain containing protein, putative	-0.00934269	0.0295174		Tb927.10.12880	SET domain containing protein, putative	-0.0987508	0.42926
Tb927.10.12890	bifunctional aminoacyl-tRNA synthetase, putative	-0.0746627	0.212573		Tb927.10.12890	bifunctional aminoacyl-tRNA synthetase, putative	0.198284	0.747297
Tb927.10.1290	hypothetical protein, conserved	-0.00369305	0		Tb927.10.1290	hypothetical protein, conserved	0.184819	0.500836
Tb927.10.12900	Complex 1 protein (LYR family), putative	-0.0072308	0.0202103		Tb927.10.12900	Complex 1 protein (LYR family), putative	0.137119	0.702178
Tb927.10.12910	hypothetical protein, conserved	#N/A	#N/A		Tb927.10.12910	hypothetical protein, conserved	#N/A	#N/A
Tb927.10.12920	hypothetical protein, conserved	0.157814	1.00696		Tb927.10.12920	hypothetical protein, conserved	-0.170075	1.12356
Tb927.10.12930	hypothetical protein, conserved	-0.114462	0.511962		Tb927.10.12930	hypothetical protein, conserved	0.0566388	0.213982
Tb927.10.12940	predicted zinc finger protein	0.139919	0.622398		Tb927.10.12940	predicted zinc finger protein	0.0797978	0.299514
Tb927.10.12950	hypothetical protein, conserved	0.107324	0.462872		Tb927.10.12950	hypothetical protein, conserved	0.0266297	0.08844
Tb927.10.12960	Ras-related protein Rab5A (RAB5A)	0.26587	1.33179		Tb927.10.12960	Ras-related protein Rab5A (RAB5A)	0.325506	1.83125
Tb927.10.12970	AN1-like zinc finger, putative	-0.130335	0.470999		Tb927.10.12970	AN1-like zinc finger, putative	-0.188848	0.784307
Tb927.10.12980	Multisite-specific tRNA:(cytosine-C(5))-methyltransferase, putative	-0.260696	0.906894		Tb927.10.12980	Multisite-specific tRNA:(cytosine-C(5))-methyltransferase, putative	-0.0886266	0.221186
Tb927.10.12990	predicted ankyrin repeat family protein	-0.110113	0.407249		Tb927.10.12990	predicted ankyrin repeat family protein	0.0352264	0.105148
Tb927.10.1300	hypothetical protein, conserved	0.09898	0.383912		Tb927.10.1300	hypothetical protein, conserved	0.270911	1.65019
Tb927.10.13000	cAMP phosphodiesterase A, putative (PDEA)	-0.160077	0.908282		Tb927.10.13000	cAMP phosphodiesterase A, putative (PDEA)	-0.0182055	0.0645516
Tb927.10.13010	protein kinase A catalytic subunit (PKAC3)	0.018786	0.0463188		Tb927.10.13010	protein kinase A catalytic subunit (PKAC3)	0.472751	3.58873
Tb927.10.13020	Vacuolar protein sorting-associated protein 16 homolog, putative	-0.152213	0.571974		Tb927.10.13020	Vacuolar protein sorting-associated protein 16 homolog, putative	0.336102	1.85472
Tb927.10.13030	cysteine peptidase, Clan CA, family C2, putative	-0.175303	0.556491		Tb927.10.13030	cysteine peptidase, Clan CA, family C2, putative	0.12164	0.348344
Tb927.10.13050	hypothetical protein, unlikely	#N/A	#N/A		Tb927.10.13050	hypothetical protein, unlikely	#N/A	#N/A
Tb927.10.13060	hypothetical protein	0.977161	0.856616		Tb927.10.13060	hypothetical protein	-1.18205	1.05517
Tb927.10.13070	hypothetical protein, conserved	0.293924	0.900998		Tb927.10.13070	hypothetical protein, conserved	-0.0620096	0.12567
Tb927.10.13090	PhoD-like phosphatase, putative	0.552793	4.01308		Tb927.10.13090	PhoD-like phosphatase, putative	0.324398	1.65186
Tb927.10.1310	Domain of unknown function (DUF4042), putative	-0.0696151	0.403973		Tb927.10.1310	Domain of unknown function (DUF4042), putative	-0.108474	0.737279
Tb927.10.13110	Dynein light chain roadblock-type protein, putative	0.188836	1.02865		Tb927.10.13110	Dynein light chain roadblock-type protein, putative	0.13203	0.617961
Tb927.10.13140	hypothetical protein, conserved	-0.194413	0.757991		Tb927.10.13140	hypothetical protein, conserved	-0.407257	2.34518
Tb927.10.13150	hypothetical protein, conserved	-0.000335288	0		Tb927.10.13150	hypothetical protein, conserved	0.230398	1.03126
Tb927.10.13160	mannosyltransferase-II, putative (TbGPI18)	-0.193691	0.695139		Tb927.10.13160	mannosyltransferase-II, putative (TbGPI18)	0.174036	0.603069
Tb927.10.13170	hypothetical protein, conserved	0.226525	0.925592		Tb927.10.13170	hypothetical protein, conserved	0.473518	3.02664
Tb927.10.13180	Nrap protein, putative	-0.619388	4.64799		Tb927.10.13180	Nrap protein, putative	-0.689979	5.62386
Tb927.10.13190	actin-related protein 2/3 complex subunit 1, putative (ARPC1)	0.0739807	0.250259		Tb927.10.13190	actin-related protein 2/3 complex subunit 1, putative (ARPC1)	0.0812136	0.281452
Tb927.10.1320	hypothetical protein, conserved	0.00865125	0.0344493		Tb927.10.1320	hypothetical protein, conserved	-0.0243015	0.103382
Tb927.10.13200	hypothetical protein, conserved	-0.0332069	0.158982		Tb927.10.13200	hypothetical protein, conserved	0.0466932	0.237561
Tb927.10.13210	dolichyl-P-Man:GDP-ManGlcNAc2-PP-dolichyl beta-1,4-mannosyltransferase, putative	-0.143575	0.829931		Tb927.10.13210	dolichyl-P-Man:GDP-ManGlcNAc2-PP-dolichyl beta-1,4-mannosyltransferase, putative	0.0872539	0.422134
Tb927.10.13220	cyclophilin type peptidyl-prolyl cis-trans isomerase, putative (PPIase)	-0.242581	1.05128		Tb927.10.13220	cyclophilin type peptidyl-prolyl cis-trans isomerase, putative (PPIase)	-0.0515232	0.143747
Tb927.10.13230	hypothetical protein, conserved	-0.171159	0.956031		Tb927.10.13230	hypothetical protein, conserved	-0.128826	0.640128
Tb927.10.13240	hypothetical protein, conserved	0.155083	1.17863		Tb927.10.13240	hypothetical protein, conserved	0.0868197	0.517269
Tb927.10.13250	hypothetical protein, conserved	0.0608473	0.185239		Tb927.10.13250	hypothetical protein, conserved	0.239299	1.11707
Tb927.10.13260	hypothetical protein, conserved	0.125063	0.679464		Tb927.10.13260	hypothetical protein, conserved	-0.125378	0.679523
Tb927.10.13270	Periodic tryptophan protein 2 homolog, putative	-0.548948	1.69004		Tb927.10.13270	Periodic tryptophan protein 2 homolog, putative	-0.687005	2.42455
Tb927.10.13280	hypothetical protein, conserved	-0.413498	2.06316		Tb927.10.13280	hypothetical protein, conserved	-0.214272	0.762054
Tb927.10.13290	ethanolamine phosphotransferase (EPT)	0.0745787	0.201331		Tb927.10.13290	ethanolamine phosphotransferase (EPT)	-0.0819684	0.225605
Tb927.10.1330	hypothetical protein, conserved	0.0644562	0.206884		Tb927.10.1330	hypothetical protein, conserved	-0.0143371	0.0389384
Tb927.10.13300	30S ribosomal protein S8, putative	-0.0632284	0.291001		Tb927.10.13300	30S ribosomal protein S8, putative	-0.11928	0.668235
Tb927.10.13310	DNA-directed RNA polymerase I subunit RPB5z, putative (RPB5z)	-0.378591	1.18149		Tb927.10.13310	DNA-directed RNA polymerase I subunit RPB5z, putative (RPB5z)	-0.403279	1.30101
Tb927.10.13320	DNA-directed RNA polymerase II/III subunit, putative (RPB5)	-0.0991561	0.363916		Tb927.10.13320	DNA-directed RNA polymerase II/III subunit, putative (RPB5)	-0.0423198	0.130416
Tb927.10.13330	paraflagellar rod component, putative (PFC20)	-0.0725151	0.188306		Tb927.10.13330	paraflagellar rod component, putative (PFC20)	-0.243082	0.901403
Tb927.10.13340	unspecified product	#N/A	#N/A		Tb927.10.13340	unspecified product	#N/A	#N/A
Tb927.10.13350	hypothetical protein, conserved	-0.0774256	0.434257		Tb927.10.13350	hypothetical protein, conserved	-0.108601	0.68794
Tb927.10.13360	Elongation factor Tu, mitochondrial (EF-Tu)	-0.66452	2.84568		Tb927.10.13360	Elongation factor Tu, mitochondrial (EF-Tu)	-0.399058	1.26178
Tb927.10.13370	dynein light chain Tctex-type, putative	-0.157564	0.997817		Tb927.10.13370	dynein light chain Tctex-type, putative	-0.0982656	0.515227
Tb927.10.13380	hypothetical protein, conserved	-0.0953768	0.402967		Tb927.10.13380	hypothetical protein, conserved	0.0251089	0.0837025
Tb927.10.13390	hypothetical protein, conserved	0.304888	0.819663		Tb927.10.13390	hypothetical protein, conserved	0.555787	2.05578
Tb927.10.1340	hypothetical protein, conserved	-0.350494	1.80892		Tb927.10.1340	hypothetical protein, conserved	-0.56662	4.02334
Tb927.10.13410	hypothetical protein	2.26429	12.0457		Tb927.10.13410	hypothetical protein	0.774407	1.95213
Tb927.10.13420	hypothetical protein	2.03374	10.4921		Tb927.10.13420	hypothetical protein	1.11934	3.7357
Tb927.10.13430	citrate synthase, putative	1.38741	7.21086		Tb927.10.13430	citrate synthase, putative	1.36171	6.97818
Tb927.10.13440	hypothetical protein, conserved	0.044979	0.24141		Tb927.10.13440	hypothetical protein, conserved	0.150291	1.25063
Tb927.10.13450	hypothetical protein, conserved	-0.274113	2.77628		Tb927.10.13450	hypothetical protein, conserved	-0.0261462	0.115996
Tb927.10.13460	unspecified product	#N/A	#N/A		Tb927.10.13460	unspecified product	#N/A	#N/A
Tb927.10.13470	PA26 p53-induced protein (sestrin), putative	-0.28822	2.57059		Tb927.10.13470	PA26 p53-induced protein (sestrin), putative	-0.167091	1.09231
Tb927.10.13480	protein kinase, putative	0.319467	1.92106		Tb927.10.13480	protein kinase, putative	0.329783	2.02578
Tb927.10.13490	serine/threonine kinase, putative	-0.180099	0.750123		Tb927.10.13490	serine/threonine kinase, putative	0.248894	1.22723
Tb927.10.1350	hypothetical protein, conserved	0.328244	1.58259		Tb927.10.1350	hypothetical protein, conserved	0.075489	0.213211
Tb927.10.13500	60S ribosomal protein L10a	-0.0529878	0.156308		Tb927.10.13500	60S ribosomal protein L10a	-0.738953	7.14603
Tb927.10.13510	zinc metallopeptidase, putative	-0.229921	1.89397		Tb927.10.13510	zinc metallopeptidase, putative	-0.0236577	0.0971281
Tb927.10.13520	Zn-finger in Ran binding protein and others/FYVE zinc finger, putative	-0.0613566	0.218592		Tb927.10.13520	Zn-finger in Ran binding protein and others/FYVE zinc finger, putative	-0.544453	5.3526
Tb927.10.13530	hypothetical protein	-0.0582713	0.14684		Tb927.10.13530	hypothetical protein	-0.313995	1.32646
Tb927.10.13540	RNA-binding protein, putative (RBP12)	0.21883	0.697382		Tb927.10.13540	RNA-binding protein, putative (RBP12)	-0.323663	1.22432
Tb927.10.13550	hypothetical protein, conserved	-0.0591555	0.324757		Tb927.10.13550	hypothetical protein, conserved	0.117798	0.824159
Tb927.10.13560	mevalonate-diphosphate decarboxylase	-0.24422	1.5498		Tb927.10.13560	mevalonate-diphosphate decarboxylase	-0.236592	1.47718
Tb927.10.13580	major facilitator superfamily protein (MFS), putative	0.0299821	0.0930003		Tb927.10.13580	major facilitator superfamily protein (MFS), putative	-0.148699	0.649074
Tb927.10.13590	hypothetical protein, conserved	0.192006	0.632761		Tb927.10.13590	hypothetical protein, conserved	0.138678	0.409892
Tb927.10.1360	hypothetical protein, unlikely	#N/A	#N/A		Tb927.10.1360	hypothetical protein, unlikely	#N/A	#N/A
Tb927.10.13600	hypothetical protein, conserved	-0.23593	1.95479		Tb927.10.13600	hypothetical protein, conserved	-0.111221	0.640417
Tb927.10.13610	zinc-finger of a C2HC-type/Double zinc ribbon, putative	-0.0617288	0.220817		Tb927.10.13610	zinc-finger of a C2HC-type/Double zinc ribbon, putative	-0.220928	1.21812
Tb927.10.13620	NADH-ubiquinone oxidoreductase complex I subunit,FT putative	-0.168055	1.33257		Tb927.10.13620	NADH-ubiquinone oxidoreductase complex I subunit,FT putative	-0.0780834	0.450784
Tb927.10.13630	glucosidase, putative	-0.199318	0.896999		Tb927.10.13630	glucosidase, putative	-0.478762	3.59879
Tb927.10.13640	hypothetical protein, conserved	0.0631492	0.288836		Tb927.10.13640	hypothetical protein, conserved	-0.0135701	0.0496624
Tb927.10.13650	ARF-like 2-binding protein, putative	-0.0166908	0.04962		Tb927.10.13650	ARF-like 2-binding protein, putative	0.00131008	0.0018451
Tb927.10.13660	Domain of unknown function DUF21, putative	-0.177815	0.999372		Tb927.10.13660	Domain of unknown function DUF21, putative	-0.107401	0.494765
Tb927.10.13670	serine/threonine protein phosphatase 5	-0.179513	0.794642		Tb927.10.13670	serine/threonine protein phosphatase 5	-0.163568	0.697403
Tb927.10.13680	lipase domain protein, putative	-0.291293	1.26833		Tb927.10.13680	lipase domain protein, putative	-0.272613	1.14919
Tb927.10.13690	hypothetical protein, conserved	0.282983	0.681847		Tb927.10.13690	hypothetical protein, conserved	0.43895	1.29602
Tb927.10.1370	hypothetical protein, conserved	-0.0091802	0.0330518		Tb927.10.1370	hypothetical protein, conserved	0.174465	1.22076
Tb927.10.13700	phosphatidic acid phosphatase alpha, putative	0.927471	4.54998		Tb927.10.13700	phosphatidic acid phosphatase alpha, putative	0.544343	1.84911
Tb927.10.13710	Activator of Hsp90 ATPase, N-terminal/Activator of Hsp90 ATPase homolog 1-like protein, putative	-0.0503705	0.20625		Tb927.10.13710	Activator of Hsp90 ATPase, N-terminal/Activator of Hsp90 ATPase homolog 1-like protein, putative	-0.173736	1.053
Tb927.10.13720	RNA-binding protein 29, putative (RBP29)	-0.409576	2.0748		Tb927.10.13720	RNA-binding protein 29, putative (RBP29)	-0.780667	6.23926
Tb927.10.13730	60S ribosomal protein L7, putative	-0.406553	1.82617		Tb927.10.13730	60S ribosomal protein L7, putative	-0.733322	4.91271
Tb927.10.13740	synaptotagmin, putative	-0.222573	1.05592		Tb927.10.13740	synaptotagmin, putative	-0.11917	0.443803
Tb927.10.13750	hypothetical protein, conserved	-0.0787698	0.283969		Tb927.10.13750	hypothetical protein, conserved	-0.0517268	0.170831
Tb927.10.13760	hypothetical protein, conserved	0.0385561	0.0831293		Tb927.10.13760	hypothetical protein, conserved	-0.030194	0.0636288
Tb927.10.13770	hypothetical protein, conserved	-0.117684	0.620537		Tb927.10.13770	hypothetical protein, conserved	-0.246864	1.87271
Tb927.10.13780	glycogen synthase kinase 3 (GSK3)	0.01396	0.0431117		Tb927.10.13780	glycogen synthase kinase 3 (GSK3)	0.0765059	0.297609
Tb927.10.13790	hypothetical protein, conserved	0.0854188	0.266126		Tb927.10.13790	hypothetical protein, conserved	0.167825	0.638355
Tb927.10.1380	serine/threonine-protein kinase, putative	-0.0662598	0.212343		Tb927.10.1380	serine/threonine-protein kinase, putative	-0.147918	0.587844
Tb927.10.13800	hypothetical protein, conserved	-0.400363	3.64921		Tb927.10.13800	hypothetical protein, conserved	-0.247253	1.65041
Tb927.10.13810	hypothetical protein, conserved	-0.208306	1.30978		Tb927.10.13810	hypothetical protein, conserved	-0.234761	1.57966
Tb927.10.13820	Domain of unknown function (DUF4379), putative	0.0415105	0.121579		Tb927.10.13820	Domain of unknown function (DUF4379), putative	0.11076	0.394551
Tb927.10.13830	chaperone protein DNAj, putative	-0.383167	3.07924		Tb927.10.13830	chaperone protein DNAj, putative	-0.280607	1.84778
Tb927.10.13840	Domain of unknown function (DUF4475), putative	0.177581	0.694692		Tb927.10.13840	Domain of unknown function (DUF4475), putative	0.215691	0.918597
Tb927.10.13850	ATP12 chaperone protein, putative	-0.250394	1.94016		Tb927.10.13850	ATP12 chaperone protein, putative	-0.330526	3.07078
Tb927.10.13860	GPI-anchor transamidase subunit 8 (GPI8)	0.486222	2.837		Tb927.10.13860	GPI-anchor transamidase subunit 8 (GPI8)	-0.139126	0.440508
Tb927.10.13870	tubulin tyrosine ligase protein, putative	0.071613	0.371216		Tb927.10.13870	tubulin tyrosine ligase protein, putative	0.211134	1.74708
Tb927.10.13880	hypothetical protein, conserved	-0.114608	0.670557		Tb927.10.13880	hypothetical protein, conserved	0.114701	0.677009
Tb927.10.13890	hypothetical protein, conserved	0.188706	1.58069		Tb927.10.13890	hypothetical protein, conserved	-0.138881	0.979615
Tb927.10.1390	hypoxanthine-guanine phosphoribosyltransferase, putative	0.186836	0.543262		Tb927.10.1390	hypoxanthine-guanine phosphoribosyltransferase, putative	-0.220429	0.680865
Tb927.10.13900	UDP-galactose transporter	-0.033857	0.158314		Tb927.10.13900	UDP-galactose transporter	0.0805333	0.458903
Tb927.10.13910	hypothetical protein, conserved	-0.0304433	0.0836736		Tb927.10.13910	hypothetical protein, conserved	-0.625298	5.28474
Tb927.10.13920	hypothetical protein, conserved	0.0724398	0.359448		Tb927.10.13920	hypothetical protein, conserved	-0.063611	0.305136
Tb927.10.13930	phosphatidic acid phosphatase, putative	-0.0501508	0.162524		Tb927.10.13930	phosphatidic acid phosphatase, putative	0.267122	1.57423
Tb927.10.13940	unspecified product	#N/A	#N/A		Tb927.10.13940	unspecified product	#N/A	#N/A
Tb927.10.13950	tubulin-specific chaperone, putative	-0.479494	3.43684		Tb927.10.13950	tubulin-specific chaperone, putative	-0.690088	6.50066
Tb927.10.13960	paralyzed flagella protein 20 (PF20)	-0.0870284	0.445386		Tb927.10.13960	paralyzed flagella protein 20 (PF20)	-0.104812	0.571395
Tb927.10.13970	uracil-DNA glycosylase, putative	0.182713	0.883503		Tb927.10.13970	uracil-DNA glycosylase, putative	0.0817581	0.300864
Tb927.10.13980	btb/poz domain containing protein, putative	-0.061076	0.212621		Tb927.10.13980	btb/poz domain containing protein, putative	0.229261	1.27944
Tb927.10.13990	hypothetical protein, conserved	0.0795928	0.292387		Tb927.10.13990	hypothetical protein, conserved	0.0395959	0.128492
Tb927.10.1400	hypoxanthine-guanine phosphoribosyltransferase (HGPRT)	-0.432206	1.36809		Tb927.10.1400	hypoxanthine-guanine phosphoribosyltransferase (HGPRT)	-0.0149186	0.0244164
Tb927.10.14000	aconitase (ACO)	0.662683	2.52921		Tb927.10.14000	aconitase (ACO)	0.650884	2.45574
Tb927.10.14010	tubulin cofactor C domain-containing protein RP2 (rp2)	-0.231183	1.88049		Tb927.10.14010	tubulin cofactor C domain-containing protein RP2 (rp2)	-0.511069	7.33618
Tb927.10.14020	hypothetical protein, conserved	-0.19839	1.14391		Tb927.10.14020	hypothetical protein, conserved	-0.313037	2.34393
Tb927.10.14030	hypothetical protein, conserved	0.187436	1.05814		Tb927.10.14030	hypothetical protein, conserved	0.40303	3.63136
Tb927.10.14040	vacuolar ATP synthase subunit c, putative	-0.194077	1.67564		Tb927.10.14040	vacuolar ATP synthase subunit c, putative	0.0741015	0.425417
Tb927.10.14050	hypothetical protein	-0.053618	0.0512059		Tb927.10.14050	hypothetical protein	-0.488895	0.932999
Tb927.10.14060	hypothetical protein	-1.5647	1.78505		Tb927.10.14060	hypothetical protein	-2.86169	4.3854
Tb927.10.14090	transporter, putative	0.0510404	0.163186		Tb927.10.14090	transporter, putative	-0.113102	0.430674
Tb927.10.1410	hypothetical protein, conserved	-0.000528156	0.00100803		Tb927.10.1410	hypothetical protein, conserved	0.141945	1.14504
Tb927.10.14110	sjogren s syndrome nuclear autoantigen 1, putative	0.136253	0.667255		Tb927.10.14110	sjogren s syndrome nuclear autoantigen 1, putative	-0.589732	6.92516
Tb927.10.14130	SRP19 protein, putative	-0.102782	0.537864		Tb927.10.14130	SRP19 protein, putative	-0.208556	1.5053
Tb927.10.14140	pyruvate kinase 1 (PYK1)	-0.149479	0.562905		Tb927.10.14140	pyruvate kinase 1 (PYK1)	-0.681982	6.17803
Tb927.10.14150	nuclear segregation protein, putative	-0.0876303	0.269858		Tb927.10.14150	nuclear segregation protein, putative	-0.328294	1.67996
Tb927.10.14160	Aquaglyceroporin 3 (AQP3)	-0.12271	0.268624		Tb927.10.14160	Aquaglyceroporin 3 (AQP3)	0.150186	0.347105
Tb927.10.14170	aquaglyceroporin 2 (AQP2)	-0.477025	2.9074		Tb927.10.14170	aquaglyceroporin 2 (AQP2)	-0.210175	0.813983
Tb927.10.14180	protein transport protein SEC13, putative	-0.300001	1.92462		Tb927.10.14180	protein transport protein SEC13, putative	-0.67343	7.71653
Tb927.10.14190	hypothetical protein, conserved	-0.0237984	0.0644443		Tb927.10.14190	hypothetical protein, conserved	-0.0705588	0.220376
Tb927.10.1420	metallo-peptidase, Clan MG, Family M24 (MetAP2)	-0.470132	1.89517		Tb927.10.1420	metallo-peptidase, Clan MG, Family M24 (MetAP2)	-0.586785	2.7219
Tb927.10.14200	syntaxin 5	-0.166987	0.767962		Tb927.10.14200	syntaxin 5	-0.132515	0.558143
Tb927.10.14210	TFIIH basal transcription factor subunit (TFB5)	0.160166	1.08353		Tb927.10.14210	TFIIH basal transcription factor subunit (TFB5)	0.202949	1.56818
Tb927.10.14220	hypothetical protein, conserved	0.331303	1.77616		Tb927.10.14220	hypothetical protein, conserved	0.124077	0.430109
Tb927.10.14230	hypothetical protein, conserved	0.0313689	0.0929872		Tb927.10.14230	hypothetical protein, conserved	0.0173251	0.0489954
Tb927.10.14240	N-myristoyltransferase (NMT)	-0.275357	1.8578		Tb927.10.14240	N-myristoyltransferase (NMT)	-0.0646848	0.250025
Tb927.10.14250	hypothetical protein, conserved	-0.257973	1.33589		Tb927.10.14250	hypothetical protein, conserved	-0.206133	0.956033
Tb927.10.14260	AP-4 complex subunit sigma-1, putative	0.0484391	0.143709		Tb927.10.14260	AP-4 complex subunit sigma-1, putative	0.303591	1.67758
Tb927.10.14270	TFIIF-stimulated CTD phosphatase, putative	1.322	3.973		Tb927.10.14270	TFIIF-stimulated CTD phosphatase, putative	0.766616	1.58931
Tb927.10.14280	mitochondrial carrier protein (MCP20)	-0.227655	1.11246		Tb927.10.14280	mitochondrial carrier protein (MCP20)	-0.104445	0.380405
Tb927.10.14290	hypothetical protein	0.396314	1.68424		Tb927.10.14290	hypothetical protein	-0.248395	0.821685
Tb927.10.1430	hypothetical protein, conserved	0.191007	1.1798		Tb927.10.1430	hypothetical protein, conserved	0.0307565	0.113201
Tb927.10.14300	MEKK-related kinase 1, putative (MRK1)	0.205291	0.672018		Tb927.10.14300	MEKK-related kinase 1, putative (MRK1)	-0.017646	0.0382723
Tb927.10.14310	hypothetical protein, conserved	0.090526	0.475417		Tb927.10.14310	hypothetical protein, conserved	-0.302199	2.88608
Tb927.10.14320	Armadillo/beta-catenin-like repeat, putative	-0.155224	1.21325		Tb927.10.14320	Armadillo/beta-catenin-like repeat, putative	-0.0736847	0.428137
Tb927.10.14330	Utp14 protein, putative	-0.557027	2.514		Tb927.10.14330	Utp14 protein, putative	-0.776271	4.41244
Tb927.10.14340	hypothetical protein, conserved	-0.261887	2.43341		Tb927.10.14340	hypothetical protein, conserved	-0.222265	1.86749
Tb927.10.14350	hypothetical protein, conserved	-0.226897	0.719469		Tb927.10.14350	hypothetical protein, conserved	-0.0977073	0.241839
Tb927.10.14360	U2 small nuclear ribonucleoprotein 40K (U2_40K)	0.0464188	0.195727		Tb927.10.14360	U2 small nuclear ribonucleoprotein 40K (U2_40K)	0.231699	1.78057
Tb927.10.14370	hypothetical protein, conserved	-0.181873	0.992085		Tb927.10.14370	hypothetical protein, conserved	0.260361	1.76753
Tb927.10.14380	Hsp70 protein, putative	-0.298135	2.9534		Tb927.10.14380	Hsp70 protein, putative	-0.220695	1.80741
Tb927.10.14390	Histone chaperone Rttp106-like, putative	-0.256375	2.33155		Tb927.10.14390	Histone chaperone Rttp106-like, putative	-0.153046	1.04478
Tb927.10.1440	hypothetical protein, conserved	-0.179143	1.03079		Tb927.10.1440	hypothetical protein, conserved	-0.246368	1.68132
Tb927.10.14400	hypothetical protein, conserved	-0.141031	0.798635		Tb927.10.14400	hypothetical protein, conserved	-0.11381	0.5933
Tb927.10.14410	leucine-rich repeat protein (LRRP), putative	-0.279638	2.61788		Tb927.10.14410	leucine-rich repeat protein (LRRP), putative	-0.334231	3.54442
Tb927.10.14420	Serine/threonine-protein kinase Nek1-related, putative	0.1198	0.44121		Tb927.10.14420	Serine/threonine-protein kinase Nek1-related, putative	-0.155337	0.623649
Tb927.10.14430	hypothetical protein, conserved	-0.320308	2.42876		Tb927.10.14430	hypothetical protein, conserved	-0.0775903	0.317184
Tb927.10.14440	b9 domain-containing protein 1 (b9d1)	-0.00527426	0.017337		Tb927.10.14440	b9 domain-containing protein 1 (b9d1)	0.198742	1.3174
Tb927.10.14450	hypothetical protein, conserved	0.195393	1.05097		Tb927.10.14450	hypothetical protein, conserved	0.211573	1.19475
Tb927.10.14460	leucine-rich repeat protein (LRRP), putative	-0.014914	0.0443286		Tb927.10.14460	leucine-rich repeat protein (LRRP), putative	-0.00295914	0.00780938
Tb927.10.14470	intraflagellar transport protein 140 (IFT140)	-0.118913	0.515672		Tb927.10.14470	intraflagellar transport protein 140 (IFT140)	0.119382	0.520423
Tb927.10.14480	hypothetical protein, conserved	0.423303	1.43685		Tb927.10.14480	hypothetical protein, conserved	0.0675044	0.129458
Tb927.10.14490	hypothetical protein, conserved	-0.00939866	0.0253207		Tb927.10.14490	hypothetical protein, conserved	-0.0699675	0.233325
Tb927.10.1450	plectin, putative	-0.328334	1.91322		Tb927.10.1450	plectin, putative	-0.0447144	0.134904
Tb927.10.14500	hypothetical protein, conserved	0.0193724	0.0467583		Tb927.10.14500	hypothetical protein, conserved	-0.429904	2.36335
Tb927.10.14510	root hair defective 3 GTP-binding protein (RHD3), putative	-0.137375	0.813043		Tb927.10.14510	root hair defective 3 GTP-binding protein (RHD3), putative	-0.103826	0.55174
Tb927.10.14520	hypothetical protein, conserved	0.170869	1.01456		Tb927.10.14520	hypothetical protein, conserved	0.107134	0.525747
Tb927.10.14530	19S proteasome non-atpase subunit 8 (Rpn8)	-0.0597791	0.305848		Tb927.10.14530	19S proteasome non-atpase subunit 8 (Rpn8)	-0.00503525	0.0194698
Tb927.10.14550	ATP-dependent DEAD/H RNA helicase, putative	0.184213	0.308307		Tb927.10.14550	ATP-dependent DEAD/H RNA helicase, putative	0.443695	1.01599
Tb927.10.14560	TPR repeat, putative	-0.2027	1.45052		Tb927.10.14560	TPR repeat, putative	-0.0767274	0.37095
Tb927.10.14570	kinesin motor domain containing protein, putative	-0.213371	2.0989		Tb927.10.14570	kinesin motor domain containing protein, putative	0.0695014	0.415965
Tb927.10.14580	60S ribosomal protein L17, putative	-0.112035	0.371515		Tb927.10.14580	60S ribosomal protein L17, putative	-0.482872	3.21972
Tb927.10.14590	Protein of unknown function (DUF1279), putative	-0.174316	1.06742		Tb927.10.14590	Protein of unknown function (DUF1279), putative	-0.342382	3.13373
Tb927.10.1460	protein kinase, putative	0.218007	0.918422		Tb927.10.1460	protein kinase, putative	0.253973	1.15312
Tb927.10.14600	40S ribosomal protein S2, putative (RPS2)	0.029241	0.0714903		Tb927.10.14600	40S ribosomal protein S2, putative (RPS2)	-0.530059	3.2681
Tb927.10.14610	leucine-rich repeat protein (LRRP), putative	-0.300726	3.91177		Tb927.10.14610	leucine-rich repeat protein (LRRP), putative	0.0275653	0.140217
Tb927.10.14640	Rtf2 RING-finger, putative	0.0501301	0.174964		Tb927.10.14640	Rtf2 RING-finger, putative	0.175344	0.90952
Tb927.10.14650	hypothetical protein, conserved	0.127852	0.751696		Tb927.10.14650	hypothetical protein, conserved	0.408971	4.9527
Tb927.10.14660	hypothetical protein, conserved	-0.0156569	0.0653498		Tb927.10.14660	hypothetical protein, conserved	0.166548	1.25777
Tb927.10.14680	ribosome biogenesis protein, putative	-0.645386	2.3944		Tb927.10.14680	ribosome biogenesis protein, putative	-0.924534	4.38646
Tb927.10.14690	syntaxin, putative	0.202451	1.33387		Tb927.10.14690	syntaxin, putative	-0.0604408	0.253284
Tb927.10.14700	hypothetical protein, conserved	-0.144257	0.699265		Tb927.10.14700	hypothetical protein, conserved	-0.276749	1.85478
Tb927.10.14720	peroxin 13 (PEX13)	-0.3038	2.25915		Tb927.10.14720	peroxin 13 (PEX13)	-0.770633	11.5647
Tb927.10.14730	chaperone protein DNAj, putative	0.170559	0.685711		Tb927.10.14730	chaperone protein DNAj, putative	-0.070105	0.217834
Tb927.10.14740	hypothetical protein, conserved	-0.00157792	0.00323105		Tb927.10.14740	hypothetical protein, conserved	0.0916977	0.384068
Tb927.10.14750	fibrillarin, putative	-0.383824	2.34743		Tb927.10.14750	fibrillarin, putative	-0.664766	6.02437
Tb927.10.14760	clathrin light chain, putative	0.337025	2.07882		Tb927.10.14760	clathrin light chain, putative	-0.766448	8.57798
Tb927.10.14770	Associated kinase of Tb14-3-3 (AKB1)	-0.0919122	0.580003		Tb927.10.14770	Associated kinase of Tb14-3-3 (AKB1)	-0.218666	2.11199
Tb927.10.14780	mitogen-activated protein kinase kinase kinase, putative (CBPK1)	-0.327295	4.18568		Tb927.10.14780	mitogen-activated protein kinase kinase kinase, putative (CBPK1)	-0.0994136	0.652
Tb927.10.14790	metallo-peptidase, Clan MG, Family M24	-0.284029	0.944122		Tb927.10.14790	metallo-peptidase, Clan MG, Family M24	-0.043179	0.091548
Tb927.10.14800	mitogen-activated protein kinase 9, putative (MPK9)	0.040359	0.102994		Tb927.10.14800	mitogen-activated protein kinase 9, putative (MPK9)	0.314554	1.53945
Tb927.10.14810	Multiprotein-bridging factor 1, putative (mbf1)	-0.0450967	0.15901		Tb927.10.14810	Multiprotein-bridging factor 1, putative (mbf1)	-0.0274016	0.0908492
Tb927.10.14820	Mitochondrial ADP/ATP carrier protein 5c (MCP5c)	-0.483862	1.53575		Tb927.10.14820	Mitochondrial ADP/ATP carrier protein 5c (MCP5c)	-0.0829127	0.150016
Tb927.10.14850	hypothetical protein, unlikely	#N/A	#N/A		Tb927.10.14850	hypothetical protein, unlikely	#N/A	#N/A
Tb927.10.14860	Complex 1 protein (LYR family), putative	-0.224618	1.74524		Tb927.10.14860	Complex 1 protein (LYR family), putative	-0.208848	1.55794
Tb927.10.14870	hypothetical protein, conserved	-0.585186	2.22658		Tb927.10.14870	hypothetical protein, conserved	-0.580163	2.19677
Tb927.10.14880	hypothetical protein, conserved	-0.17311	0.980514		Tb927.10.14880	hypothetical protein, conserved	-0.148673	0.788253
Tb927.10.14890	C-terminal motor kinesin, putative (TBKIFC1)	0.591156	2.42139		Tb927.10.14890	C-terminal motor kinesin, putative (TBKIFC1)	0.187285	0.444302
Tb927.10.1490	Temperature dependent protein affecting M2 dsRNA replication, putative	0.24327	0.808627		Tb927.10.1490	Temperature dependent protein affecting M2 dsRNA replication, putative	0.164045	0.47105
Tb927.10.14900	hypothetical protein, conserved	1.0627	3.84448		Tb927.10.14900	hypothetical protein, conserved	0.307665	0.567854
Tb927.10.14910	Sarcalumenin, putative	0.552332	5.51174		Tb927.10.14910	Sarcalumenin, putative	0.643813	7.29015
Tb927.10.14920	hypothetical protein, conserved	0.186625	0.598313		Tb927.10.14920	hypothetical protein, conserved	0.266313	0.991653
Tb927.10.14930	Zinc finger CCCH domain-containing protein 39 (ZC3H39)	-0.133336	0.364249		Tb927.10.14930	Zinc finger CCCH domain-containing protein 39 (ZC3H39)	0.237063	0.80984
Tb927.10.14940	unspecified product	#N/A	#N/A		Tb927.10.14940	unspecified product	#N/A	#N/A
Tb927.10.14950	Zinc finger CCCH domain-containing protein 40 (ZC3H40)	-0.244403	1.8399		Tb927.10.14950	Zinc finger CCCH domain-containing protein 40 (ZC3H40)	-0.189836	1.24528
Tb927.10.14980	intraflagellar transport protein IFT52, putative (IFT52)	-0.111019	0.699338		Tb927.10.14980	intraflagellar transport protein IFT52, putative (IFT52)	-0.151903	1.10169
Tb927.10.14990	intraflagellar transport protein 80 (IFT80)	-0.111473	0.570403		Tb927.10.14990	intraflagellar transport protein 80 (IFT80)	-0.0701818	0.313173
Tb927.10.150	hypothetical protein, conserved	#N/A	#N/A		Tb927.10.150	hypothetical protein, conserved	#N/A	#N/A
Tb927.10.1500	methionyl-tRNA synthetase, putative (MetRS)	-0.0552358	0.142777		Tb927.10.1500	methionyl-tRNA synthetase, putative (MetRS)	-0.109784	0.322863
Tb927.10.15000	hypothetical protein, conserved	0.095717	0.541315		Tb927.10.15000	hypothetical protein, conserved	0.246273	2.23418
Tb927.10.15010	lipoic acid synthetase, mitochondrial precursor, putative	0.0159654	0.0608155		Tb927.10.15010	lipoic acid synthetase, mitochondrial precursor, putative	0.139963	0.872602
Tb927.10.15020	protein kinase, putative	0.692828	3.49661		Tb927.10.15020	protein kinase, putative	0.60663	2.78857
Tb927.10.15040	hypothetical protein, conserved	1.14392	1.94209		Tb927.10.15040	hypothetical protein, conserved	0.778072	1.05678
Tb927.10.15070	hypothetical protein, conserved	#N/A	#N/A		Tb927.10.15070	hypothetical protein, conserved	#N/A	#N/A
Tb927.10.15080	hypothetical protein, conserved	-0.0990369	0.289229		Tb927.10.15080	hypothetical protein, conserved	-0.300826	1.32647
Tb927.10.15090	hypothetical protein, conserved	0.214231	0.851932		Tb927.10.15090	hypothetical protein, conserved	-0.0947298	0.28292
Tb927.10.1510	NOT1 (NOT1)	0.150519	0.31032		Tb927.10.1510	NOT1 (NOT1)	-0.0396574	0.0676716
Tb927.10.15120	40S ribosomal protein S13, putative	-0.108117	0.340852		Tb927.10.15120	40S ribosomal protein S13, putative	-0.56843	4.02679
Tb927.10.15130	Vesicle-trafficking protein SEC22, putative (SEC22)	-0.122482	0.661629		Tb927.10.15130	Vesicle-trafficking protein SEC22, putative (SEC22)	0.0290483	0.114035
Tb927.10.15140	hypothetical protein, conserved	-0.0425412	0.157936		Tb927.10.15140	hypothetical protein, conserved	0.119533	0.57082
Tb927.10.15150	DNA-directed RNA polymerase III subunit C11, putative (RPC11)	0.0858241	0.384345		Tb927.10.15150	DNA-directed RNA polymerase III subunit C11, putative (RPC11)	0.145076	0.789429
Tb927.10.15160	hypothetical protein, conserved	-0.0732819	0.331017		Tb927.10.15160	hypothetical protein, conserved	-0.0686101	0.306306
Tb927.10.15170	hypothetical protein, conserved	-0.61798	3.06858		Tb927.10.15170	hypothetical protein, conserved	-0.675239	3.56711
Tb927.10.15180	nucleosome assembly protein, putative	-0.275261	0.653084		Tb927.10.15180	nucleosome assembly protein, putative	-0.353119	0.929653
Tb927.10.15190	hypothetical protein, conserved	0.117647	0.670646		Tb927.10.15190	hypothetical protein, conserved	-0.0138396	0.053182
Tb927.10.1520	ras-related protein Rab21, putative (RAB21)	0.109163	0.415583		Tb927.10.1520	ras-related protein Rab21, putative (RAB21)	0.0387212	0.119448
Tb927.10.15200	Predicted coiled-coil domain-containing protein (DUF2360), putative	0.276703	2.14933		Tb927.10.15200	Predicted coiled-coil domain-containing protein (DUF2360), putative	-0.413063	4.14589
Tb927.10.15210	nuclear cap binding complex subunit CBP30 (CBP30)	-0.0397975	0.1309		Tb927.10.15210	nuclear cap binding complex subunit CBP30 (CBP30)	-0.290309	1.82787
Tb927.10.15220	hypothetical protein, conserved	-0.419511	2.2385		Tb927.10.15220	hypothetical protein, conserved	-0.013126	0.0306444
Tb927.10.15230	hypothetical protein, conserved	-0.122628	0.670126		Tb927.10.15230	hypothetical protein, conserved	-0.10168	0.519157
Tb927.10.15240	hypothetical protein, conserved	-0.0242983	0.0783959		Tb927.10.15240	hypothetical protein, conserved	0.0183818	0.0579771
Tb927.10.15250	paraflagellar rod component, putative (PFC15)	-0.0807095	0.289717		Tb927.10.15250	paraflagellar rod component, putative (PFC15)	-0.0480247	0.156476
Tb927.10.15260	leucine-rich repeat protein (LRRP), putative	0.113094	0.634855		Tb927.10.15260	leucine-rich repeat protein (LRRP), putative	0.180512	1.27029
Tb927.10.15270	metallo- peptidase, Clan MG, Family M24	-0.599432	4.2486		Tb927.10.15270	metallo- peptidase, Clan MG, Family M24	-0.458739	2.70226
Tb927.10.15280	Domain of Unknown Function (DUF1042), putative	0.00403421	0.0158318		Tb927.10.15280	Domain of Unknown Function (DUF1042), putative	0.153044	1.24477
Tb927.10.15290	tubulin binding cofactor c, putative	-0.190888	1.32009		Tb927.10.15290	tubulin binding cofactor c, putative	0.119722	0.672831
Tb927.10.1530	hypothetical protein, conserved	0.152105	0.987385		Tb927.10.1530	hypothetical protein, conserved	-0.0835807	0.42833
Tb927.10.15300	protein kinase, putative	0.0573826	0.217479		Tb927.10.15300	protein kinase, putative	-0.0282834	0.0964383
Tb927.10.15310	hypothetical protein, conserved	1.08028	4.22099		Tb927.10.15310	hypothetical protein, conserved	0.317517	0.606792
Tb927.10.15320	hypothetical protein, conserved	0.343728	1.90011		Tb927.10.15320	hypothetical protein, conserved	0.508315	3.68154
Tb927.10.15330	CYTH domain containing protein, putative	0.0363319	0.117083		Tb927.10.15330	CYTH domain containing protein, putative	0.144158	0.661171
Tb927.10.15350	histone H3 variant (h3vaR)	-0.145165	0.485337		Tb927.10.15350	histone H3 variant (h3vaR)	0.103704	0.317445
Tb927.10.15370	DNA-directed RNA polymerases I and III subunit RPAC1, putative (RPC40)	-0.551683	3.49022		Tb927.10.15370	DNA-directed RNA polymerases I and III subunit RPAC1, putative (RPC40)	-0.393432	2.0016
Tb927.10.15380	U3 snoRNA-associated protein UTP11, putative	-0.464669	1.3066		Tb927.10.15380	U3 snoRNA-associated protein UTP11, putative	-0.488207	1.41064
Tb927.10.15390	kinesin, putative	-0.065347	0.219938		Tb927.10.15390	kinesin, putative	0.018882	0.0540015
Tb927.10.1540	zinc finger protein family member, putative (ZC3H30)	0.119166	0.282443		Tb927.10.1540	zinc finger protein family member, putative (ZC3H30)	-0.0599841	0.123154
Tb927.10.15400	kinesin, putative	-0.260026	1.45512		Tb927.10.15400	kinesin, putative	0.000151096	6.94243e-05
Tb927.10.15410	glycosomal malate dehydrogenase (gMDH)	-0.363962	1.05048		Tb927.10.15410	glycosomal malate dehydrogenase (gMDH)	-0.241324	0.586481
Tb927.10.15420	methyltransferase domain containing protein, putative	-0.275854	2.21434		Tb927.10.15420	methyltransferase domain containing protein, putative	-0.257454	1.98404
Tb927.10.15430	Ankyrin repeats (3 copies), putative	-0.442435	4.25285		Tb927.10.15430	Ankyrin repeats (3 copies), putative	-0.304118	2.26686
Tb927.10.15440	hypothetical protein, conserved	0.314118	2.3731		Tb927.10.15440	hypothetical protein, conserved	0.084725	0.351697
Tb927.10.15450	hypothetical protein, conserved	0.0328972	0.0935137		Tb927.10.15450	hypothetical protein, conserved	0.0315228	0.0894894
Tb927.10.15460	EAP30/Vps36 family, putative	0.449737	3.34102		Tb927.10.15460	EAP30/Vps36 family, putative	0.569775	5.07635
Tb927.10.15470	hypothetical protein, conserved	-0.0319575	0.116819		Tb927.10.15470	hypothetical protein, conserved	0.054084	0.217691
Tb927.10.15480	transporter, putative	0.064741	0.334529		Tb927.10.15480	transporter, putative	0.241695	2.26182
Tb927.10.15490	GDP-mannose 4,6 dehydratase, putative	-0.189147	0.856477		Tb927.10.15490	GDP-mannose 4,6 dehydratase, putative	-0.287897	1.61222
Tb927.10.1550	proteasome regulatory non-ATP-ase subunit 5 (RPN5)	-0.295428	3.08506		Tb927.10.1550	proteasome regulatory non-ATP-ase subunit 5 (RPN5)	-0.216314	1.85326
Tb927.10.15500	SNARE protein, putative	0.0381245	0.107545		Tb927.10.15500	SNARE protein, putative	0.275361	1.48014
Tb927.10.15510	hypothetical protein, conserved	-0.10229	0.252203		Tb927.10.15510	hypothetical protein, conserved	-0.304269	1.08453
Tb927.10.15520	signal recognition particle protein, putative	-0.261164	1.77021		Tb927.10.15520	signal recognition particle protein, putative	-0.358982	2.98408
Tb927.10.15530	ABC transport system ATP-binding protein, putative	-0.35503	2.79448		Tb927.10.15530	ABC transport system ATP-binding protein, putative	-0.329129	2.46815
Tb927.10.15540	predicted VPS53-like domain protein	-0.0105294	0.0355344		Tb927.10.15540	predicted VPS53-like domain protein	0.0699611	0.298603
Tb927.10.15550	hypothetical protein, conserved	0.0839508	0.353778		Tb927.10.15550	hypothetical protein, conserved	0.023127	0.0793258
Tb927.10.15560	unspecified product	#N/A	#N/A		Tb927.10.15560	unspecified product	#N/A	#N/A
Tb927.10.15570	transcription factor IIa, putative (TFIIA-1)	0.0465768	0.205051		Tb927.10.15570	transcription factor IIa, putative (TFIIA-1)	-0.00070432	0.000248608
Tb927.10.15580	dynein light chain, putative	0.146238	0.883548		Tb927.10.15580	dynein light chain, putative	-0.677367	10.9452
Tb927.10.15590	macrophage infectivity potentiator, precursor, putative (MIP)	0.279525	2.19179		Tb927.10.15590	macrophage infectivity potentiator, precursor, putative (MIP)	0.267805	2.05999
Tb927.10.1560	hypothetical protein, conserved	-0.591331	1.55691		Tb927.10.1560	hypothetical protein, conserved	-0.645328	1.78599
Tb927.10.15600	FKBP-type peptidylprolyl cis-trans isomerase, putative	0.0705149	0.224296		Tb927.10.15600	FKBP-type peptidylprolyl cis-trans isomerase, putative	0.233943	1.12117
Tb927.10.15610	zinc finger protein, putative	0.981861	2.99773		Tb927.10.15610	zinc finger protein, putative	0.247249	0.386551
Tb927.10.15630	hypothetical protein, unlikely	#N/A	#N/A		Tb927.10.15630	hypothetical protein, unlikely	#N/A	#N/A
Tb927.10.15640	WD domain, G-beta repeat, putative	-0.0551923	0.250562		Tb927.10.15640	WD domain, G-beta repeat, putative	-0.601592	9.50742
Tb927.10.15650	tRNA pseudouridine synthase A-like protein	0.0696021	0.302617		Tb927.10.15650	tRNA pseudouridine synthase A-like protein	-0.00354547	0.0102616
Tb927.10.15660	hypothetical protein, conserved	-0.013171	0.0392978		Tb927.10.15660	hypothetical protein, conserved	-0.367074	2.65452
Tb927.10.15670	hypothetical protein, conserved	0.0204123	0.0643765		Tb927.10.15670	hypothetical protein, conserved	-0.0158599	0.048715
Tb927.10.15680	hypothetical protein, conserved	-0.0883148	0.431934		Tb927.10.15680	hypothetical protein, conserved	-0.0576419	0.253301
Tb927.10.15690	anaphase promoting complex, subunit 10-like protein	0.00355806	0.00881945		Tb927.10.15690	anaphase promoting complex, subunit 10-like protein	0.0110831	0.0303938
Tb927.10.1570	ATPase subunit 9, putative	-0.395093	2.08881		Tb927.10.1570	ATPase subunit 9, putative	0.0258631	0.0636613
Tb927.10.15700	hypothetical protein, conserved	0.107145	0.267738		Tb927.10.15700	hypothetical protein, conserved	-0.0035314	0.00693142
Tb927.10.15710	mitochondrial carrier protein (MCP7)	-0.040338	0.180059		Tb927.10.15710	mitochondrial carrier protein (MCP7)	-0.0183145	0.0748414
Tb927.10.15720	proteasome regulatory non-ATP-ase subunit 9 (RPN9)	-0.272235	2.54251		Tb927.10.15720	proteasome regulatory non-ATP-ase subunit 9 (RPN9)	-0.178367	1.30037
Tb927.10.15730	SPRY domain/Ankyrin repeats (3 copies), putative	0.191737	0.989562		Tb927.10.15730	SPRY domain/Ankyrin repeats (3 copies), putative	-0.0885504	0.345735
Tb927.10.15740	hypothetical protein, conserved	-0.210359	1.03316		Tb927.10.15740	hypothetical protein, conserved	0.115391	0.452872
Tb927.10.15750	hypothetical protein, conserved	0.143422	0.464567		Tb927.10.15750	hypothetical protein, conserved	-0.132317	0.417727
Tb927.10.15760	hypothetical protein, conserved	-0.25682	0.877919		Tb927.10.15760	hypothetical protein, conserved	-0.061833	0.144441
Tb927.10.15770	hypothetical protein, conserved	0.189222	0.897807		Tb927.10.15770	hypothetical protein, conserved	-0.149488	0.638935
Tb927.10.15780	hypothetical protein, conserved	0.0686225	0.223575		Tb927.10.15780	hypothetical protein, conserved	-0.130771	0.501315
Tb927.10.15790	CHCH domain containing protein, putative	-0.274355	1.56666		Tb927.10.15790	CHCH domain containing protein, putative	-0.0531258	0.173887
Tb927.10.1580	Domain of unknown function (DUF543), putative	0.102876	0.313728		Tb927.10.1580	Domain of unknown function (DUF543), putative	0.307149	1.47691
Tb927.10.15800	actin related protein 2, putative	-0.0554211	0.217565		Tb927.10.15800	actin related protein 2, putative	-0.0671236	0.274869
Tb927.10.15810	Fcf1, putative	-0.64082	1.98565		Tb927.10.15810	Fcf1, putative	-0.627119	1.92149
Tb927.10.15820	hypothetical protein, conserved	-0.103264	0.379196		Tb927.10.15820	hypothetical protein, conserved	0.0724477	0.246577
Tb927.10.15830	hypothetical protein, conserved	-0.0448348	0.156953		Tb927.10.15830	hypothetical protein, conserved	-0.115663	0.507041
Tb927.10.15840	hypothetical protein, conserved	-0.263096	1.3679		Tb927.10.15840	hypothetical protein, conserved	-0.0463049	0.141087
Tb927.10.15850	peroxin 12 (PEX12)	-0.332071	2.47005		Tb927.10.15850	peroxin 12 (PEX12)	-0.878618	13.7848
Tb927.10.15860	hypothetical protein, conserved	-0.184345	0.720936		Tb927.10.15860	hypothetical protein, conserved	-0.0296078	0.0757199
Tb927.10.15870	RNA binding protein, putative	0.0632648	0.193877		Tb927.10.15870	RNA binding protein, putative	0.127814	0.473881
Tb927.10.15880	protein kinase, putative	0.352389	1.7619		Tb927.10.15880	protein kinase, putative	0.278493	1.22259
Tb927.10.15890	hypothetical protein, conserved	0.362639	1.68213		Tb927.10.15890	hypothetical protein, conserved	0.143143	0.424075
Tb927.10.15910	glycerol uptake protein, putative	0.889819	6.58759		Tb927.10.15910	glycerol uptake protein, putative	0.56164	2.91904
Tb927.10.15920	hypothetical protein, conserved	-0.500722	3.18036		Tb927.10.15920	hypothetical protein, conserved	-0.837436	7.83592
Tb927.10.15930	pdz domain containing protein, putative	-0.111032	0.433084		Tb927.10.15930	pdz domain containing protein, putative	-0.453035	3.59765
Tb927.10.15940	cation transporter, putative	-0.138577	0.718592		Tb927.10.15940	cation transporter, putative	-0.198349	1.21765
Tb927.10.15950	TFIID-like protein, putative (TRF4)	0.0703745	0.188008		Tb927.10.15950	TFIID-like protein, putative (TRF4)	0.175958	0.623567
Tb927.10.15960	hypothetical protein, conserved	0.534905	4.68177		Tb927.10.15960	hypothetical protein, conserved	0.570613	5.28998
Tb927.10.15970	Triglyceride lipase, putative	-0.0998603	0.310007		Tb927.10.15970	Triglyceride lipase, putative	-0.269524	1.21825
Tb927.10.15980	hypothetical protein	0.0360549	0.0984899		Tb927.10.15980	hypothetical protein	-0.303957	1.54636
Tb927.10.160	RNA polymerase II	#N/A	#N/A		Tb927.10.160	RNA polymerase II	#N/A	#N/A
Tb927.10.1600	hypothetical protein, conserved	0.0939412	0.259688		Tb927.10.1600	hypothetical protein, conserved	0.286835	1.1928
Tb927.10.16010	hypothetical protein	-0.923863	0.9318		Tb927.10.16010	hypothetical protein	-1.68714	2.31248
Tb927.10.16020	pre-RNA processing PIH1/Nop17, putative	0.10037	0.340114		Tb927.10.16020	pre-RNA processing PIH1/Nop17, putative	0.059279	0.180501
Tb927.10.16030	mitogen activated protein kinase 4, putative (MAPK2)	0.15017	0.477047		Tb927.10.16030	mitogen activated protein kinase 4, putative (MAPK2)	0.473631	2.66844
Tb927.10.16040	oxidoreductase-protein, putative	0.0588602	0.234465		Tb927.10.16040	oxidoreductase-protein, putative	0.227766	1.50452
Tb927.10.16050	hypothetical protein, conserved	-0.065034	0.230195		Tb927.10.16050	hypothetical protein, conserved	0.392404	3.12266
Tb927.10.16060	hypothetical protein, conserved	-0.0540604	0.204003		Tb927.10.16060	hypothetical protein, conserved	-0.270537	1.84496
Tb927.10.16070	eukaryotic translation initiation factor 4E, putative	0.412783	1.15643		Tb927.10.16070	eukaryotic translation initiation factor 4E, putative	0.270018	0.627106
Tb927.10.16080	hypothetical protein, conserved	-0.418621	2.75894		Tb927.10.16080	hypothetical protein, conserved	-0.127992	0.472985
Tb927.10.16090	hypothetical protein, conserved	-0.10475	0.511028		Tb927.10.16090	hypothetical protein, conserved	-0.0482747	0.194786
Tb927.10.1610	hypothetical protein, conserved	-0.0648248	0.192987		Tb927.10.1610	hypothetical protein, conserved	0.320057	1.72075
Tb927.10.16100	FK506-binding protein (FKBP)-type peptidyl-prolyl isomerase, putative	0.248216	0.772063		Tb927.10.16100	FK506-binding protein (FKBP)-type peptidyl-prolyl isomerase, putative	0.115192	0.280898
Tb927.10.16110	hypothetical protein, conserved	-0.334118	2.52474		Tb927.10.16110	hypothetical protein, conserved	-0.126914	0.591564
Tb927.10.16120	inosine-5'-monophosphate dehydrogenase	-0.289326	0.916564		Tb927.10.16120	inosine-5'-monophosphate dehydrogenase	-0.298163	0.957933
Tb927.10.16130	hypothetical protein, unlikely	#N/A	#N/A		Tb927.10.16130	hypothetical protein, unlikely	#N/A	#N/A
Tb927.10.16140	Adenylate/guanylate cyclase, putative	0.742478	7.62787		Tb927.10.16140	Adenylate/guanylate cyclase, putative	0.485656	3.58598
Tb927.10.16150	ATP-dependent zinc metallopeptidase, putative	0.0380807	0.199241		Tb927.10.16150	ATP-dependent zinc metallopeptidase, putative	0.00419281	0.0176053
Tb927.10.16160	protein kinase, putative	-0.0506828	0.121282		Tb927.10.16160	protein kinase, putative	0.264422	1.05315
Tb927.10.16170	potassium voltage-gated channel, putative	0.106199	0.384989		Tb927.10.16170	potassium voltage-gated channel, putative	0.274271	1.51751
Tb927.10.16180	hypothetical protein, conserved	-0.156763	0.650314		Tb927.10.16180	hypothetical protein, conserved	0.0812927	0.281201
Tb927.10.1620	phosphoserine/threonine/tyrosine-binding protein, putative	-0.0896197	0.416691		Tb927.10.1620	phosphoserine/threonine/tyrosine-binding protein, putative	0.10312	0.506161
Tb927.10.1630	atp-binding cassette sub-family e member 1 (ABCE1)	-0.622143	3.71817		Tb927.10.1630	atp-binding cassette sub-family e member 1 (ABCE1)	-0.513988	2.69386
Tb927.10.1650	hypothetical protein, conserved	0.0986747	0.117504		Tb927.10.1650	hypothetical protein, conserved	0.300535	0.503331
Tb927.10.1660	hypothetical protein, conserved	0.0526457	0.123395		Tb927.10.1660	hypothetical protein, conserved	0.154096	0.457935
Tb927.10.1670	hypothetical protein	0.241316	0.313728		Tb927.10.1670	hypothetical protein	-0.403184	0.592917
Tb927.10.1680	histone deacetylase 1 (DAC1)	-0.0693809	0.266712		Tb927.10.1680	histone deacetylase 1 (DAC1)	0.0622252	0.237928
Tb927.10.1690	nucleotide binding protein, putative (NBP 1)	-0.296083	1.93064		Tb927.10.1690	nucleotide binding protein, putative (NBP 1)	0.0185011	0.0578121
Tb927.10.170	pseudouridine synthase, Cbf5p	-0.413523	2.44697		Tb927.10.170	pseudouridine synthase, Cbf5p	-0.272344	1.26241
Tb927.10.1700	hypothetical protein, conserved	0.0947196	0.374131		Tb927.10.1700	hypothetical protein, conserved	0.413448	3.4162
Tb927.10.1710	DNA polymerase eta, putative	0.148387	0.735671		Tb927.10.1710	DNA polymerase eta, putative	0.178379	0.961423
Tb927.10.1720	ATP-dependent DEAD/H RNA helicase, putative	-0.449141	1.61334		Tb927.10.1720	ATP-dependent DEAD/H RNA helicase, putative	-0.71838	3.47986
Tb927.10.1730	hypothetical protein, conserved	-0.188843	0.777607		Tb927.10.1730	hypothetical protein, conserved	-0.0302809	0.0824049
Tb927.10.1740	hypothetical protein, conserved	-0.0962891	0.510673		Tb927.10.1740	hypothetical protein, conserved	0.1898	1.38539
Tb927.10.1750	hypothetical protein, conserved	0.195929	0.820691		Tb927.10.1750	hypothetical protein, conserved	0.0611496	0.180574
Tb927.10.1760	hypothetical protein	0.658847	1.01163		Tb927.10.1760	hypothetical protein	-0.486351	0.642495
Tb927.10.1770	hypothetical protein	0.457865	0.475635		Tb927.10.1770	hypothetical protein	-0.797071	1.00006
Tb927.10.1780	hypothetical protein	0.783943	0.675178		Tb927.10.1780	hypothetical protein	-0.913798	0.747417
Tb927.10.1790	hypothetical protein	-0.235063	0.0588422		Tb927.10.1790	hypothetical protein	0.19154	0
Tb927.10.180	ATP synthase F1 subunit gamma protein, putative (ATPF1G)	-0.177053	0.447222		Tb927.10.180	ATP synthase F1 subunit gamma protein, putative (ATPF1G)	0.243672	0.688811
Tb927.10.1800	methyltransferase domain containing protein, putative	-0.0941585	0.320684		Tb927.10.1800	methyltransferase domain containing protein, putative	0.255493	1.30655
Tb927.10.1810	RING-H2 zinc finger, putative	-0.00917609	0.00989144		Tb927.10.1810	RING-H2 zinc finger, putative	0.263636	0.879988
Tb927.10.1820	hypothetical protein, conserved	0.00251094	0.002623		Tb927.10.1820	hypothetical protein, conserved	0.247234	1.24274
Tb927.10.1830	syntaxin, putative	0.0464385	0.137834		Tb927.10.1830	syntaxin, putative	0.236159	1.16739
Tb927.10.1840	hypothetical protein, conserved	-0.0707258	0.303363		Tb927.10.1840	hypothetical protein, conserved	0.156742	0.892896
Tb927.10.1850	WD domain, G-beta repeat, putative	0.160682	0.907046		Tb927.10.1850	WD domain, G-beta repeat, putative	0.608261	8.54095
Tb927.10.1860	hypothetical protein, conserved	-0.0283631	0.104332		Tb927.10.1860	hypothetical protein, conserved	0.20503	1.37144
Tb927.10.1870	hypothetical protein, conserved	#N/A	#N/A		Tb927.10.1870	hypothetical protein, conserved	#N/A	#N/A
Tb927.10.1880	hypothetical protein, conserved	-0.21944	1.27167		Tb927.10.1880	hypothetical protein, conserved	-0.230716	1.37431
Tb927.10.1890	cysteine peptidase, Clan CA, family C2, putative	-0.216014	1.30331		Tb927.10.1890	cysteine peptidase, Clan CA, family C2, putative	-0.112878	0.516023
Tb927.10.190	40S ribosomal protein S6, putative	-0.0675319	0.196723		Tb927.10.190	40S ribosomal protein S6, putative	-0.117191	0.386183
Tb927.10.1900	DNA topoisomerase IA, putative	0.410336	2.89324		Tb927.10.1900	DNA topoisomerase IA, putative	-0.0390228	0.118082
Tb927.10.1910	serine/threonine protein kinase, putative	0.0996861	0.454859		Tb927.10.1910	serine/threonine protein kinase, putative	0.254764	1.77489
Tb927.10.1930	hypothetical protein, conserved	-0.24958	1.49285		Tb927.10.1930	hypothetical protein, conserved	-0.257187	1.56654
Tb927.10.1940	serine/threonine-protein kinase, putative	-0.0168029	0.0403027		Tb927.10.1940	serine/threonine-protein kinase, putative	0.27183	1.63837
Tb927.10.1950	leucine-rich repeat protein (LRRP), putative	-0.0169253	0.0711104		Tb927.10.1950	leucine-rich repeat protein (LRRP), putative	0.260314	2.56928
Tb927.10.1960	hypothetical protein, conserved	-0.38114	1.73169		Tb927.10.1960	hypothetical protein, conserved	-0.403478	1.89727
Tb927.10.1970	CHAT domain containing protein, putative	-0.229964	1.1553		Tb927.10.1970	CHAT domain containing protein, putative	-0.0640187	0.21178
Tb927.10.1980	hypothetical protein, conserved	0.0218114	0.0698415		Tb927.10.1980	hypothetical protein, conserved	0.194688	1.04271
Tb927.10.1990	major vault protein, putative (MVP)	0.00755772	0.0270744		Tb927.10.1990	major vault protein, putative (MVP)	0.214711	1.58331
Tb927.10.200	vacuolar ATP synthase, putative	-0.100038	0.374485		Tb927.10.200	vacuolar ATP synthase, putative	0.110352	0.425264
Tb927.10.2000	actin-like protein, putative	#N/A	#N/A		Tb927.10.2000	actin-like protein, putative	#N/A	#N/A
Tb927.10.2010	hexokinase (HK1)	0.206366	0.205737		Tb927.10.2010	hexokinase (HK1)	0.343988	0.384821
Tb927.10.2030	hypothetical protein, conserved	0.0459805	0.191116		Tb927.10.2030	hypothetical protein, conserved	0.36379	3.72701
Tb927.10.2040	protein kinase, putative	-0.256712	2.34413		Tb927.10.2040	protein kinase, putative	-0.0166568	0.0670332
Tb927.10.2050	hypothetical protein, conserved	0.157175	0.811852		Tb927.10.2050	hypothetical protein, conserved	0.326239	2.54067
Tb927.10.2060	hypothetical protein, conserved	-0.349885	2.36147		Tb927.10.2060	hypothetical protein, conserved	-0.3695	2.58668
Tb927.10.2070	hypothetical protein, conserved	0.129611	0.650846		Tb927.10.2070	hypothetical protein, conserved	0.0856904	0.375629
Tb927.10.2080	hypothetical protein, conserved	0.263252	1.61102		Tb927.10.2080	hypothetical protein, conserved	-0.550819	5.50663
Tb927.10.2090	elongation factor 1-alpha (TEF1)	-0.383829	1.49344		Tb927.10.2090	elongation factor 1-alpha (TEF1)	-0.651307	3.54184
Tb927.10.210	GPI transamidase component GAA1 (TbGAA1)	-0.28318	2.13639		Tb927.10.210	GPI transamidase component GAA1 (TbGAA1)	-0.104929	0.495666
Tb927.10.2120	U1 small nuclear ribonucleoprotein C, putative	-0.671802	3.38712		Tb927.10.2120	U1 small nuclear ribonucleoprotein C, putative	-0.511698	2.16375
Tb927.10.2130	Vps51/Vps67, putative	0.0455761	0.200693		Tb927.10.2130	Vps51/Vps67, putative	0.203026	1.52646
Tb927.10.2150	Protein of unknown function, DUF607, putative	0.256695	1.88317		Tb927.10.2150	Protein of unknown function, DUF607, putative	0.140936	0.75672
Tb927.10.2160	hypothetical protein, conserved	-0.184839	1.19012		Tb927.10.2160	hypothetical protein, conserved	-0.148742	0.865994
Tb927.10.2170	hypothetical protein	-0.0868091	0.287458		Tb927.10.2170	hypothetical protein	-0.174819	0.728584
Tb927.10.2180	Rtr1/RPAP2 family, putative	0.0555837	0.217729		Tb927.10.2180	Rtr1/RPAP2 family, putative	0.157617	0.872783
Tb927.10.2190	Protein of unknown function (DUF667), putative	0.00486175	0.0161602		Tb927.10.2190	Protein of unknown function (DUF667), putative	-0.117666	0.616521
Tb927.10.220	60S ribosomal protein L37a, putative	-0.234672	0.925064		Tb927.10.220	60S ribosomal protein L37a, putative	-0.178179	0.62684
Tb927.10.2200	hypothetical protein, conserved	0.114816	0.445187		Tb927.10.2200	hypothetical protein, conserved	0.0676676	0.229291
Tb927.10.2210	Peptidase C19, ubiquitin carboxyl-terminal hydrolase, putative	-0.00109789	0.0008745		Tb927.10.2210	Peptidase C19, ubiquitin carboxyl-terminal hydrolase, putative	0.147704	0.458396
Tb927.10.2220	piwi-like protein 1	0.115623	0.540949		Tb927.10.2220	piwi-like protein 1	-0.510725	5.50055
Tb927.10.2230	NADPH:adrenodoxin oxidoreductase, mitochondrial, putative	-0.00169981	0.00523304		Tb927.10.2230	NADPH:adrenodoxin oxidoreductase, mitochondrial, putative	0.00790973	0.0321968
Tb927.10.2240	hypothetical protein, conserved	-0.298768	1.6524		Tb927.10.2240	hypothetical protein, conserved	-0.611411	5.50726
Tb927.10.2250	ubiquitin-conjugating enzyme variant Kua homologue, putative	-0.464372	1.15164		Tb927.10.2250	ubiquitin-conjugating enzyme variant Kua homologue, putative	-0.865156	3.08822
Tb927.10.2260	Ubiquitin family, putative	-0.588568	5.73701		Tb927.10.2260	Ubiquitin family, putative	-0.421728	3.21998
Tb927.10.2270	vacuolar protein sorting-associated protein 35, putative	0.0548821	0.232214		Tb927.10.2270	vacuolar protein sorting-associated protein 35, putative	0.0657423	0.289585
Tb927.10.2280	hypothetical protein, conserved	0.559024	5.4754		Tb927.10.2280	hypothetical protein, conserved	0.248013	1.37681
Tb927.10.2290	chaperone protein DNAj, putative	-0.349607	1.50864		Tb927.10.2290	chaperone protein DNAj, putative	-0.336048	1.42007
Tb927.10.230	proteasome subunit alpha type-5, putative	-0.275614	2.41532		Tb927.10.230	proteasome subunit alpha type-5, putative	-0.326179	3.20586
Tb927.10.2300	hypothetical protein, conserved	0.216536	1.35188		Tb927.10.2300	hypothetical protein, conserved	-0.122518	0.584067
Tb927.10.2310	hypothetical protein, conserved	-0.494375	1.34769		Tb927.10.2310	hypothetical protein, conserved	-0.494553	1.34912
Tb927.10.2320	hypothetical protein, conserved	-0.0474415	0.196132		Tb927.10.2320	hypothetical protein, conserved	0.0625998	0.274387
Tb927.10.2330	hypothetical protein, conserved	0.0658374	0.182959		Tb927.10.2330	hypothetical protein, conserved	-0.103099	0.311994
Tb927.10.2340	SNARE domain containing protein, putative	-0.0611411	0.163346		Tb927.10.2340	SNARE domain containing protein, putative	0.389727	2.10854
Tb927.10.2350	pyruvate dehydrogenase complex E3 binding protein, putative	-0.11609	0.33755		Tb927.10.2350	pyruvate dehydrogenase complex E3 binding protein, putative	0.0119195	0.0261732
Tb927.10.2360	hypothetical protein	0.0128545	0.0269809		Tb927.10.2360	hypothetical protein	-0.272811	1.04104
Tb927.10.2370	RNA-binding protein, putative (LA)	-0.444246	1.39109		Tb927.10.2370	RNA-binding protein, putative (LA)	-0.782404	3.48145
Tb927.10.2380	Tetratricopeptide repeat, putative	-0.162672	1.2089		Tb927.10.2380	Tetratricopeptide repeat, putative	-0.187112	1.50189
Tb927.10.2390	casein kinase I, putative	0.467759	2.54156		Tb927.10.2390	casein kinase I, putative	0.128085	0.36999
Tb927.10.240	peroxin 14, putative (PEX14)	-0.224378	1.95172		Tb927.10.240	peroxin 14, putative (PEX14)	-0.252399	2.36674
Tb927.10.2400	hypothetical protein	0.941584	1.36161		Tb927.10.2400	hypothetical protein	0.781012	1.04461
Tb927.10.2410	MSP-C, putative (MSP-C)	1.40616	6.95524		Tb927.10.2410	MSP-C, putative (MSP-C)	1.10968	4.59223
Tb927.10.2440	Metacaspase-4 (MCA4)	-0.00228679	0.00209719		Tb927.10.2440	Metacaspase-4 (MCA4)	0.274275	0.727227
Tb927.10.2450	hypothetical protein	0.160485	0.195891		Tb927.10.2450	hypothetical protein	0.223708	0.302761
Tb927.10.2460	DnaJ domain containing protein, putative	#N/A	#N/A		Tb927.10.2460	DnaJ domain containing protein, putative	#N/A	#N/A
Tb927.10.2470	Cleft lip and palate transmembrane protein 1 (CLPTM1), putative	0.391585	2.25139		Tb927.10.2470	Cleft lip and palate transmembrane protein 1 (CLPTM1), putative	0.519572	3.6268
Tb927.10.2480	hypothetical protein, conserved	0.052187	0.234959		Tb927.10.2480	hypothetical protein, conserved	-0.0972086	0.515027
Tb927.10.2490	glucose-6-phosphate 1-dehydrogenase (G6PD)	0.0728846	0.300474		Tb927.10.2490	glucose-6-phosphate 1-dehydrogenase (G6PD)	0.0560362	0.218223
Tb927.10.250	hypothetical protein, conserved	0.103335	0.538387		Tb927.10.250	hypothetical protein, conserved	0.0197489	0.0745185
Tb927.10.2500	hypothetical protein, conserved	0.107909	0.295686		Tb927.10.2500	hypothetical protein, conserved	0.140867	0.41814
Tb927.10.2510	hypothetical protein, conserved	-0.0922205	0.548501		Tb927.10.2510	hypothetical protein, conserved	0.111895	0.727889
Tb927.10.2520	PrimPol-like protein 2 (ppl2)	0.0199662	0.084828		Tb927.10.2520	PrimPol-like protein 2 (ppl2)	-0.247638	2.31038
Tb927.10.2530	adenylate kinase, putative	-0.420532	2.51373		Tb927.10.2530	adenylate kinase, putative	-0.60604	4.68725
Tb927.10.2540	adenylate kinase, putative	0.367744	3.11219		Tb927.10.2540	adenylate kinase, putative	0.383865	3.3693
Tb927.10.2550	malate dehydrogenase-related	-0.153637	0.769295		Tb927.10.2550	malate dehydrogenase-related	0.0667154	0.258802
Tb927.10.2560	mitochondrial malate dehydrogenase (mMDH)	-0.720975	2.38329		Tb927.10.2560	mitochondrial malate dehydrogenase (mMDH)	0.210242	0.397174
Tb927.10.2570	lysosomal alpha-mannosidase precursor, putative	-0.00841665	0.0317882		Tb927.10.2570	lysosomal alpha-mannosidase precursor, putative	0.173146	1.2274
Tb927.10.2580	Nucleolar protein 12 (25kDa), putative	-0.348983	1.61926		Tb927.10.2580	Nucleolar protein 12 (25kDa), putative	-0.408719	2.08581
Tb927.10.2590	methyltransferase domain containing protein, putative	0.211243	1.3012		Tb927.10.2590	methyltransferase domain containing protein, putative	0.277232	2.02292
Tb927.10.260	BolA-like protein, putative	0.153807	0.622534		Tb927.10.260	BolA-like protein, putative	0.0650602	0.207021
Tb927.10.2600	hypothetical protein, conserved	0.202798	1.12284		Tb927.10.2600	hypothetical protein, conserved	0.307262	2.1738
Tb927.10.2610	Domain of unknown function (DUF1935), putative	0.393621	1.71881		Tb927.10.2610	Domain of unknown function (DUF1935), putative	0.055187	0.128466
Tb927.10.2620	CS domain containing protein, putative	-0.135201	0.388588		Tb927.10.2620	CS domain containing protein, putative	-0.478535	2.45295
Tb927.10.2630	Regulator of Vps4 activity in the MVB pathway, putative	0.0308139	0.0985243		Tb927.10.2630	Regulator of Vps4 activity in the MVB pathway, putative	0.22115	1.24402
Tb927.10.2640	intraflagellar transport protein 81 (IFT81)	0.0489203	0.256064		Tb927.10.2640	intraflagellar transport protein 81 (IFT81)	0.0899166	0.559674
Tb927.10.2650	hypothetical protein, conserved	0.0753242	0.347253		Tb927.10.2650	hypothetical protein, conserved	0.143454	0.827129
Tb927.10.2660	hypothetical protein, conserved	0.240175	1.47566		Tb927.10.2660	hypothetical protein, conserved	0.243663	1.51527
Tb927.10.2670	hypothetical protein, conserved	0.0709949	0.249763		Tb927.10.2670	hypothetical protein, conserved	0.137269	0.590528
Tb927.10.2680	pyridine nucleotide-disulphide oxidoreductase, putative	-0.231024	1.8256		Tb927.10.2680	pyridine nucleotide-disulphide oxidoreductase, putative	0.115721	0.656588
Tb927.10.2690	Trafficking protein Mon1, putative	0.282783	1.41207		Tb927.10.2690	Trafficking protein Mon1, putative	0.101249	0.337061
Tb927.10.270	60S ribosomal protein L32, putative	-0.312363	1.19912		Tb927.10.270	60S ribosomal protein L32, putative	-0.789195	5.51842
Tb927.10.2700	predicted WD40 repeat protein	-0.578983	2.37952		Tb927.10.2700	predicted WD40 repeat protein	-0.740731	3.5943
Tb927.10.2710	ferredoxin, putative	-0.530413	1.73288		Tb927.10.2710	ferredoxin, putative	-0.610172	2.16436
Tb927.10.2720	hypothetical protein, conserved	-0.332547	2.18483		Tb927.10.2720	hypothetical protein, conserved	-0.0936253	0.353436
Tb927.10.2730	START domain containing protein, putative	-0.342508	2.85598		Tb927.10.2730	START domain containing protein, putative	-0.243303	1.63994
Tb927.10.2740	hypothetical protein, unlikely	#N/A	#N/A		Tb927.10.2740	hypothetical protein, unlikely	#N/A	#N/A
Tb927.10.2750	deoxyhypusine synthase, putative	-0.420326	1.754		Tb927.10.2750	deoxyhypusine synthase, putative	-0.382159	1.51193
Tb927.10.2760	ATPase family associated with various cellular activities (AAA), putative	-0.0128728	0.054033		Tb927.10.2760	ATPase family associated with various cellular activities (AAA), putative	0.0971434	0.592352
Tb927.10.2770	eukaryotic translation initiation factor 5, putative	-0.327988	2.00432		Tb927.10.2770	eukaryotic translation initiation factor 5, putative	-0.517591	4.31469
Tb927.10.2780	DNA-directed RNA polymerase III subunit C1 (RPC1)	-0.425311	3.81533		Tb927.10.2780	DNA-directed RNA polymerase III subunit C1 (RPC1)	-0.279814	1.90361
Tb927.10.2790	Conserved oligomeric complex COG6, putative	-0.0332719	0.139825		Tb927.10.2790	Conserved oligomeric complex COG6, putative	0.0116605	0.0448892
Tb927.10.280	cytochrome oxidase subunit VI (COXVI)	-0.259421	0.820189		Tb927.10.280	cytochrome oxidase subunit VI (COXVI)	-0.243272	0.748812
Tb927.10.2800	hypothetical protein, conserved	-0.278069	1.55458		Tb927.10.2800	hypothetical protein, conserved	-0.137199	0.559684
Tb927.10.2810	hypothetical protein, conserved	-0.362178	3.6216		Tb927.10.2810	hypothetical protein, conserved	-0.137205	0.790407
Tb927.10.2820	hypothetical protein, conserved	0.31082	1.36224		Tb927.10.2820	hypothetical protein, conserved	0.535983	3.38776
Tb927.10.2830	hypothetical protein, conserved	-0.0963312	0.309517		Tb927.10.2830	hypothetical protein, conserved	0.147463	0.546082
Tb927.10.2840	ribosomal protein S25, putative	-0.142765	0.586596		Tb927.10.2840	ribosomal protein S25, putative	0.0804251	0.280049
Tb927.10.2850	hypothetical protein	0.969625	8.18145		Tb927.10.2850	hypothetical protein	0.718193	4.76875
Tb927.10.2860	WD domain, G-beta repeat, putative	0.0218622	0.0883948		Tb927.10.2860	WD domain, G-beta repeat, putative	0.376548	4.49138
Tb927.10.2870	hypothetical protein, conserved	-0.0444741	0.148909		Tb927.10.2870	hypothetical protein, conserved	-0.393318	3.02812
Tb927.10.2880	Voltage-dependent calcium channel subunit, putative (FS179)	0.164385	0.652681		Tb927.10.2880	Voltage-dependent calcium channel subunit, putative (FS179)	0.221846	1.00147
Tb927.10.2890	enolase	-0.259752	0.454044		Tb927.10.2890	enolase	-0.260592	0.455985
Tb927.10.290	proteasome alpha 2 subunit, putative	-0.358441	3.14152		Tb927.10.290	proteasome alpha 2 subunit, putative	-0.352313	3.05498
Tb927.10.2900	importin beta-1 subunit, putative	-0.627265	7.86726		Tb927.10.2900	importin beta-1 subunit, putative	-0.242059	1.56268
Tb927.10.2910	splicing factor PTSR1 interacting protein (TSR1IP)	-0.41291	2.89765		Tb927.10.2910	splicing factor PTSR1 interacting protein (TSR1IP)	-0.861916	10.6205
Tb927.10.2920	hypothetical protein, conserved	0.129663	0.688831		Tb927.10.2920	hypothetical protein, conserved	-0.276694	2.15388
Tb927.10.2930	hypothetical protein, conserved	-0.0161208	0.0495094		Tb927.10.2930	hypothetical protein, conserved	-0.120175	0.528341
Tb927.10.2940	Soluble NSF attachment protein, SNAP, putative	-0.136193	0.609451		Tb927.10.2940	Soluble NSF attachment protein, SNAP, putative	0.0392162	0.132079
Tb927.10.2950	hypothetical protein, conserved	-0.0791982	0.407853		Tb927.10.2950	hypothetical protein, conserved	0.0244641	0.101584
Tb927.10.2960	Translation factor GUF1, mitochondrial, putative (GUF1)	0.0328322	0.134172		Tb927.10.2960	Translation factor GUF1, mitochondrial, putative (GUF1)	0.0623882	0.287467
Tb927.10.2970	hypothetical protein, conserved	0.565811	2.11193		Tb927.10.2970	hypothetical protein, conserved	-0.00268192	0.00411391
Tb927.10.2980	proteasome regulatory non-ATPase subunit 11 (RPN11)	-0.0397258	0.149256		Tb927.10.2980	proteasome regulatory non-ATPase subunit 11 (RPN11)	-0.0188841	0.0658606
Tb927.10.2990	nuclear cap binding complex subunit CBP110 (CBP110)	-0.149914	0.796049		Tb927.10.2990	nuclear cap binding complex subunit CBP110 (CBP110)	0.154075	0.830685
Tb927.10.300	Protein of unknown function, DUF607, putative	0.394787	1.53419		Tb927.10.300	Protein of unknown function, DUF607, putative	0.395392	1.54259
Tb927.10.3000	hypothetical protein, conserved	-0.104568	0.444575		Tb927.10.3000	hypothetical protein, conserved	0.12316	0.553288
Tb927.10.3010	bilobe protein, conserved	0.192641	1.20037		Tb927.10.3010	bilobe protein, conserved	-0.0878742	0.401478
Tb927.10.3020	hypothetical protein, conserved	0.247392	1.82036		Tb927.10.3020	hypothetical protein, conserved	0.281596	2.24924
Tb927.10.3040	hypothetical protein, conserved	-0.0106708	0.0251072		Tb927.10.3040	hypothetical protein, conserved	0.186435	0.686065
Tb927.10.3050	hypothetical protein	0.784798	0.484927		Tb927.10.3050	hypothetical protein	-0.71073	0.370591
Tb927.10.3070	hypothetical protein, conserved	-0.0741927	0.214464		Tb927.10.3070	hypothetical protein, conserved	-0.012369	0.0293528
Tb927.10.3080	methionine biosynthetic protein, putative	-0.211288	0.920561		Tb927.10.3080	methionine biosynthetic protein, putative	0.0546323	0.162555
Tb927.10.3090	hypothetical protein, conserved	0.10159	0.437401		Tb927.10.3090	hypothetical protein, conserved	0.145079	0.710987
Tb927.10.310	pumillio/PUF RNA binding protein 3 (PUF3)	-0.0708087	0.230049		Tb927.10.310	pumillio/PUF RNA binding protein 3 (PUF3)	0.00976904	0.0264731
Tb927.10.3100	glycerol-3-phosphate acyltransferase, putative	0.058948	0.262188		Tb927.10.3100	glycerol-3-phosphate acyltransferase, putative	0.287632	2.53916
Tb927.10.3110	DNA primase large subunit, putative (pril)	0.101897	0.414746		Tb927.10.3110	DNA primase large subunit, putative (pril)	-0.179153	0.89974
Tb927.10.3120	cytochrome c oxidase assembly protein, putative	-0.231627	1.17647		Tb927.10.3120	cytochrome c oxidase assembly protein, putative	-0.321235	1.9597
Tb927.10.3130	myotubularin-associated protein, putative	-0.185636	0.999618		Tb927.10.3130	myotubularin-associated protein, putative	-0.258805	1.65995
Tb927.10.3140	leucine-rich repeat protein (LRRP), putative	-0.143908	0.884979		Tb927.10.3140	leucine-rich repeat protein (LRRP), putative	-0.313893	3.00881
Tb927.10.3150	N-acetyltransferase, putative	-0.443652	2.87427		Tb927.10.3150	N-acetyltransferase, putative	-0.515793	3.7214
Tb927.10.3160	hypothetical protein, conserved	0.0424489	0.114732		Tb927.10.3160	hypothetical protein, conserved	0.126074	0.433781
Tb927.10.3170	ABC transporter, putative	-0.372866	2.8466		Tb927.10.3170	ABC transporter, putative	-0.266349	1.65097
Tb927.10.3180	zinc-finger of acetyl-transferase ESCO, putative	-0.0528562	0.17076		Tb927.10.3180	zinc-finger of acetyl-transferase ESCO, putative	-0.0639226	0.217264
Tb927.10.3190	hypothetical protein	#N/A	#N/A		Tb927.10.3190	hypothetical protein	#N/A	#N/A
Tb927.10.320	hypothetical protein, conserved	0.161622	0.678201		Tb927.10.320	hypothetical protein, conserved	0.194276	0.896397
Tb927.10.3200	U2 splicing auxiliary factor, putative (U2AF35)	-0.52412	3.39739		Tb927.10.3200	U2 splicing auxiliary factor, putative (U2AF35)	-0.265231	1.14101
Tb927.10.3210	delta-1-pyrroline-5-carboxylate dehydrogenase, putative	0.00502418	0.00729712		Tb927.10.3210	delta-1-pyrroline-5-carboxylate dehydrogenase, putative	0.258614	0.556782
Tb927.10.3220	hypothetical protein, unlikely	#N/A	#N/A		Tb927.10.3220	hypothetical protein, unlikely	#N/A	#N/A
Tb927.10.3230	protein kinase, putative	0.0887797	0.299674		Tb927.10.3230	protein kinase, putative	0.067763	0.215924
Tb927.10.3250	hypothetical protein, conserved	-0.131105	0.57231		Tb927.10.3250	hypothetical protein, conserved	-0.242772	1.39785
Tb927.10.3260	Long-chain-fatty-acid--CoA ligase 5 (EC 6.2.1.3) (Long-chain acyl-CoA synthetase 5) (LACS 5), putative	-0.218092	0.744914		Tb927.10.3260	Long-chain-fatty-acid--CoA ligase 5 (EC 6.2.1.3) (Long-chain acyl-CoA synthetase 5) (LACS 5), putative	-0.257698	0.948826
Tb927.10.3270	hypothetical protein, conserved	-0.25918	1.74915		Tb927.10.3270	hypothetical protein, conserved	0.0431839	0.157539
Tb927.10.3280	60S ribosomal proteins L38, putative	0.0136033	0.0392121		Tb927.10.3280	60S ribosomal proteins L38, putative	-0.609186	5.88784
Tb927.10.3290	hypothetical protein, conserved	0.0150897	0.0648234		Tb927.10.3290	hypothetical protein, conserved	0.00448417	0.0170631
Tb927.10.330	hypothetical protein, conserved	-0.0294439	0.0875156		Tb927.10.330	hypothetical protein, conserved	0.188129	0.869089
Tb927.10.3300	Domain of unknown function (DUF4206), putative	-0.0442749	0.180856		Tb927.10.3300	Domain of unknown function (DUF4206), putative	0.290942	2.51613
Tb927.10.3310	hypothetical protein, conserved	-0.196387	1.18109		Tb927.10.3310	hypothetical protein, conserved	-0.176761	1.01127
Tb927.10.3320	hypothetical protein, conserved	-0.0462783	0.169428		Tb927.10.3320	hypothetical protein, conserved	-0.217979	1.32314
Tb927.10.3330	DDRGK domain containing protein, putative	0.156101	0.496299		Tb927.10.3330	DDRGK domain containing protein, putative	0.215271	0.776128
Tb927.10.3340	protein kinase, putative	0.454706	1.68552		Tb927.10.3340	protein kinase, putative	0.588704	2.57416
Tb927.10.3350	major facilitator superfamily, putative	0.09242	0.299299		Tb927.10.3350	major facilitator superfamily, putative	-0.0021747	0.00378627
Tb927.10.3360	PTP1-interacting protein, 39 kDa	0.790353	6.7047		Tb927.10.3360	PTP1-interacting protein, 39 kDa	0.306949	1.35395
Tb927.10.3370	60S acidic ribosomal protein P2, putative	-0.26076	1.05567		Tb927.10.3370	60S acidic ribosomal protein P2, putative	-0.194425	0.692389
Tb927.10.3390	predicted TLD domain protein	-0.0487278	0.174932		Tb927.10.3390	predicted TLD domain protein	-0.0100735	0.0307401
Tb927.10.340	mitochondrial structure specific endonuclease I (SSE-1), putative	0.0310534	0.0638301		Tb927.10.340	mitochondrial structure specific endonuclease I (SSE-1), putative	-0.244686	0.777144
Tb927.10.3400	hypothetical protein, conserved	1.2917	3.20156		Tb927.10.3400	hypothetical protein, conserved	0.749748	1.31254
Tb927.10.3410	hypothetical protein	#N/A	#N/A		Tb927.10.3410	hypothetical protein	#N/A	#N/A
Tb927.10.3420	NADH-ubiquinone oxidoreductase c, putative	#N/A	#N/A		Tb927.10.3420	NADH-ubiquinone oxidoreductase c, putative	#N/A	#N/A
Tb927.10.3430	hypothetical protein, conserved	-0.159278	1.07946		Tb927.10.3430	hypothetical protein, conserved	0.0275824	0.116196
Tb927.10.3470	Ankyrin repeats (3 copies), putative	-0.0612335	0.24547		Tb927.10.3470	Ankyrin repeats (3 copies), putative	-0.126006	0.624081
Tb927.10.3480	hypothetical protein, conserved	0.0851798	0.317807		Tb927.10.3480	hypothetical protein, conserved	0.227429	1.23229
Tb927.10.3490	kinetoplastid-specific dual specificity phosphatase, putative	0.17106	1.11012		Tb927.10.3490	kinetoplastid-specific dual specificity phosphatase, putative	0.328463	3.17412
Tb927.10.350	protein kinase, putative	-0.106963	0.429393		Tb927.10.350	protein kinase, putative	-0.685166	7.87282
Tb927.10.3500	RNA-binding protein, putative (RBSR4)	-0.341177	3.67304		Tb927.10.3500	RNA-binding protein, putative (RBSR4)	-0.406461	4.99182
Tb927.10.3510	tRNA pseudouridine synthase D (TruD), putative	-0.383771	3.01418		Tb927.10.3510	tRNA pseudouridine synthase D (TruD), putative	-0.178906	0.909751
Tb927.10.3520	protease regulatory ATPase subunit 4 (RPT4)	-0.0187013	0.0680191		Tb927.10.3520	protease regulatory ATPase subunit 4 (RPT4)	0.166991	1.01039
Tb927.10.3530	hypothetical protein, conserved	0.446378	1.57269		Tb927.10.3530	hypothetical protein, conserved	0.253548	0.675958
Tb927.10.3540	hypothetical protein, conserved	-0.3054	1.1882		Tb927.10.3540	hypothetical protein, conserved	-0.113566	0.308211
Tb927.10.3550	DNA repair helicase, putative	-0.106474	0.649444		Tb927.10.3550	DNA repair helicase, putative	0.255845	2.53329
Tb927.10.3560	arginine N-methyltransferase, putative	-0.483657	2.12352		Tb927.10.3560	arginine N-methyltransferase, putative	-0.820024	5.18706
Tb927.10.3570	RNA editing exonuclease 2 (KREX2)	-0.500306	3.7114		Tb927.10.3570	RNA editing exonuclease 2 (KREX2)	-0.686478	6.47197
Tb927.10.3580	hypothetical protein, conserved	-0.0724639	0.31176		Tb927.10.3580	hypothetical protein, conserved	-0.0200724	0.071344
Tb927.10.3590	hypothetical protein, conserved	-0.0514952	0.189501		Tb927.10.3590	hypothetical protein, conserved	0.162261	0.832246
Tb927.10.360	hypothetical protein, conserved	-0.19624	1.21012		Tb927.10.360	hypothetical protein, conserved	0.0644148	0.272016
Tb927.10.3600	hypothetical protein, conserved	0.212806	0.765812		Tb927.10.3600	hypothetical protein, conserved	0.0629037	0.161075
Tb927.10.3610	hypothetical protein, conserved	-0.095027	0.404887		Tb927.10.3610	hypothetical protein, conserved	0.0668331	0.2609
Tb927.10.3620	Laminin-like protein, putative	0.656398	5.58632		Tb927.10.3620	Laminin-like protein, putative	0.12965	0.450703
Tb927.10.3630	hypothetical protein, conserved	-0.0940527	0.328998		Tb927.10.3630	hypothetical protein, conserved	-0.0840565	0.28808
Tb927.10.3640	nuclear transmembrane protein, putative (NP)	0.0414966	0.0782308		Tb927.10.3640	nuclear transmembrane protein, putative (NP)	-0.342221	1.08731
Tb927.10.3650	NADH-dependent fumarate reductase, putative	-0.296709	1.02064		Tb927.10.3650	NADH-dependent fumarate reductase, putative	-0.0249169	0.0511096
Tb927.10.3660	aspartate aminotransferase	0.450701	1.34207		Tb927.10.3660	aspartate aminotransferase	0.35996	0.958477
Tb927.10.3670	hypothetical protein, conserved	0.229616	1.41512		Tb927.10.3670	hypothetical protein, conserved	0.122894	0.571254
Tb927.10.3680	hypothetical protein, conserved	0.525271	2.30143		Tb927.10.3680	hypothetical protein, conserved	0.11272	0.259928
Tb927.10.3690	rRNA dimethyltransferase, putative	0.0653819	0.176687		Tb927.10.3690	rRNA dimethyltransferase, putative	0.16084	0.55342
Tb927.10.370	calcineurin B subunit, putative (CNB)	0.226671	0.960678		Tb927.10.370	calcineurin B subunit, putative (CNB)	0.608391	5.00936
Tb927.10.3700	AMP-activated protein kinase, gamma regulatory subunit (AMPKG)	0.145925	0.356732		Tb927.10.3700	AMP-activated protein kinase, gamma regulatory subunit (AMPKG)	0.227286	0.65296
Tb927.10.3710	proteasome activator protein PA26 (pa26)	-0.0397331	0.111613		Tb927.10.3710	proteasome activator protein PA26 (pa26)	0.00532294	0.0127911
Tb927.10.3720	hypothetical protein, conserved	-0.00259726	0.00763002		Tb927.10.3720	hypothetical protein, conserved	-0.0330632	0.131491
Tb927.10.3730	SET domain containing protein, putative	-0.00604854	0.0184683		Tb927.10.3730	SET domain containing protein, putative	0.19698	1.1367
Tb927.10.3740	hypothetical protein, conserved	-0.00553569	0.0144739		Tb927.10.3740	hypothetical protein, conserved	-0.196867	0.943078
Tb927.10.3750	Endonuclease/Exonuclease/phosphatase family, putative	0.23272	0.925637		Tb927.10.3750	Endonuclease/Exonuclease/phosphatase family, putative	0.10155	0.302556
Tb927.10.3760	vacuolar ATP synthase subunit d, putative	0.0799267	0.380096		Tb927.10.3760	vacuolar ATP synthase subunit d, putative	-0.147097	0.867156
Tb927.10.3770	predicted TPR repeat protein	-0.412361	2.3244		Tb927.10.3770	predicted TPR repeat protein	-0.469095	2.88031
Tb927.10.3780	hypothetical protein, conserved	-0.0498633	0.148407		Tb927.10.3780	hypothetical protein, conserved	-0.121502	0.44074
Tb927.10.3790	hypothetical protein, conserved	-0.515289	2.37183		Tb927.10.3790	hypothetical protein, conserved	-0.301047	1.02619
Tb927.10.380	mitochondrial RNA binding complex 1 subunit (PPR5)	-0.113781	0.561144		Tb927.10.380	mitochondrial RNA binding complex 1 subunit (PPR5)	0.0669159	0.285702
Tb927.10.3800	predicted RING finger protein	0.531576	5.65738		Tb927.10.3800	predicted RING finger protein	0.284134	1.93488
Tb927.10.3810	Nup53/35/40-type RNA recognition motif containing protein, putative	-0.268382	1.83134		Tb927.10.3810	Nup53/35/40-type RNA recognition motif containing protein, putative	-0.258763	1.73166
Tb927.10.3820	hypothetical protein, conserved	-0.0904437	0.427399		Tb927.10.3820	hypothetical protein, conserved	-0.102018	0.501223
Tb927.10.3840	60S ribosomal protein L18a, putative	-0.042421	0.127323		Tb927.10.3840	60S ribosomal protein L18a, putative	-0.630994	5.8126
Tb927.10.3850	hypothetical protein, conserved	0.55686	5.35421		Tb927.10.3850	hypothetical protein, conserved	0.466545	3.91652
Tb927.10.3860	SNF-7-like protein, putative	0.0338122	0.141799		Tb927.10.3860	SNF-7-like protein, putative	0.24573	2.12465
Tb927.10.3870	hypothetical protein, conserved	0.0503498	0.152933		Tb927.10.3870	hypothetical protein, conserved	-0.0786925	0.258486
Tb927.10.3880	hypothetical protein, conserved	0.171512	1.13827		Tb927.10.3880	hypothetical protein, conserved	0.0636696	0.29539
Tb927.10.3890	phosphatidylinositol-4-phosphate 5-kinase, putative (PIP5KII-alpha)	#N/A	#N/A		Tb927.10.3890	phosphatidylinositol-4-phosphate 5-kinase, putative (PIP5KII-alpha)	#N/A	#N/A
Tb927.10.390	DUF2407 ubiquitin-like domain containing protein, putative	0.434742	3.40129		Tb927.10.390	DUF2407 ubiquitin-like domain containing protein, putative	0.489027	4.19135
Tb927.10.3900	protein kinase, putative	-0.0952791	0.491868		Tb927.10.3900	protein kinase, putative	-0.298408	2.7125
Tb927.10.3910	hypothetical protein, conserved	0.232053	1.63195		Tb927.10.3910	hypothetical protein, conserved	0.609774	8.927
Tb927.10.3920	hypothetical protein, conserved	0.246048	0.833542		Tb927.10.3920	hypothetical protein, conserved	0.201533	0.629436
Tb927.10.3930	40S ribosomal protein S3A, putative	-0.209487	0.88677		Tb927.10.3930	40S ribosomal protein S3A, putative	-0.497762	3.48427
Tb927.10.3950	hypothetical protein, conserved	-0.369665	1.62		Tb927.10.3950	hypothetical protein, conserved	-0.0918323	0.240692
Tb927.10.3960	hypothetical protein, conserved	0.244772	0.606995		Tb927.10.3960	hypothetical protein, conserved	0.276048	0.716635
Tb927.10.3970	hypothetical protein, conserved	0.255857	1.86302		Tb927.10.3970	hypothetical protein, conserved	0.329054	2.84256
Tb927.10.3980	unspecified product	#N/A	#N/A		Tb927.10.3980	unspecified product	#N/A	#N/A
Tb927.10.3990	DHH1 (DHH1)	0.0372719	0.0889082		Tb927.10.3990	DHH1 (DHH1)	-0.319717	1.35167
Tb927.10.400	hypothetical protein, conserved	0.375772	3.0432		Tb927.10.400	hypothetical protein, conserved	-0.184157	0.970068
Tb927.10.4000	methylglutaconyl-CoA hydratase, mitochondrial precursor, putative	-0.500232	4.10681		Tb927.10.4000	methylglutaconyl-CoA hydratase, mitochondrial precursor, putative	-0.134411	0.543912
Tb927.10.4010	hypothetical protein, conserved	-0.412098	3.65486		Tb927.10.4010	hypothetical protein, conserved	-0.22382	1.35884
Tb927.10.4020	hypothetical protein, conserved	0.0742228	0.198846		Tb927.10.4020	hypothetical protein, conserved	0.000978061	0
Tb927.10.4030	hypothetical protein	0.0528107	0.166472		Tb927.10.4030	hypothetical protein	0.0277065	0.0797623
Tb927.10.4040	3-keto-dihydrosphingosine reductase	0.375271	4.03824		Tb927.10.4040	3-keto-dihydrosphingosine reductase	0.761347	14.8097
Tb927.10.4050	serine palmitoyltransferase, putative	0.260196	0.641886		Tb927.10.4050	serine palmitoyltransferase, putative	0.290105	0.74817
Tb927.10.4060	Ankyrin repeats (3 copies), putative	-0.116896	0.441568		Tb927.10.4060	Ankyrin repeats (3 copies), putative	-0.339395	2.09047
Tb927.10.4070	hypothetical protein, conserved	0.18159	1.04852		Tb927.10.4070	hypothetical protein, conserved	0.015261	0.0508319
Tb927.10.4080	hypothetical protein, conserved	-0.0574176	0.241125		Tb927.10.4080	hypothetical protein, conserved	0.0862248	0.401838
Tb927.10.4090	hypothetical protein, conserved	0.0290953	0.0662513		Tb927.10.4090	hypothetical protein, conserved	0.610068	4.26891
Tb927.10.410	hypothetical protein, conserved	0.360309	1.81893		Tb927.10.410	hypothetical protein, conserved	0.253369	1.05489
Tb927.10.4100	hypothetical protein, conserved	-0.0486244	0.174998		Tb927.10.4100	hypothetical protein, conserved	-0.0299317	0.101095
Tb927.10.4110	60S ribosomal protein L30 (RPL30)	-0.115555	0.387832		Tb927.10.4110	60S ribosomal protein L30 (RPL30)	-0.617018	4.94269
Tb927.10.4130	NDUFA5/B13 subunit, putative	-0.215566	1.26663		Tb927.10.4130	NDUFA5/B13 subunit, putative	-0.172348	0.909532
Tb927.10.4140	Protein of unknown function (DUF1242), putative	0.00953434	0.0306698		Tb927.10.4140	Protein of unknown function (DUF1242), putative	0.439172	5.03104
Tb927.10.4150	hypothetical protein, unlikely	#N/A	#N/A		Tb927.10.4150	hypothetical protein, unlikely	#N/A	#N/A
Tb927.10.4160	predicted zinc finger protein	0.675657	3.55515		Tb927.10.4160	predicted zinc finger protein	0.441636	1.75855
Tb927.10.4170	hypothetical protein, conserved	-0.068879	0.31147		Tb927.10.4170	hypothetical protein, conserved	-0.146788	0.856638
Tb927.10.4180	TFIIF-stimulated CTD phosphatase, putative	-0.0833705	0.360401		Tb927.10.4180	TFIIF-stimulated CTD phosphatase, putative	-0.247114	1.68208
Tb927.10.4190	hypothetical protein	0.00391947	0		Tb927.10.4190	hypothetical protein	-0.158215	0.169437
Tb927.10.420	hypothetical protein, conserved	0.0428422	0.177048		Tb927.10.420	hypothetical protein, conserved	0.170597	1.08931
Tb927.10.4200	hypothetical protein, conserved	-0.00703829	0.0180943		Tb927.10.4200	hypothetical protein, conserved	0.330207	2.11242
Tb927.10.4210	hypothetical protein, conserved	0.258011	1.10481		Tb927.10.4210	hypothetical protein, conserved	0.297977	1.38049
Tb927.10.4220	hypothetical protein, conserved	0.0984307	0.489856		Tb927.10.4220	hypothetical protein, conserved	-0.106537	0.542729
Tb927.10.4230	hypothetical protein, conserved	0.19333	1.02188		Tb927.10.4230	hypothetical protein, conserved	0.332922	2.41867
Tb927.10.4240	hypothetical protein, conserved	-0.212377	1.23374		Tb927.10.4240	hypothetical protein, conserved	-0.084493	0.346114
Tb927.10.4250	ADP-ribosylation factor-like 2, arl2 (ARL2)	-0.146116	0.532955		Tb927.10.4250	ADP-ribosylation factor-like 2, arl2 (ARL2)	-0.0130185	0.0309891
Tb927.10.4260	hypothetical protein, conserved	0.163607	0.758573		Tb927.10.4260	hypothetical protein, conserved	0.397615	3.0356
Tb927.10.4270	coatomer subunit zeta, putative	-0.0552106	0.148872		Tb927.10.4270	coatomer subunit zeta, putative	0.0664669	0.18473
Tb927.10.4280	ubiquinol-cytochrome c reductase complex 14kD subunit, putative	-0.322625	1.10577		Tb927.10.4280	ubiquinol-cytochrome c reductase complex 14kD subunit, putative	-0.372186	1.37316
Tb927.10.4290	hypothetical protein, conserved	0.146744	0.674986		Tb927.10.4290	hypothetical protein, conserved	0.362099	2.72837
Tb927.10.430	peroxidase, putative	-0.360147	3.56613		Tb927.10.430	peroxidase, putative	-0.296422	2.57336
Tb927.10.4300	Trk system potassium uptake protein (HKT1)	0.0375938	0.103312		Tb927.10.4300	Trk system potassium uptake protein (HKT1)	0.212729	0.907708
Tb927.10.4380	hypothetical protein	0.397777	0.83352		Tb927.10.4380	hypothetical protein	0.107581	0.136749
Tb927.10.4390	hypothetical protein	0.614412	1.96221		Tb927.10.4390	hypothetical protein	0.250801	0.51987
Tb927.10.440	hypothetical protein, conserved	-0.0292458	0.0895854		Tb927.10.440	hypothetical protein, conserved	0.0719243	0.260849
Tb927.10.4410	hypothetical protein	0.261529	0.452236		Tb927.10.4410	hypothetical protein	-0.749591	1.90035
Tb927.10.4470	hypothetical protein, conserved	-0.216566	1.50566		Tb927.10.4470	hypothetical protein, conserved	-0.295955	2.49012
Tb927.10.450	Microtubule-binding protein MIP-T3, putative	0.31757	1.45092		Tb927.10.450	Microtubule-binding protein MIP-T3, putative	0.146283	0.47802
Tb927.10.4520	6-phosphofructo-2-kinase/fructose-2,6-bisphosphatas, putative	0.157841	1.09486		Tb927.10.4520	6-phosphofructo-2-kinase/fructose-2,6-bisphosphatas, putative	-0.0208872	0.0871393
Tb927.10.4530	hypothetical protein, conserved	-0.211969	0.855159		Tb927.10.4530	hypothetical protein, conserved	0.0905647	0.280046
Tb927.10.4540	ARP2/3 complex subunit, putative	-0.195805	0.750781		Tb927.10.4540	ARP2/3 complex subunit, putative	-0.0221719	0.0486201
Tb927.10.4550	hypothetical protein, conserved	-0.194346	0.837211		Tb927.10.4550	hypothetical protein, conserved	-0.00231389	0.00360321
Tb927.10.4560	elongation factor 2	-0.114707	0.199332		Tb927.10.4560	elongation factor 2	-0.00681188	0.00995771
Tb927.10.4580	hypothetical protein, conserved	0.0289368	0.0788389		Tb927.10.4580	hypothetical protein, conserved	-0.0956065	0.315129
Tb927.10.4590	mitochondrial inner membrane signal peptidase, putative	-0.0828593	0.278717		Tb927.10.4590	mitochondrial inner membrane signal peptidase, putative	-0.116547	0.431043
Tb927.10.460	NIMA-related protein kinase (NRKC)	0.2908	1.50569		Tb927.10.460	NIMA-related protein kinase (NRKC)	0.195334	0.829685
Tb927.10.4600	predicted SET domain protein	-0.041341	0.122159		Tb927.10.4600	predicted SET domain protein	-0.0103035	0.0262804
Tb927.10.4610	dolicholphosphate-mannose synthase, putative (DPMS)	0.0890129	0.354405		Tb927.10.4610	dolicholphosphate-mannose synthase, putative (DPMS)	0.225783	1.3224
Tb927.10.4620	peptidyl-prolyl cis-trans isomerase, putative (PPIase)	-0.123711	0.515346		Tb927.10.4620	peptidyl-prolyl cis-trans isomerase, putative (PPIase)	0.130821	0.558813
Tb927.10.4630	hypothetical protein, conserved	-0.158032	0.764067		Tb927.10.4630	hypothetical protein, conserved	0.0420177	0.146089
Tb927.10.4640	eukaryotic translation initiation factor 3 subunit L, putative (EIF3L)	-0.454125	2.59659		Tb927.10.4640	eukaryotic translation initiation factor 3 subunit L, putative (EIF3L)	-0.589035	4.0372
Tb927.10.4650	hypothetical protein, conserved	0.117728	0.550938		Tb927.10.4650	hypothetical protein, conserved	-0.317517	2.42725
Tb927.10.4660	Transcription factor S-II (TFIIS), central domain containing protein, putative	0.108234	0.433371		Tb927.10.4660	Transcription factor S-II (TFIIS), central domain containing protein, putative	0.232517	1.296
Tb927.10.4670	hypothetical protein, conserved	0.148351	0.81074		Tb927.10.4670	hypothetical protein, conserved	-0.232988	1.57779
Tb927.10.4680	Mutt-Nudix-related hydrolase 5, putative (Nudix5)	0.361067	2.17457		Tb927.10.4680	Mutt-Nudix-related hydrolase 5, putative (Nudix5)	-0.156472	0.613635
Tb927.10.4690	dynein light chain, putative	0.113285	0.466588		Tb927.10.4690	dynein light chain, putative	0.336144	2.37761
Tb927.10.470	choline dehydrogenase, putative	-0.222872	1.54628		Tb927.10.470	choline dehydrogenase, putative	0.202303	1.35407
Tb927.10.4700	dolicholphosphate-mannose synthase, putative	0.0190102	0.0505708		Tb927.10.4700	dolicholphosphate-mannose synthase, putative	0.138113	0.539393
Tb927.10.4710	20S proteasome subunit (PSB4)	-0.143899	0.853043		Tb927.10.4710	20S proteasome subunit (PSB4)	-0.26203	2.13918
Tb927.10.4720	Ankyrin repeats (many copies), putative	0.119141	0.717655		Tb927.10.4720	Ankyrin repeats (many copies), putative	-0.14227	0.918676
Tb927.10.4730	ribonuclease HII, putative	0.14303	0.428808		Tb927.10.4730	ribonuclease HII, putative	-0.20281	0.684897
Tb927.10.4740	nucleolar RNA-binding protein, putative	-0.187782	1.22868		Tb927.10.4740	nucleolar RNA-binding protein, putative	-0.589211	8.33654
Tb927.10.4750	hypothetical protein, conserved	0.117183	0.532587		Tb927.10.4750	hypothetical protein, conserved	0.023392	0.0782074
Tb927.10.4760	Integral membrane protein DUF106, putative	-0.240716	1.16356		Tb927.10.4760	Integral membrane protein DUF106, putative	0.0928512	0.316743
Tb927.10.4770	phosphatidylinositol-4-phosphate 5-kinase, putative	0.405421	4.43114		Tb927.10.4770	phosphatidylinositol-4-phosphate 5-kinase, putative	0.322671	2.99064
Tb927.10.4780	GPI inositol deacylase precursor (GPIdeAc)	0.678212	6.90732		Tb927.10.4780	GPI inositol deacylase precursor (GPIdeAc)	0.511505	4.17244
Tb927.10.4790	hypothetical protein, conserved	0.0672891	0.265955		Tb927.10.4790	hypothetical protein, conserved	-0.0664909	0.258081
Tb927.10.480	hypothetical protein, conserved	2.10925	5.71265		Tb927.10.480	hypothetical protein, conserved	1.37091	2.67397
Tb927.10.4800	hypothetical protein, conserved	0.359347	1.85534		Tb927.10.4800	hypothetical protein, conserved	0.331868	1.63809
Tb927.10.4810	hypothetical protein, conserved	0.0367897	0.0950167		Tb927.10.4810	hypothetical protein, conserved	0.214751	0.903205
Tb927.10.4820	hypothetical protein, conserved	-0.257263	1.10775		Tb927.10.4820	hypothetical protein, conserved	-0.167371	0.600514
Tb927.10.4830	hypothetical protein, conserved	0.0154398	0.0443861		Tb927.10.4830	hypothetical protein, conserved	0.275478	1.62296
Tb927.10.4840	transcription factor IIa, putative (TFIIA-2)	-0.197759	1.1063		Tb927.10.4840	transcription factor IIa, putative (TFIIA-2)	-0.346115	2.68394
Tb927.10.4850	hypothetical protein, conserved	-0.00319017	0.0101128		Tb927.10.4850	hypothetical protein, conserved	0.194342	1.17074
Tb927.10.4860	hypothetical protein, conserved	0.161002	0.723125		Tb927.10.4860	hypothetical protein, conserved	-0.148908	0.644959
Tb927.10.4870	tRNA-dihydrouridine synthase 2, putative	-0.0471183	0.165739		Tb927.10.4870	tRNA-dihydrouridine synthase 2, putative	0.0979031	0.407365
Tb927.10.4880	hypothetical protein, conserved	-0.128273	0.561546		Tb927.10.4880	hypothetical protein, conserved	-0.187833	0.96064
Tb927.10.4890	zinc-finger of a C2HC-type, putative	0.139067	0.627896		Tb927.10.4890	zinc-finger of a C2HC-type, putative	0.130532	0.576175
Tb927.10.4900	TPR-repeat-containing chaperone protein DNAJ, putative	-0.166497	1.12002		Tb927.10.4900	TPR-repeat-containing chaperone protein DNAJ, putative	-0.246258	2.06289
Tb927.10.4910	mitochondrial carrier protein (MCP4)	-0.199162	1.37607		Tb927.10.4910	mitochondrial carrier protein (MCP4)	0.142252	0.8405
Tb927.10.4920	hypothetical protein, conserved	-0.0443185	0.127217		Tb927.10.4920	hypothetical protein, conserved	0.153917	0.598885
Tb927.10.4930	protein phosphatase 2C, putative	-0.0328836	0.0639803		Tb927.10.4930	protein phosphatase 2C, putative	0.327585	1.26486
Tb927.10.4940	Nuclear Dbf2-related kinase (PK50)	-0.319219	1.84118		Tb927.10.4940	Nuclear Dbf2-related kinase (PK50)	-0.345951	2.09697
Tb927.10.4950	U2 small nuclear ribonucleoprotein 16.5K	0.305718	1.39698		Tb927.10.4950	U2 small nuclear ribonucleoprotein 16.5K	0.46197	2.73933
Tb927.10.4970	hypothetical protein, conserved	-0.576203	3.11051		Tb927.10.4970	hypothetical protein, conserved	-0.569385	3.05474
Tb927.10.4980	ubiquitin-like protein DSK2, putative (DSK2)	-0.238965	1.22356		Tb927.10.4980	ubiquitin-like protein DSK2, putative (DSK2)	-0.211232	1.01858
Tb927.10.4990	cdc2-related kinase 3, putative (CRK3)	0.185181	0.604331		Tb927.10.4990	cdc2-related kinase 3, putative (CRK3)	0.160992	0.501471
Tb927.10.5000	hypothetical protein, conserved	0.129197	0.491501		Tb927.10.5000	hypothetical protein, conserved	0.00474655	0.0117404
Tb927.10.5010	Elongation factor G1, mitochondrial, putative (EF-G1)	-0.105119	0.271482		Tb927.10.5010	Elongation factor G1, mitochondrial, putative (EF-G1)	-0.0811648	0.199222
Tb927.10.5020	Eukaryotic translation initiation factor 4E type 5 (eif4e5)	-0.314642	1.76725		Tb927.10.5020	Eukaryotic translation initiation factor 4E type 5 (eif4e5)	-0.29225	1.57601
Tb927.10.5030	ubiquitin/ribosomal protein S27a, putative	-0.0772243	0.254481		Tb927.10.5030	ubiquitin/ribosomal protein S27a, putative	-0.16435	0.676171
Tb927.10.5040	chaperone protein DNAj, putative	-0.0920968	0.470522		Tb927.10.5040	chaperone protein DNAj, putative	-0.537414	7.49203
Tb927.10.5050	Mitochondrial ATP synthase epsilon chain, putative	-0.283279	2.83766		Tb927.10.5050	Mitochondrial ATP synthase epsilon chain, putative	-0.00373371	0.0132378
Tb927.10.5060	Protein of unknown function (DUF3592), putative	0.049829	0.15498		Tb927.10.5060	Protein of unknown function (DUF3592), putative	-0.281768	1.57037
Tb927.10.5070	ribonuclease H, putative	0.26542	1.10259		Tb927.10.5070	ribonuclease H, putative	-0.322429	1.47081
Tb927.10.5080	GPI transamidase component Tta2 (TTA2)	-0.00639115	0.0132256		Tb927.10.5080	GPI transamidase component Tta2 (TTA2)	0.285841	1.17979
Tb927.10.5090	Enriched in surface-labeled proteome protein 18 (ESP18)	0.469814	1.34795		Tb927.10.5090	Enriched in surface-labeled proteome protein 18 (ESP18)	0.376069	0.964725
Tb927.10.510	Present in the outer mitochondrial membrane proteome 19 (POMP19)	-0.252653	1.20033		Tb927.10.510	Present in the outer mitochondrial membrane proteome 19 (POMP19)	-0.2657	1.29699
Tb927.10.5110	KREPA4 (KREPA4)	0.162219	0.788182		Tb927.10.5110	KREPA4 (KREPA4)	0.0593083	0.213627
Tb927.10.5120	KREPA6 (KREPA6)	-0.155372	0.548004		Tb927.10.5120	KREPA6 (KREPA6)	-0.0975091	0.300472
Tb927.10.5130	Protein C21orf2 homolog, putative	-0.0220784	0.0958795		Tb927.10.5130	Protein C21orf2 homolog, putative	-0.31861	3.68894
Tb927.10.5140	mitogen-activated protein kinase 2, putative (MPK2)	-0.0392728	0.11401		Tb927.10.5140	mitogen-activated protein kinase 2, putative (MPK2)	-0.375686	2.36624
Tb927.10.5150	zinc finger protein family member, putative (ZC3H31)	0.614467	0.563576		Tb927.10.5150	zinc finger protein family member, putative (ZC3H31)	0.261575	0.175268
Tb927.10.5170	XPC-binding domain containing protein, putative	0.357213	1.74512		Tb927.10.5170	XPC-binding domain containing protein, putative	0.0545198	0.143399
Tb927.10.5180	TPR-repeat-containing chaperone protein DNAJ, putative	0.090385	0.397246		Tb927.10.5180	TPR-repeat-containing chaperone protein DNAJ, putative	0.0796257	0.338281
Tb927.10.5190	Kinesin associated protein, putative	0.255237	0.647897		Tb927.10.5190	Kinesin associated protein, putative	0.12239	0.250194
Tb927.10.520	hypothetical protein, conserved	-0.333582	1.33051		Tb927.10.520	hypothetical protein, conserved	-0.371532	1.57214
Tb927.10.5200	hypothetical protein, conserved	-0.12943	0.711251		Tb927.10.5200	hypothetical protein, conserved	-0.0028049	0.00829434
Tb927.10.5210	TFIIH basal transcription factor subunit (p52)	-0.0544276	0.2073		Tb927.10.5210	TFIIH basal transcription factor subunit (p52)	0.0597472	0.231604
Tb927.10.5220	hypothetical protein, conserved	-0.330014	2.10351		Tb927.10.5220	hypothetical protein, conserved	0.0935101	0.347072
Tb927.10.5230	ADP-ribosylation factor, putative	-0.12422	0.526491		Tb927.10.5230	ADP-ribosylation factor, putative	0.281228	1.76709
Tb927.10.5240	cAMP binding protein, putative	0.226316	1.10876		Tb927.10.5240	cAMP binding protein, putative	0.142261	0.571901
Tb927.10.5250	zinc finger protein family member, putative (ZC3H32)	1.48602	3.72258		Tb927.10.5250	zinc finger protein family member, putative (ZC3H32)	0.704512	1.12118
Tb927.10.5260	C2 domain containing protein, putative	0.120884	0.56557		Tb927.10.5260	C2 domain containing protein, putative	0.00442967	0.0105576
Tb927.10.5270	mitogen-activated protein kinase kinase 5, putative (MKK5)	-0.0417607	0.1396		Tb927.10.5270	mitogen-activated protein kinase kinase 5, putative (MKK5)	0.20519	1.14223
Tb927.10.5280	pre-mRNA splicing factor ATP-dependent RNA helicase, putative	-0.0723143	0.362837		Tb927.10.5280	pre-mRNA splicing factor ATP-dependent RNA helicase, putative	0.0353984	0.152544
Tb927.10.5290	HIRA-interacting protein 5, putative	0.103779	0.47109		Tb927.10.5290	HIRA-interacting protein 5, putative	0.172541	0.979202
Tb927.10.530	Plasma-membrane choline transporter, putative	0.735796	2.24179		Tb927.10.530	Plasma-membrane choline transporter, putative	0.599311	1.60952
Tb927.10.5300	eukaryotic translation initiation factor 6 (eIF-6), putative	-0.302659	1.51211		Tb927.10.5300	eukaryotic translation initiation factor 6 (eIF-6), putative	-0.296957	1.46998
Tb927.10.5310	SNF1-related protein kinases, putative	0.334739	1.11881		Tb927.10.5310	SNF1-related protein kinases, putative	0.333605	1.10236
Tb927.10.5320	RNA editing endoribonuclease (KREN3)	-0.0183475	0.0611678		Tb927.10.5320	RNA editing endoribonuclease (KREN3)	0.0803312	0.336926
Tb927.10.5330	40S ribosomal protein S18, putative	-0.126271	0.441163		Tb927.10.5330	40S ribosomal protein S18, putative	-0.270434	1.29277
Tb927.10.5350	dynein heavy chain, putative	-0.140538	0.598085		Tb927.10.5350	dynein heavy chain, putative	-0.024971	0.0760789
Tb927.10.5370	40S ribosomal protein S10, putative	-0.228465	1.02552		Tb927.10.5370	40S ribosomal protein S10, putative	-0.567	4.46099
Tb927.10.5380	intraflagellar transport protein 122 (IFT122)	-0.271365	3.84973		Tb927.10.5380	intraflagellar transport protein 122 (IFT122)	0.000503132	0.00129487
Tb927.10.5390	hypothetical protein, conserved	-0.125046	0.920196		Tb927.10.5390	hypothetical protein, conserved	-0.0824099	0.516848
Tb927.10.540	ATP-dependent RNA helicase SUB2, putative (SUB2)	-0.520853	2.9262		Tb927.10.540	ATP-dependent RNA helicase SUB2, putative (SUB2)	-0.151881	0.46523
Tb927.10.5400	hypothetical protein, conserved	-0.146001	0.810559		Tb927.10.5400	hypothetical protein, conserved	-0.0737861	0.326558
Tb927.10.5420	hypothetical protein, conserved	-0.331539	2.15539		Tb927.10.5420	hypothetical protein, conserved	-0.0613924	0.209995
Tb927.10.5430	Flagellar C1a complex subunit C1a-32, putative	-0.182365	0.99474		Tb927.10.5430	Flagellar C1a complex subunit C1a-32, putative	0.0470582	0.172838
Tb927.10.5440	RNA editing endoribonuclease (KREN2)	-0.00285531	0.00950093		Tb927.10.5440	RNA editing endoribonuclease (KREN2)	0.00875071	0.0315737
Tb927.10.5450	nucleoplasmin-like protein (NLP) (nlp)	-0.29221	2.37088		Tb927.10.5450	nucleoplasmin-like protein (NLP) (nlp)	-0.21335	1.4387
Tb927.10.5460	60S ribosomal protein L24, putative	-0.281353	1.26117		Tb927.10.5460	60S ribosomal protein L24, putative	-0.980194	10.4763
Tb927.10.5470	hypothetical protein, conserved	#N/A	#N/A		Tb927.10.5470	hypothetical protein, conserved	#N/A	#N/A
Tb927.10.5490	predicted HORMA domain protein	-0.0114698	0.0412648		Tb927.10.5490	predicted HORMA domain protein	-0.259604	2.05386
Tb927.10.550	hypothetical protein, conserved	0.28654	2.45229		Tb927.10.550	hypothetical protein, conserved	-0.374149	3.78754
Tb927.10.5500	hypothetical protein, conserved	-0.128864	0.563859		Tb927.10.5500	hypothetical protein, conserved	0.0862653	0.336863
Tb927.10.5510	endonuclease/exonuclease/phosphatase, putative	0.218846	0.968905		Tb927.10.5510	endonuclease/exonuclease/phosphatase, putative	-0.32466	1.74355
Tb927.10.5520	AmmeMemoRadiSam system protein B, putative	-0.123243	0.511885		Tb927.10.5520	AmmeMemoRadiSam system protein B, putative	-0.257267	1.47843
Tb927.10.5530	hypothetical protein, conserved	-0.169987	0.896788		Tb927.10.5530	hypothetical protein, conserved	-0.105956	0.467383
Tb927.10.5540	hypothetical protein, conserved	-0.0819108	0.365283		Tb927.10.5540	hypothetical protein, conserved	0.000766473	0.000490118
Tb927.10.5550	hypothetical protein, conserved	0.0802302	0.31072		Tb927.10.5550	hypothetical protein, conserved	0.0129957	0.0399074
Tb927.10.5560	GPI alpha-mannosyltransferase III (GPI10)	-0.16826	1.25984		Tb927.10.5560	GPI alpha-mannosyltransferase III (GPI10)	0.275931	2.86244
Tb927.10.5570	hypothetical protein, conserved	0.0940696	0.347257		Tb927.10.5570	hypothetical protein, conserved	0.0151107	0.0422741
Tb927.10.5580	hypothetical protein, conserved	0.117148	0.462524		Tb927.10.5580	hypothetical protein, conserved	0.0350206	0.108136
Tb927.10.5590	protein phosphatase 2C, putative	-0.0341754	0.157543		Tb927.10.5590	protein phosphatase 2C, putative	0.115668	0.734483
Tb927.10.560	40S ribosomal proteins S11, putative	-0.209959	0.811603		Tb927.10.560	40S ribosomal proteins S11, putative	-1.02106	11.1599
Tb927.10.5600	hypothetical protein, conserved	0.0132511	0.0475755		Tb927.10.5600	hypothetical protein, conserved	-0.108052	0.560843
Tb927.10.5610	40S ribosomal protein S9, putative	-0.144672	0.493765		Tb927.10.5610	40S ribosomal protein S9, putative	-0.486958	3.06847
Tb927.10.5620	fructose-bisphosphate aldolase, glycosomal (ALD)	-0.376063	0.854387		Tb927.10.5620	fructose-bisphosphate aldolase, glycosomal (ALD)	-0.607141	1.75963
Tb927.10.5630	hypothetical protein, conserved	-0.152875	0.671748		Tb927.10.5630	hypothetical protein, conserved	0.180565	0.858485
Tb927.10.5640	hypothetical protein, conserved	-0.154695	0.753396		Tb927.10.5640	hypothetical protein, conserved	-0.0326932	0.110297
Tb927.10.5650	hypothetical protein, conserved	0.0394678	0.118452		Tb927.10.5650	hypothetical protein, conserved	-0.446611	3.25656
Tb927.10.5660	heat shock protein, putative	-0.411835	2.05224		Tb927.10.5660	heat shock protein, putative	-0.335851	1.48827
Tb927.10.5670	N-acetyltransferase subunit Nat1, putative (NAT1)	-0.652179	2.73771		Tb927.10.5670	N-acetyltransferase subunit Nat1, putative (NAT1)	-0.536769	1.99215
Tb927.10.5680	procyclin-associated gene 1 (PAG1) protein, putative	-0.388971	0.50387		Tb927.10.5680	procyclin-associated gene 1 (PAG1) protein, putative	-0.671243	1.07653
Tb927.10.5690	procyclin-associated gene 2 (PAG2) protein, putative	-0.432095	0.50513		Tb927.10.5690	procyclin-associated gene 2 (PAG2) protein, putative	-0.405816	0.456467
Tb927.10.570	Sec8 exocyst complex component specific domain containing protein, putative	0.136133	0.553551		Tb927.10.570	Sec8 exocyst complex component specific domain containing protein, putative	0.199306	0.947382
Tb927.10.5700	Enriched in surface-labeled proteome protein 3 (ESP3)	-0.460447	0.289623		Tb927.10.5700	Enriched in surface-labeled proteome protein 3 (ESP3)	-0.0443751	0
Tb927.10.5710	hypothetical protein, conserved	-0.0540214	0.0378601		Tb927.10.5710	hypothetical protein, conserved	-0.420631	0.409822
Tb927.10.5720	hypothetical protein	0.823676	0.524859		Tb927.10.5720	hypothetical protein	-0.613059	0.333431
Tb927.10.5730	hypothetical protein	0.042713	0.0744069		Tb927.10.5730	hypothetical protein	-0.0957748	0.185714
Tb927.10.5740	Protein of unknown function (DUF778), putative	0.167839	0.398393		Tb927.10.5740	Protein of unknown function (DUF778), putative	-0.113533	0.244456
Tb927.10.5750	Extradiol ring-cleavage dioxygenase, putative	0.313917	1.87133		Tb927.10.5750	Extradiol ring-cleavage dioxygenase, putative	0.30299	1.77495
Tb927.10.5760	adenylate kinase, putative	-0.750619	6.4664		Tb927.10.5760	adenylate kinase, putative	-0.546668	3.71865
Tb927.10.5770	Transitional endoplasmic reticulum ATPase, putative (VCP)	-0.241204	1.36507		Tb927.10.5770	Transitional endoplasmic reticulum ATPase, putative (VCP)	-0.0979793	0.386474
Tb927.10.5780	amino acid tansporter, putative	-0.231099	1.4843		Tb927.10.5780	amino acid tansporter, putative	-0.0934599	0.411851
Tb927.10.5790	hypothetical protein, conserved	0.0739406	0.310264		Tb927.10.5790	hypothetical protein, conserved	0.260234	1.85629
Tb927.10.580	hypothetical protein, conserved	0.490269	3.58303		Tb927.10.580	hypothetical protein, conserved	-0.557439	4.33208
Tb927.10.5800	hypothetical protein, conserved	-0.0382656	0.101595		Tb927.10.5800	hypothetical protein, conserved	-0.0161128	0.0390175
Tb927.10.5810	The ARF-like 2 binding protein BART, putative	0.139733	0.415609		Tb927.10.5810	The ARF-like 2 binding protein BART, putative	0.321445	1.34631
Tb927.10.5820	predicted RanGDP binding protein	-0.0247376	0.0870148		Tb927.10.5820	predicted RanGDP binding protein	0.0157115	0.0533518
Tb927.10.5830	hypothetical protein, conserved	-0.29639	2.58595		Tb927.10.5830	hypothetical protein, conserved	-0.17794	1.15588
Tb927.10.5840	translation elongation factor 1-beta, putative	-0.137236	0.208332		Tb927.10.5840	translation elongation factor 1-beta, putative	0.183348	0.295472
Tb927.10.5850	N-terminal region of Chorein, a TM vesicle-mediated sorter, putative	-0.275777	1.52059		Tb927.10.5850	N-terminal region of Chorein, a TM vesicle-mediated sorter, putative	0.147682	0.611926
Tb927.10.5860	hypothetical protein, conserved	-0.145171	0.505025		Tb927.10.5860	hypothetical protein, conserved	-0.164806	0.600184
Tb927.10.5870	hypothetical protein, conserved	-0.23119	1.70918		Tb927.10.5870	hypothetical protein, conserved	-0.0374021	0.151665
Tb927.10.5880	Proteophosphoglycan, putative	0.0394373	0.109319		Tb927.10.5880	Proteophosphoglycan, putative	0.0093259	0.0235044
Tb927.10.5890	Galactose oxidase, central domain containing protein, putative	0.038004	0.104113		Tb927.10.5890	Galactose oxidase, central domain containing protein, putative	-0.0204173	0.0526788
Tb927.10.590	hypothetical protein, conserved	0.0527968	0.245117		Tb927.10.590	hypothetical protein, conserved	-0.0264942	0.111024
Tb927.10.5900	hypothetical protein, conserved	0.0206993	0.0533423		Tb927.10.5900	hypothetical protein, conserved	-0.0647404	0.189249
Tb927.10.5910	hypothetical protein, conserved	-0.0902516	0.430167		Tb927.10.5910	hypothetical protein, conserved	-0.309004	2.6505
Tb927.10.5920	hypothetical protein, conserved	-0.39053	2.95347		Tb927.10.5920	hypothetical protein, conserved	-0.285427	1.77266
Tb927.10.5940	protein kinase, putative	-0.0386524	0.165769		Tb927.10.5940	protein kinase, putative	0.293453	2.77049
Tb927.10.5950	protein kinase, putative	-0.0539499	0.231618		Tb927.10.5950	protein kinase, putative	0.22494	1.65261
Tb927.10.5960	engulfment and cell motility domain 2, putative	0.326401	0.858169		Tb927.10.5960	engulfment and cell motility domain 2, putative	0.475663	1.51513
Tb927.10.5970	predicted zinc finger protein	0.0566901	0.235665		Tb927.10.5970	predicted zinc finger protein	-0.0878017	0.402187
Tb927.10.5980	leucine-rich repeat protein (LRRP), putative	0.0663247	0.268939		Tb927.10.5980	leucine-rich repeat protein (LRRP), putative	0.327001	2.79327
Tb927.10.5990	hypothetical protein, conserved	0.12052	0.467727		Tb927.10.5990	hypothetical protein, conserved	-0.148748	0.616308
Tb927.10.600	hypothetical protein, conserved	-0.220528	1.31866		Tb927.10.600	hypothetical protein, conserved	0.0321407	0.110614
Tb927.10.6000	hypothetical protein, conserved	-0.104032	0.293309		Tb927.10.6000	hypothetical protein, conserved	0.173381	0.571751
Tb927.10.6010	STAG domain containing protein, putative	-0.154907	1.01742		Tb927.10.6010	STAG domain containing protein, putative	-0.268062	2.40117
Tb927.10.6020	hypothetical protein, conserved	-0.0503825	0.156529		Tb927.10.6020	hypothetical protein, conserved	-0.493428	3.84313
Tb927.10.6030	proteasome subunit alpha type-1, putative (PSA1)	-0.192343	1.03456		Tb927.10.6030	proteasome subunit alpha type-1, putative (PSA1)	-0.267204	1.71336
Tb927.10.6050	clathrin heavy chain (CHC)	0.448226	1.71524		Tb927.10.6050	clathrin heavy chain (CHC)	0.368742	1.26713
Tb927.10.6060	universal minicircle sequence binding protein 2 (UMSBP2)	-0.0323268	0.0376973		Tb927.10.6060	universal minicircle sequence binding protein 2 (UMSBP2)	0.104118	0.133149
Tb927.10.6070	universal minicircle sequence binding protein 1 (UMSBP1)	-0.349297	0.9981		Tb927.10.6070	universal minicircle sequence binding protein 1 (UMSBP1)	-0.142014	0.297773
Tb927.10.6080	proteasome subunit beta type-5, putative	-0.268285	2.70798		Tb927.10.6080	proteasome subunit beta type-5, putative	-0.272711	2.7928
Tb927.10.6090	tRNA pseudouridine synthase A, putative	-0.137917	0.798253		Tb927.10.6090	tRNA pseudouridine synthase A, putative	-0.0908758	0.4529
Tb927.10.610	hypothetical protein, conserved	0.73241	2.86622		Tb927.10.610	hypothetical protein, conserved	-0.0117281	0.016755
Tb927.10.6100	Protein of unknown function (DUF2419), putative	0.0668707	0.260269		Tb927.10.6100	Protein of unknown function (DUF2419), putative	0.24374	1.58482
Tb927.10.6110	hypothetical protein, conserved	0.0203508	0.0789683		Tb927.10.6110	hypothetical protein, conserved	0.156362	1.0007
Tb927.10.6120	Peptidase M76 family, putative	-0.189901	0.698588		Tb927.10.6120	Peptidase M76 family, putative	-0.273804	1.19073
Tb927.10.6130	hypothetical protein, conserved	-0.132716	0.515358		Tb927.10.6130	hypothetical protein, conserved	0.00438183	0.0111611
Tb927.10.6140	phosphatidylinositolN- acetylglucosaminyltransferase subunit c, putative	0.276272	1.22094		Tb927.10.6140	phosphatidylinositolN- acetylglucosaminyltransferase subunit c, putative	0.582712	4.35719
Tb927.10.6150	neurobeachin/beige protein, putative	-0.060272	0.167068		Tb927.10.6150	neurobeachin/beige protein, putative	0.00593506	0.013915
Tb927.10.6160	Sec34-like family, putative	-0.197036	2.07752		Tb927.10.6160	Sec34-like family, putative	0.158947	1.50727
Tb927.10.6170	hypothetical protein, conserved	-0.11039	0.555908		Tb927.10.6170	hypothetical protein, conserved	0.0746107	0.334228
Tb927.10.6180	hypothetical protein, conserved	-0.295131	1.69963		Tb927.10.6180	hypothetical protein, conserved	0.0718833	0.243548
Tb927.10.6190	aldehyde dehydrogenase, putative (ALDH)	-0.341906	2.05567		Tb927.10.6190	aldehyde dehydrogenase, putative (ALDH)	-0.0583783	0.184287
Tb927.10.620	hypothetical protein, conserved	-0.0151846	0.0421033		Tb927.10.620	hypothetical protein, conserved	0.12285	0.494166
Tb927.10.6200	hypothetical protein, conserved	-0.410915	3.18329		Tb927.10.6200	hypothetical protein, conserved	0.0556447	0.191843
Tb927.10.6210	TPR repeat, putative	0.50774	4.21491		Tb927.10.6210	TPR repeat, putative	0.393949	2.7309
Tb927.10.6220	5'-3' exoribonuclease D (XRND)	-0.480106	4.54249		Tb927.10.6220	5'-3' exoribonuclease D (XRND)	-0.294496	1.99983
Tb927.10.6230	MORN repeat containing protein	-0.135685	0.820931		Tb927.10.6230	MORN repeat containing protein	-0.0562894	0.259065
Tb927.10.6240	ras-like small GTPase, putative (TbRHP)	0.0935236	0.546563		Tb927.10.6240	ras-like small GTPase, putative (TbRHP)	0.0848304	0.480958
Tb927.10.6250	hypothetical protein, conserved	0.179772	1.08337		Tb927.10.6250	hypothetical protein, conserved	0.0972642	0.457601
Tb927.10.6260	ATP-dependent DEAD/H RNA helicase, putative	-0.517675	3.53639		Tb927.10.6260	ATP-dependent DEAD/H RNA helicase, putative	-0.606963	4.66161
Tb927.10.6270	hypothetical protein	-0.0723859	0.176821		Tb927.10.6270	hypothetical protein	-0.16409	0.516424
Tb927.10.6280	N-terminal glutamine amidase, putative	-0.0915711	0.440212		Tb927.10.6280	N-terminal glutamine amidase, putative	-0.196694	1.31082
Tb927.10.6290	ATP-dependent DEAD/H RNA helicase, putative	-0.312111	3.46382		Tb927.10.6290	ATP-dependent DEAD/H RNA helicase, putative	-0.258498	2.53445
Tb927.10.630	hypothetical protein, conserved	0.198569	1.13951		Tb927.10.630	hypothetical protein, conserved	-0.138071	0.664425
Tb927.10.6300	Ribosomal protein S5, C-terminal domain containing protein, putative	-0.191447	1.03209		Tb927.10.6300	Ribosomal protein S5, C-terminal domain containing protein, putative	0.109713	0.477027
Tb927.10.6310	major vault protein, putative (MVP)	-0.175777	1.73508		Tb927.10.6310	major vault protein, putative (MVP)	-0.212928	2.37385
Tb927.10.6320	CBF/Mak21 family, putative	-0.311858	0.996227		Tb927.10.6320	CBF/Mak21 family, putative	-0.334796	1.1082
Tb927.10.6330	kinetoplastid kinetochore protein 1 (kkt1)	-0.116142	0.427732		Tb927.10.6330	kinetoplastid kinetochore protein 1 (kkt1)	-0.173575	0.737181
Tb927.10.6340	hypothetical protein, conserved	-0.0339566	0.091672		Tb927.10.6340	hypothetical protein, conserved	-0.120467	0.42145
Tb927.10.6350	trypanin (trypanin)	-0.0743728	0.296918		Tb927.10.6350	trypanin (trypanin)	-0.0990136	0.427234
Tb927.10.6360	hypothetical protein, conserved	-0.0148847	0.0624782		Tb927.10.6360	hypothetical protein, conserved	0.0887127	0.525696
Tb927.10.6370	60S ribosomal proteins L37, putative	-0.20814	0.827687		Tb927.10.6370	60S ribosomal proteins L37, putative	-0.538805	3.71613
Tb927.10.6380	ring finger containing protein	-0.215702	1.09907		Tb927.10.6380	ring finger containing protein	-0.095131	0.357161
Tb927.10.6390	hypothetical protein, conserved	0.12098	0.442134		Tb927.10.6390	hypothetical protein, conserved	0.554151	4.62373
Tb927.10.640	arginine N-methyltransferase, type II (PRMT5)	-0.161471	0.648647		Tb927.10.640	arginine N-methyltransferase, type II (PRMT5)	0.138919	0.530242
Tb927.10.6410	DNA mismatch repair protein MSH6, putative (MSH6)	0.0452782	0.160897		Tb927.10.6410	DNA mismatch repair protein MSH6, putative (MSH6)	-0.129534	0.595802
Tb927.10.6420	hypothetical protein	0.0567097	0.0845909		Tb927.10.6420	hypothetical protein	-0.923962	3.34461
Tb927.10.6430	hypothetical protein	#N/A	#N/A		Tb927.10.6430	hypothetical protein	#N/A	#N/A
Tb927.10.6440	phosphomannomutase, putative	0.0612364	0.189021		Tb927.10.6440	phosphomannomutase, putative	0.42119	2.87484
Tb927.10.6450	2OG-Fe(II) oxygenase superfamily, putative	-0.133249	0.591239		Tb927.10.6450	2OG-Fe(II) oxygenase superfamily, putative	0.111029	0.466718
Tb927.10.6460	protein phosphatase 2B, putative	0.113556	0.453768		Tb927.10.6460	protein phosphatase 2B, putative	0.426615	3.39579
Tb927.10.6470	hypothetical protein	0.0734962	0.245745		Tb927.10.6470	hypothetical protein	-0.159613	0.675883
Tb927.10.6480	hypothetical protein, conserved	0.148566	0.594461		Tb927.10.6480	hypothetical protein, conserved	0.156913	0.643619
Tb927.10.6490	KIAA1430 homologue, putative	0.053705	0.221264		Tb927.10.6490	KIAA1430 homologue, putative	-0.113491	0.571859
Tb927.10.650	TAX-2	0.0274905	0.101852		Tb927.10.650	TAX-2	-0.608426	8.28394
Tb927.10.6500	amino acid permease, putative	0.389133	1.52618		Tb927.10.6500	amino acid permease, putative	0.0665772	0.147046
Tb927.10.6510	chaperonin HSP60, mitochondrial precursor (HSP60)	-0.322078	0.464026		Tb927.10.6510	chaperonin HSP60, mitochondrial precursor (HSP60)	0.0547192	0.0594231
Tb927.10.6520	hypothetical protein, conserved	-0.118955	0.470959		Tb927.10.6520	hypothetical protein, conserved	-0.247927	1.33994
Tb927.10.6530	dolichyl-P-Man:GDP-Man5GlcNAc2-PP-dolichyl alpha-1,3-mannosyltransferase, putative (ALG3)	-0.365061	1.5685		Tb927.10.6530	dolichyl-P-Man:GDP-Man5GlcNAc2-PP-dolichyl alpha-1,3-mannosyltransferase, putative (ALG3)	-0.104871	0.280094
Tb927.10.6540	kinetoplastid-specific phospho-protein phosphatase, putative	-0.0428333	0.121508		Tb927.10.6540	kinetoplastid-specific phospho-protein phosphatase, putative	0.159945	0.636687
Tb927.10.6550	Poly(ADP-ribose) polymerase and DNA-Ligase Zn-finger region/Zinc-finger (CX5CX6HX5H) motif containing protein, putative	-0.249623	1.20674		Tb927.10.6550	Poly(ADP-ribose) polymerase and DNA-Ligase Zn-finger region/Zinc-finger (CX5CX6HX5H) motif containing protein, putative	-0.541258	4.24924
Tb927.10.6560	Protein of unknown function DUF72, putative	0.436535	3.6029		Tb927.10.6560	Protein of unknown function DUF72, putative	-0.17225	0.807199
Tb927.10.6570	TPR repeat, putative	-0.138036	0.372896		Tb927.10.6570	TPR repeat, putative	-0.00234121	0.00236071
Tb927.10.6580	hypothetical protein	0.029062	0.101384		Tb927.10.6580	hypothetical protein	-0.128204	0.615024
Tb927.10.6590	hypothetical protein, conserved	0.387835	2.96797		Tb927.10.6590	hypothetical protein, conserved	0.384182	2.92735
Tb927.10.660	2-oxoisovalerate dehydrogenase alpha subunit, putative	-0.110219	0.499621		Tb927.10.660	2-oxoisovalerate dehydrogenase alpha subunit, putative	0.0716384	0.287124
Tb927.10.6600	hypothetical protein, conserved	-0.183403	1.28581		Tb927.10.6600	hypothetical protein, conserved	-0.555564	8.31293
Tb927.10.6610	chaperone protein DNAj, putative	-0.109821	0.671957		Tb927.10.6610	chaperone protein DNAj, putative	-0.0054771	0.0209284
Tb927.10.6620	hypothetical protein, conserved	0.140171	0.656224		Tb927.10.6620	hypothetical protein, conserved	-0.0224632	0.0724233
Tb927.10.6630	ATP-dependent DEAD/H RNA helicase HEL64, putative (HEL64)	-0.557177	1.35038		Tb927.10.6630	ATP-dependent DEAD/H RNA helicase HEL64, putative (HEL64)	-0.829367	2.5376
Tb927.10.6640	transmembrane emp24 domain-containing protein	-0.159217	0.805122		Tb927.10.6640	transmembrane emp24 domain-containing protein	0.0291131	0.0988714
Tb927.10.6650	G10 protein homologue, putative	-0.00849212	0.0204219		Tb927.10.6650	G10 protein homologue, putative	-0.145335	0.605398
Tb927.10.6660	hypothetical protein	#N/A	#N/A		Tb927.10.6660	hypothetical protein	#N/A	#N/A
Tb927.10.6670	dynein light chain, putative	0.0647791	0.195614		Tb927.10.6670	dynein light chain, putative	0.325171	1.82757
Tb927.10.6680	member of the NOL1/NOP2/sun family of proteins	-0.261949	1.16039		Tb927.10.6680	member of the NOL1/NOP2/sun family of proteins	-0.281574	1.29569
Tb927.10.6690	protein tyrosine phosphatase, putative (TbPTP1)	0.105548	0.602132		Tb927.10.6690	protein tyrosine phosphatase, putative (TbPTP1)	-0.229136	1.88274
Tb927.10.670	hypothetical protein, conserved	-0.121562	0.541952		Tb927.10.670	hypothetical protein, conserved	0.0923986	0.382598
Tb927.10.6700	hypothetical protein, conserved	0.0491131	0.201695		Tb927.10.6700	hypothetical protein, conserved	-0.303249	2.55186
Tb927.10.6710	hypothetical protein, conserved	-0.10985	0.692527		Tb927.10.6710	hypothetical protein, conserved	-0.199594	1.68943
Tb927.10.6720	Plasma-membrane choline transporter, putative	0.693501	4.13632		Tb927.10.6720	Plasma-membrane choline transporter, putative	0.141981	0.377525
Tb927.10.6750	Plasma-membrane choline transporter, putative	0.508758	5.26127		Tb927.10.6750	Plasma-membrane choline transporter, putative	0.409298	3.59301
Tb927.10.6770	BRCA1 C Terminus (BRCT) domain containing protein, putative	0.245614	0.620473		Tb927.10.6770	BRCA1 C Terminus (BRCT) domain containing protein, putative	0.515875	1.9681
Tb927.10.6780	vacuolar protein sorting-associated protein 45, putative (VPS45)	-0.0371146	0.169489		Tb927.10.6780	vacuolar protein sorting-associated protein 45, putative (VPS45)	0.0943219	0.539964
Tb927.10.6790	Spc97 / Spc98 family, putative	-0.202782	1.44193		Tb927.10.6790	Spc97 / Spc98 family, putative	-0.102021	0.535787
Tb927.10.680	Protein of unknown function (DUF971), putative	0.324414	2.15836		Tb927.10.680	Protein of unknown function (DUF971), putative	0.392721	2.98548
Tb927.10.6800	developmentally regulated GTP-binding protein, putative	-0.394897	2.65625		Tb927.10.6800	developmentally regulated GTP-binding protein, putative	-0.365142	2.33621
Tb927.10.6810	guanylate kinase, putative	0.0201931	0.0676791		Tb927.10.6810	guanylate kinase, putative	-0.200483	1.17361
Tb927.10.6820	hypothetical protein, conserved	-0.168434	0.97202		Tb927.10.6820	hypothetical protein, conserved	0.139849	0.761162
Tb927.10.6830	Bardet-Biedl syndrome 4 protein, putative (BBS4)	-0.0840003	0.302554		Tb927.10.6830	Bardet-Biedl syndrome 4 protein, putative (BBS4)	0.166221	0.771035
Tb927.10.6840	hypothetical protein, conserved	-0.151721	0.689337		Tb927.10.6840	hypothetical protein, conserved	0.178469	0.883051
Tb927.10.6850	Mitochondrial ribosomal protein S18, putative (MRPS18)	0.0536486	0.210605		Tb927.10.6850	Mitochondrial ribosomal protein S18, putative (MRPS18)	-0.411604	3.90535
Tb927.10.6860	endonuclease V, putative	0.115765	0.592299		Tb927.10.6860	endonuclease V, putative	0.0871594	0.406565
Tb927.10.6870	short-chain dehydrogenase, putative	0.0124039	0.0432719		Tb927.10.6870	short-chain dehydrogenase, putative	0.0772553	0.377084
Tb927.10.6880	glyceraldehyde 3-phosphate dehydrogenase, cytosolic (GAP)	0.14474	0.29994		Tb927.10.6880	glyceraldehyde 3-phosphate dehydrogenase, cytosolic (GAP)	0.252568	0.619841
Tb927.10.690	palmitoyl acyltransferase 3, putative	0.151911	0.999973		Tb927.10.690	palmitoyl acyltransferase 3, putative	0.0990991	0.54742
Tb927.10.6950	sterol 24-c-methyltransferase, putative	-0.330831	1.41784		Tb927.10.6950	sterol 24-c-methyltransferase, putative	0.0244465	0.055189
Tb927.10.6960	hypothetical protein, conserved	-0.297465	2.62568		Tb927.10.6960	hypothetical protein, conserved	-0.157801	0.979109
Tb927.10.6970	dipeptidyl-peptidase 8-like serine peptidase	-0.190106	1.40413		Tb927.10.6970	dipeptidyl-peptidase 8-like serine peptidase	0.0873303	0.465853
Tb927.10.6980	caltractin, putative	-0.0471555	0.185062		Tb927.10.6980	caltractin, putative	-0.0644315	0.271009
Tb927.10.6990	hypothetical protein, conserved	-0.167091	0.850872		Tb927.10.6990	hypothetical protein, conserved	-0.154924	0.766061
Tb927.10.700	hypothetical protein, conserved	0.132568	0.387856		Tb927.10.700	hypothetical protein, conserved	0.32155	1.3514
Tb927.10.7000	hypothetical protein, conserved	0.0457447	0.169779		Tb927.10.7000	hypothetical protein, conserved	-0.412326	3.77381
Tb927.10.7010	hypothetical protein, conserved	-0.188242	1.15879		Tb927.10.7010	hypothetical protein, conserved	-0.0377586	0.143919
Tb927.10.7020	acid phosphatase, putative (AP)	#N/A	#N/A		Tb927.10.7020	acid phosphatase, putative (AP)	#N/A	#N/A
Tb927.10.7030	hypothetical protein, conserved	0.0243099	0.0612382		Tb927.10.7030	hypothetical protein, conserved	-0.364696	1.9218
Tb927.10.7040	hypothetical protein, conserved	0.360386	1.95682		Tb927.10.7040	hypothetical protein, conserved	-0.075956	0.224038
Tb927.10.7050	chromatin assembly factor 1 subunit B, putative	-0.0818859	0.252554		Tb927.10.7050	chromatin assembly factor 1 subunit B, putative	-0.22752	0.98502
Tb927.10.7060	nucleoporin interacting component (NUP93), putative	-0.219374	1.74261		Tb927.10.7060	nucleoporin interacting component (NUP93), putative	6.89071e-05	0
Tb927.10.7070	small nuclear RNA-activating protein (SNAP3)	-0.0137914	0.051901		Tb927.10.7070	small nuclear RNA-activating protein (SNAP3)	-0.0285174	0.117858
Tb927.10.7080	ATP-dependent DEAD/H RNA helicase, putative	-0.162936	0.845793		Tb927.10.7080	ATP-dependent DEAD/H RNA helicase, putative	-0.250863	1.6207
Tb927.10.7090	Alternative oxidase, mitochondrial (AOX)	0.950759	2.51352		Tb927.10.7090	Alternative oxidase, mitochondrial (AOX)	0.62586	1.29845
Tb927.10.710	hypothetical protein, conserved	-0.0625697	0.160494		Tb927.10.710	hypothetical protein, conserved	-0.0951284	0.264516
Tb927.10.7100	delta-4 fatty acid desaturase	-1.00742	9.59255		Tb927.10.7100	delta-4 fatty acid desaturase	-1.17963	12.798
Tb927.10.7110	inositol-3-phosphate synthase, putative	-0.275195	1.6599		Tb927.10.7110	inositol-3-phosphate synthase, putative	-0.147054	0.658062
Tb927.10.7120	hypothetical protein, conserved	-0.0997561	0.620385		Tb927.10.7120	hypothetical protein, conserved	-0.404725	5.70292
Tb927.10.7130	hypothetical protein, conserved	-0.029081	0.139338		Tb927.10.7130	hypothetical protein, conserved	0.0999855	0.661463
Tb927.10.7140	membrane-bound acid phosphatase 2 (MBAP2)	1.04583	7.40529		Tb927.10.7140	membrane-bound acid phosphatase 2 (MBAP2)	0.460237	1.824
Tb927.10.7150	hypothetical protein	0.985514	0.623236		Tb927.10.7150	hypothetical protein	-0.506699	0.223283
Tb927.10.7160	procyclin-associated gene 1 (PAG1) protein, putative	3.28588	6.07187		Tb927.10.7160	procyclin-associated gene 1 (PAG1) protein, putative	1.54027	1.64781
Tb927.10.7170	hypothetical protein	1.45876	1.36167		Tb927.10.7170	hypothetical protein	-0.297952	0.138324
Tb927.10.7180	cysteine-rich, acidic integral membrane protein precursor (CRAM)	-0.409367	2.38279		Tb927.10.7180	cysteine-rich, acidic integral membrane protein precursor (CRAM)	-0.0737821	0.218449
Tb927.10.7190	D-tyrosyl-tRNA deacylase, putative	0.0664634	0.192794		Tb927.10.7190	D-tyrosyl-tRNA deacylase, putative	0.181101	0.701082
Tb927.10.720	PB1 domain containing protein, putative	0.0217788	0.0621433		Tb927.10.720	PB1 domain containing protein, putative	0.151418	0.619388
Tb927.10.7200	TPR repeat, putative	-0.176428	0.826996		Tb927.10.7200	TPR repeat, putative	0.051808	0.171822
Tb927.10.7210	hypothetical protein, conserved	-0.19801	0.995145		Tb927.10.7210	hypothetical protein, conserved	0.258915	1.62283
Tb927.10.7220	hypothetical protein, conserved	0.105093	0.354553		Tb927.10.7220	hypothetical protein, conserved	-0.0802807	0.253705
Tb927.10.7230	Flagellar Member 1 (FLAM1)	-0.0039571	0.0106366		Tb927.10.7230	Flagellar Member 1 (FLAM1)	0.14734	0.606636
Tb927.10.7240	kinetoplastid kinetochore protein 14 (kkt14)	0.0550707	0.283339		Tb927.10.7240	kinetoplastid kinetochore protein 14 (kkt14)	0.0926758	0.556049
Tb927.10.7250	hypothetical protein, conserved	0.0478791	0.215824		Tb927.10.7250	hypothetical protein, conserved	0.0524295	0.240679
Tb927.10.7260	unspecified product	#N/A	#N/A		Tb927.10.7260	unspecified product	#N/A	#N/A
Tb927.10.7270	hypothetical protein, conserved	0.245504	1.70763		Tb927.10.7270	hypothetical protein, conserved	0.132198	0.678344
Tb927.10.7280	pre-mRNA splicing factor ATP-dependent RNA helicase, putative	-0.270993	2.01435		Tb927.10.7280	pre-mRNA splicing factor ATP-dependent RNA helicase, putative	-0.136736	0.719074
Tb927.10.7290	Phytochelatin synthase, putative (FLAM2)	-0.142362	0.350619		Tb927.10.7290	Phytochelatin synthase, putative (FLAM2)	-0.165163	0.424344
Tb927.10.730	ATP synthase, putative	-0.0166092	0.0687765		Tb927.10.730	ATP synthase, putative	-0.143427	1.00452
Tb927.10.7300	hypothetical protein, conserved	0.378452	3.18103		Tb927.10.7300	hypothetical protein, conserved	0.164886	0.852826
Tb927.10.7310	terminal uridylyltransferase 3, putative (TUT3)	0.11572	0.716924		Tb927.10.7310	terminal uridylyltransferase 3, putative (TUT3)	0.36369	4.50676
Tb927.10.7320	hypothetical protein, conserved	0.12575	0.4993		Tb927.10.7320	hypothetical protein, conserved	0.295677	1.75501
Tb927.10.7330	40S ribosomal protein S24E, putative	-0.176929	0.762171		Tb927.10.7330	40S ribosomal protein S24E, putative	-0.268189	1.41021
Tb927.10.7350	hypothetical protein, conserved	-0.0485344	0.181814		Tb927.10.7350	hypothetical protein, conserved	-0.0751625	0.30791
Tb927.10.7360	ATP-binding cassette protein, putative	0.43834	2.72446		Tb927.10.7360	ATP-binding cassette protein, putative	0.474009	3.12182
Tb927.10.7370	hypothetical protein, conserved	0.0552979	0.208844		Tb927.10.7370	hypothetical protein, conserved	0.255307	1.71706
Tb927.10.7380	hypothetical protein, conserved	-0.281218	2.03558		Tb927.10.7380	hypothetical protein, conserved	0.0437731	0.164573
Tb927.10.7390	PHF5-like protein, putative	-0.281723	0.948953		Tb927.10.7390	PHF5-like protein, putative	0.0299219	0.0625622
Tb927.10.740	structural maintenance of chromosome 4, putative (SMC4)	0.0556186	0.19177		Tb927.10.740	structural maintenance of chromosome 4, putative (SMC4)	0.0480146	0.161494
Tb927.10.7400	predicted zinc finger protein	-0.0406483	0.117549		Tb927.10.7400	predicted zinc finger protein	0.0900165	0.300337
Tb927.10.7410	succinyl-CoA ligase [GDP-forming] beta-chain, putative	-0.399302	0.797147		Tb927.10.7410	succinyl-CoA ligase [GDP-forming] beta-chain, putative	0.0236311	0.0297888
Tb927.10.7420	bromodomain factor 2 protein, putative	-0.0640319	0.179628		Tb927.10.7420	bromodomain factor 2 protein, putative	-0.00899961	0.0207921
Tb927.10.7430	GTP-binding protein, putative	-0.056191	0.188563		Tb927.10.7430	GTP-binding protein, putative	0.134731	0.570584
Tb927.10.7440	MTR4 (MTR4)	-0.473532	4.84867		Tb927.10.7440	MTR4 (MTR4)	-0.254383	1.7138
Tb927.10.7450	exosome complex exonuclease RRP41A (RRP41A)	-0.211918	1.08225		Tb927.10.7450	exosome complex exonuclease RRP41A (RRP41A)	-0.103962	0.404031
Tb927.10.7470	RNA-binding protein, putative (RBP15)	-0.112762	0.40122		Tb927.10.7470	RNA-binding protein, putative (RBP15)	0.142866	0.555744
Tb927.10.7480	hypothetical protein, conserved	-0.127664	0.516118		Tb927.10.7480	hypothetical protein, conserved	0.0546243	0.182092
Tb927.10.7490	cullin, putative	-0.0861694	0.331356		Tb927.10.7490	cullin, putative	0.251235	1.49179
Tb927.10.750	hypothetical protein, conserved	0.0443769	0.153454		Tb927.10.750	hypothetical protein, conserved	0.269411	1.75043
Tb927.10.7500	fibrillarin (NOP1)	-0.423488	1.47082		Tb927.10.7500	fibrillarin (NOP1)	-0.293989	0.85324
Tb927.10.7510	chromatin binding protein, putative	0.125133	0.52805		Tb927.10.7510	chromatin binding protein, putative	0.0979907	0.383905
Tb927.10.7520	folylpolyglutamate synthase, putative (FPGS)	-0.0663562	0.234054		Tb927.10.7520	folylpolyglutamate synthase, putative (FPGS)	0.179228	0.870449
Tb927.10.7530	hypothetical protein	-0.185049	0.706547		Tb927.10.7530	hypothetical protein	-0.189831	0.73946
Tb927.10.7540	VRR-NUC domain containing protein, putative	-0.133952	0.607184		Tb927.10.7540	VRR-NUC domain containing protein, putative	-0.149006	0.706715
Tb927.10.7550	hypothetical protein, conserved	#N/A	#N/A		Tb927.10.7550	hypothetical protein, conserved	#N/A	#N/A
Tb927.10.7560	methyltransferase domain containing protein, putative	-0.109808	0.438236		Tb927.10.7560	methyltransferase domain containing protein, putative	-0.222959	1.18534
Tb927.10.7570	dihydrolipoamide acetyltransferase E2 subunit, putative	-0.0500923	0.108452		Tb927.10.7570	dihydrolipoamide acetyltransferase E2 subunit, putative	-0.283498	0.949531
Tb927.10.7580	hypothetical protein, conserved	-0.249588	2.64458		Tb927.10.7580	hypothetical protein, conserved	0.0139619	0.0630069
Tb927.10.7590	hypothetical protein, conserved	0.455461	2.66517		Tb927.10.7590	hypothetical protein, conserved	0.613076	4.45234
Tb927.10.760	hypothetical protein, conserved	-0.183636	1.19224		Tb927.10.760	hypothetical protein, conserved	0.0820703	0.389725
Tb927.10.7600	hypothetical protein, conserved	0.0939873	0.3688		Tb927.10.7600	hypothetical protein, conserved	-0.389289	2.97539
Tb927.10.7610	hypothetical protein, conserved	-0.270329	1.63294		Tb927.10.7610	hypothetical protein, conserved	-0.125581	0.535591
Tb927.10.7620	metallo-peptidase, Clan MA(E) Family M41	0.0335491	0.131378		Tb927.10.7620	metallo-peptidase, Clan MA(E) Family M41	-0.105532	0.531784
Tb927.10.7630	transportin2- like protein	-0.334609	2.95325		Tb927.10.7630	transportin2- like protein	-0.0158767	0.0556612
Tb927.10.7640	hypothetical protein	0.179041	0.293249		Tb927.10.7640	hypothetical protein	0.0501212	0.0585114
Tb927.10.7650	hypothetical protein	1.38237	1.22827		Tb927.10.7650	hypothetical protein	-1.17064	0.525366
Tb927.10.7660	hypothetical protein	2.04302	3.74074		Tb927.10.7660	hypothetical protein	-0.217503	0.14956
Tb927.10.7670	Protein of unknown function (DUF2962), putative	0.110908	0.590519		Tb927.10.7670	Protein of unknown function (DUF2962), putative	-0.0529073	0.230165
Tb927.10.7680	GTPase activating protein, putative	-0.248203	1.11348		Tb927.10.7680	GTPase activating protein, putative	-0.587988	4.52704
Tb927.10.7690	rib72 protein- like protein	-0.00632786	0.0241479		Tb927.10.7690	rib72 protein- like protein	0.0203007	0.0827652
Tb927.10.770	RF-1 domain containing protein, putative	-0.304997	3.25985		Tb927.10.770	RF-1 domain containing protein, putative	-0.131048	0.867798
Tb927.10.7700	ABC transporter, putative	-0.396854	3.29549		Tb927.10.7700	ABC transporter, putative	-0.406792	3.44153
Tb927.10.7710	40S ribosomal protein S8, putative	-0.54901	2.61436		Tb927.10.7710	40S ribosomal protein S8, putative	-0.736909	4.30906
Tb927.10.7720	hypothetical protein, conserved	0.248074	2.25664		Tb927.10.7720	hypothetical protein, conserved	-0.120237	0.732849
Tb927.10.7730	Domain of unknown function (DUF4496), putative	-0.0311451	0.123578		Tb927.10.7730	Domain of unknown function (DUF4496), putative	-0.604419	8.87502
Tb927.10.7740	protein transport protein SEC23 (SEC23.2)	-0.203862	1.52626		Tb927.10.7740	protein transport protein SEC23 (SEC23.2)	-0.0942655	0.502307
Tb927.10.7750	hypothetical protein, conserved	-0.165308	0.837106		Tb927.10.7750	hypothetical protein, conserved	0.159084	0.803722
Tb927.10.7760	hypothetical protein, conserved	0.136803	0.875626		Tb927.10.7760	hypothetical protein, conserved	0.196798	1.53208
Tb927.10.7770	hypothetical protein	0.0117939	0.043083		Tb927.10.7770	hypothetical protein	-0.239491	2.01683
Tb927.10.7780	mitogen-activated protein kinase 1, putative	0.194829	1.4418		Tb927.10.7780	mitogen-activated protein kinase 1, putative	0.150769	0.980431
Tb927.10.7790	ubiquitin fusion degradation protein, putative	-0.0174727	0.0813087		Tb927.10.7790	ubiquitin fusion degradation protein, putative	-0.339823	4.54441
Tb927.10.780	Ring finger domain containing protein, putative	0.0587445	0.134762		Tb927.10.780	Ring finger domain containing protein, putative	0.416122	1.84657
Tb927.10.7800	cop9 signalosome complex subunit, putative	0.0787395	0.459789		Tb927.10.7800	cop9 signalosome complex subunit, putative	0.0524941	0.274817
Tb927.10.7810	hypothetical protein, conserved	-0.413257	1.95741		Tb927.10.7810	hypothetical protein, conserved	-0.566633	3.2997
Tb927.10.7820	hypothetical protein, conserved	0.00657805	0.0172388		Tb927.10.7820	hypothetical protein, conserved	-0.396082	2.84103
Tb927.10.7830	hypothetical protein, conserved	0.169	0.713244		Tb927.10.7830	hypothetical protein, conserved	-0.0235564	0.0657912
Tb927.10.7840	hypothetical protein, conserved	0.303332	2.13754		Tb927.10.7840	hypothetical protein, conserved	-0.135708	0.634203
Tb927.10.7850	protein-L-isoaspartate, putative	0.247264	0.992893		Tb927.10.7850	protein-L-isoaspartate, putative	0.222155	0.850563
Tb927.10.7860	hypothetical protein, conserved	-0.510243	2.85759		Tb927.10.7860	hypothetical protein, conserved	-0.135337	0.403533
Tb927.10.7870	hypothetical protein, conserved	-0.287559	1.7341		Tb927.10.7870	hypothetical protein, conserved	-0.298341	1.84205
Tb927.10.7880	Sperm tail/Sperm tail C-terminal domain containing protein, putative	-0.0655001	0.275281		Tb927.10.7880	Sperm tail/Sperm tail C-terminal domain containing protein, putative	-0.131068	0.682011
Tb927.10.7890	hypothetical protein, conserved	-0.0775622	0.257976		Tb927.10.7890	hypothetical protein, conserved	-0.183573	0.800813
Tb927.10.790	synaptobrevin, putative	0.211771	1.05411		Tb927.10.790	synaptobrevin, putative	0.307475	1.88112
Tb927.10.7900	hypothetical protein, conserved	0.0982315	0.323207		Tb927.10.7900	hypothetical protein, conserved	0.060708	0.180693
Tb927.10.7910	hypothetical protein, conserved	0.166725	0.673437		Tb927.10.7910	hypothetical protein, conserved	0.0855142	0.281436
Tb927.10.7920	hypothetical protein, conserved	0.204561	0.739833		Tb927.10.7920	hypothetical protein, conserved	-0.114259	0.338386
Tb927.10.7930	2,3-bisphosphoglycerate-independent phosphoglycerate mutase (PGAM)	-0.0118319	0.0310678		Tb927.10.7930	2,3-bisphosphoglycerate-independent phosphoglycerate mutase (PGAM)	-0.211561	0.919988
Tb927.10.7940	methyltransferase, putative	-0.107518	0.406095		Tb927.10.7940	methyltransferase, putative	0.0999071	0.370193
Tb927.10.7950	hypothetical protein	0.0246708	0.0638517		Tb927.10.7950	hypothetical protein	0.0284218	0.0772581
Tb927.10.7960	hypothetical protein, conserved	0.0191739	0.0484539		Tb927.10.7960	hypothetical protein, conserved	0.0745805	0.228884
Tb927.10.7970	Organic solute transporter Ostalpha, putative	-0.0188765	0.0780246		Tb927.10.7970	Organic solute transporter Ostalpha, putative	0.26521	2.68579
Tb927.10.7980	hypothetical protein, conserved	0.330014	3.01437		Tb927.10.7980	hypothetical protein, conserved	0.344861	3.25757
Tb927.10.7990	ATPase, putative	-0.0886515	0.509958		Tb927.10.7990	ATPase, putative	-0.450865	6.59571
Tb927.10.800	hypothetical protein, conserved	-0.143626	0.648154		Tb927.10.800	hypothetical protein, conserved	-0.283633	1.78316
Tb927.10.8000	hypothetical protein, conserved	-0.164918	1.07272		Tb927.10.8000	hypothetical protein, conserved	-0.0457749	0.199036
Tb927.10.8010	hypothetical protein, conserved	0.0902611	0.438428		Tb927.10.8010	hypothetical protein, conserved	0.232964	1.73906
Tb927.10.8020	serine peptidase clan SC, family S9A, putative (POP)	-0.183346	0.577169		Tb927.10.8020	serine peptidase clan SC, family S9A, putative (POP)	-0.315171	1.25678
Tb927.10.8030	hypothetical protein, conserved	-0.434618	1.02008		Tb927.10.8030	hypothetical protein, conserved	-0.0764489	0.113991
Tb927.10.8040	adaptin complex 1 subunit, putative (BAD1)	0.0690505	0.317399		Tb927.10.8040	adaptin complex 1 subunit, putative (BAD1)	-0.0636016	0.286099
Tb927.10.8050	TFIIF-stimulated CTD phosphatase, putative	0.610929	1.87206		Tb927.10.8050	TFIIF-stimulated CTD phosphatase, putative	0.535965	1.51677
Tb927.10.8060	SET domain containing protein, putative	-0.152131	0.835686		Tb927.10.8060	SET domain containing protein, putative	-0.00971075	0.0328518
Tb927.10.8070	ATPase, putative	0.563549	3.68268		Tb927.10.8070	ATPase, putative	0.0576899	0.151504
Tb927.10.8080	Uncharacterized conserved protein (DUF2042), putative	-0.190717	1.53982		Tb927.10.8080	Uncharacterized conserved protein (DUF2042), putative	-0.159821	1.17604
Tb927.10.8090	hypothetical protein, conserved	-0.114566	0.559843		Tb927.10.8090	hypothetical protein, conserved	-0.352784	3.0936
Tb927.10.810	pentatricopeptide repeat domain containing protein, putative	-0.56388	5.73059		Tb927.10.810	pentatricopeptide repeat domain containing protein, putative	-0.581371	6.06549
Tb927.10.8100	hypothetical protein, conserved	0.00959469	0.0296319		Tb927.10.8100	hypothetical protein, conserved	0.209439	1.29659
Tb927.10.8110	Protein of unknown function (DUF2453), putative	0.0382643	0.145954		Tb927.10.8110	Protein of unknown function (DUF2453), putative	0.261399	1.9721
Tb927.10.8120	RNA ligase/AAA domain containing protein, putative	#N/A	#N/A		Tb927.10.8120	RNA ligase/AAA domain containing protein, putative	#N/A	#N/A
Tb927.10.8130	hypothetical protein, conserved	0.220486	1.67555		Tb927.10.8130	hypothetical protein, conserved	-0.0622495	0.2872
Tb927.10.8140	EVE domain containing protein, putative	0.0985599	0.324719		Tb927.10.8140	EVE domain containing protein, putative	0.141915	0.523663
Tb927.10.8150	predicted bromodomain protein	0.0305759	0.145487		Tb927.10.8150	predicted bromodomain protein	-0.0903773	0.55246
Tb927.10.8160	hypothetical protein, conserved	0.161185	0.92967		Tb927.10.8160	hypothetical protein, conserved	0.0362235	0.137585
Tb927.10.8170	nuclear pore complex protein (NUP155), putative	-0.221894	1.82881		Tb927.10.8170	nuclear pore complex protein (NUP155), putative	-0.0580093	0.280999
Tb927.10.8180	hypothetical protein, conserved	0.295978	1.67251		Tb927.10.8180	hypothetical protein, conserved	-0.0317109	0.0936156
Tb927.10.8190	CCT-theta, putative	-0.429797	2.21939		Tb927.10.8190	CCT-theta, putative	-0.249922	0.959455
Tb927.10.820	hypothetical protein, conserved	0.000360405	0.0002049		Tb927.10.820	hypothetical protein, conserved	0.102581	0.310565
Tb927.10.8200	Ribosomal protein L1p/L10e family, putative	-0.541491	3.80677		Tb927.10.8200	Ribosomal protein L1p/L10e family, putative	-0.731494	6.45807
Tb927.10.8210	KREPA2 (KREPA2)	-0.14535	1.00864		Tb927.10.8210	KREPA2 (KREPA2)	-0.185476	1.46078
Tb927.10.8220	hypothetical protein, conserved	#N/A	#N/A		Tb927.10.8220	hypothetical protein, conserved	#N/A	#N/A
Tb927.10.8230	bloodstream- specific protein 2 precursor (PDI2)	0.343389	1.75239		Tb927.10.8230	bloodstream- specific protein 2 precursor (PDI2)	-0.00196986	0.00461696
Tb927.10.8240	hypothetical protein, conserved	0.10749	0.50127		Tb927.10.8240	hypothetical protein, conserved	0.0146976	0.0493267
Tb927.10.8250	hypothetical protein, conserved	0.088635	0.22989		Tb927.10.8250	hypothetical protein, conserved	0.272853	1.03753
Tb927.10.8260	hypothetical protein, conserved	-0.0568263	0.0768646		Tb927.10.8260	hypothetical protein, conserved	0.387913	0.876409
Tb927.10.8270	eukaryotic translation initiation factor 3 subunit 8, putative	-0.555798	4.48744		Tb927.10.8270	eukaryotic translation initiation factor 3 subunit 8, putative	-0.595949	5.07504
Tb927.10.8280	U1A small nuclear ribonucleoprotein (RBP14B)	0.0899537	0.204702		Tb927.10.8280	U1A small nuclear ribonucleoprotein (RBP14B)	0.327779	1.1804
Tb927.10.830	adenylate kinase, putative	0.122576	0.447679		Tb927.10.830	adenylate kinase, putative	-0.182587	0.768227
Tb927.10.8310	acetyltransferase, putative	-0.406587	1.75187		Tb927.10.8310	acetyltransferase, putative	-0.684473	4.16062
Tb927.10.8320	cytochrome oxidase subunit IX, putative (COXIX)	-0.126708	0.411466		Tb927.10.8320	cytochrome oxidase subunit IX, putative (COXIX)	0.157787	0.55023
Tb927.10.8330	S. cerevisiae PSP1 homologue, putative	0.380749	1.12555		Tb927.10.8330	S. cerevisiae PSP1 homologue, putative	0.488348	1.65931
Tb927.10.8340	hypothetical protein	#N/A	#N/A		Tb927.10.8340	hypothetical protein	#N/A	#N/A
Tb927.10.8350	hypothetical protein	-0.260927	0.120358		Tb927.10.8350	hypothetical protein	-0.930308	0.801225
Tb927.10.8360	Poly(A)-specific ribonuclease PARN-2	#N/A	#N/A		Tb927.10.8360	Poly(A)-specific ribonuclease PARN-2	#N/A	#N/A
Tb927.10.8370	hypothetical protein, conserved	-0.386969	1.86265		Tb927.10.8370	hypothetical protein, conserved	-0.0513463	0.127351
Tb927.10.8380	hypothetical protein, conserved	0.0889918	0.20165		Tb927.10.8380	hypothetical protein, conserved	0.293545	0.996041
Tb927.10.8390	Concanavalin A-like lectin/glucanases superfamily/SPRY domain/HECT-domain (ubiquitin-transferase), putative	-0.0832028	0.224228		Tb927.10.8390	Concanavalin A-like lectin/glucanases superfamily/SPRY domain/HECT-domain (ubiquitin-transferase), putative	0.191967	0.656108
Tb927.10.840	WD domain, G-beta repeat, putative	0.0886532	0.249614		Tb927.10.840	WD domain, G-beta repeat, putative	0.0773906	0.21222
Tb927.10.8400	legume-like lectin, putative	0.156853	0.809238		Tb927.10.8400	legume-like lectin, putative	0.0188656	0.0622729
Tb927.10.8410	hypothetical protein, conserved	-0.562401	5.01763		Tb927.10.8410	hypothetical protein, conserved	-0.389887	2.68885
Tb927.10.8420	target of rapamycin (TOR) kinase 1 (TOR1)	-0.233682	1.50609		Tb927.10.8420	target of rapamycin (TOR) kinase 1 (TOR1)	0.096306	0.427395
Tb927.10.8430	40S ribosomal protein S12, putative	-0.104721	0.371099		Tb927.10.8430	40S ribosomal protein S12, putative	-1.02818	14.0119
Tb927.10.8440	glucose transporter 1B (THT1-)	0.36269	1.27489		Tb927.10.8440	glucose transporter 1B (THT1-)	0.627986	3.13686
Tb927.10.850	bilobe protein, conserved	-0.256486	2.11698		Tb927.10.850	bilobe protein, conserved	-0.0611464	0.280373
Tb927.10.8530	glucose transporter 2A (THT2A)	-0.85509	1.98841		Tb927.10.8530	glucose transporter 2A (THT2A)	0.00109928	0.000912668
Tb927.10.8540	chaperone protein DNAj, putative	-0.233784	1.61877		Tb927.10.8540	chaperone protein DNAj, putative	0.135365	0.726883
Tb927.10.8560	small GTPase, putative (RAB23)	-0.0913396	0.406757		Tb927.10.8560	small GTPase, putative (RAB23)	-0.26506	1.89657
Tb927.10.8570	hypothetical protein, conserved	0.355166	1.97889		Tb927.10.8570	hypothetical protein, conserved	0.175063	0.682346
Tb927.10.8580	ADP-ribosylation factor-like protein	-0.0911197	0.488704		Tb927.10.8580	ADP-ribosylation factor-like protein	-0.0492375	0.224889
Tb927.10.8590	flagellum transition zone component (FTZC)	-0.00383535	0.0128441		Tb927.10.8590	flagellum transition zone component (FTZC)	-0.139235	0.778223
Tb927.10.860	hypothetical protein, unlikely	#N/A	#N/A		Tb927.10.860	hypothetical protein, unlikely	#N/A	#N/A
Tb927.10.8600	Vps54-like protein, putative	-0.0369934	0.159941		Tb927.10.8600	Vps54-like protein, putative	0.156814	1.0483
Tb927.10.8610	hypothetical protein, conserved	-0.151346	0.879214		Tb927.10.8610	hypothetical protein, conserved	-0.205819	1.39294
Tb927.10.8620	hypothetical protein, conserved	-0.0458174	0.169339		Tb927.10.8620	hypothetical protein, conserved	-0.0470417	0.173919
Tb927.10.8630	Sucrase/ferredoxin-like, putative	-0.204979	1.26399		Tb927.10.8630	Sucrase/ferredoxin-like, putative	0.124919	0.623858
Tb927.10.8640	Galactose oxidase, central domain containing protein, putative	-0.405955	1.52385		Tb927.10.8640	Galactose oxidase, central domain containing protein, putative	-0.0265943	0.0509768
Tb927.10.8650	hypothetical protein, conserved	-0.120288	0.752747		Tb927.10.8650	hypothetical protein, conserved	-0.18026	1.36967
Tb927.10.8660	Fis1 C-terminal tetratricopeptide repeat, putative	0.150431	0.735802		Tb927.10.8660	Fis1 C-terminal tetratricopeptide repeat, putative	0.484875	4.85437
Tb927.10.8670	hypothetical protein, conserved	0.266748	1.67213		Tb927.10.8670	hypothetical protein, conserved	0.0777388	0.29635
Tb927.10.8680	hypothetical protein, conserved	-0.0617637	0.156679		Tb927.10.8680	hypothetical protein, conserved	0.108566	0.312134
Tb927.10.8690	TIGR00269 family protein, putative	-0.143585	0.435017		Tb927.10.8690	TIGR00269 family protein, putative	-0.131285	0.387743
Tb927.10.870	hypothetical protein, conserved	-0.0271843	0.0746151		Tb927.10.870	hypothetical protein, conserved	-0.158205	0.614493
Tb927.10.8700	selenoprotein, putative	0.0643058	0.246391		Tb927.10.8700	selenoprotein, putative	0.307212	2.2976
Tb927.10.8710	centrin, putative	0.0382736	0.135071		Tb927.10.8710	centrin, putative	-0.0220001	0.0736372
Tb927.10.8720	CCR4-NOT transcription complex subunit 10, putative	-0.266812	1.4111		Tb927.10.8720	CCR4-NOT transcription complex subunit 10, putative	-0.290715	1.61351
Tb927.10.8730	ABC1 family, putative	-0.270168	0.822791		Tb927.10.8730	ABC1 family, putative	-0.436626	1.69786
Tb927.10.8750	GTPase activating protein, putative	0.0151894	0.0308585		Tb927.10.8750	GTPase activating protein, putative	0.163332	0.536272
Tb927.10.8760	hypothetical protein, conserved	0.0563801	0.168772		Tb927.10.8760	hypothetical protein, conserved	0.328104	1.93419
Tb927.10.8770	disgorgin, putative	0.360215	2.39156		Tb927.10.8770	disgorgin, putative	0.542843	4.89786
Tb927.10.8780	AAA domain containing protein, putative	-0.0907675	0.411678		Tb927.10.8780	AAA domain containing protein, putative	-0.115129	0.564319
Tb927.10.8790	OTU-like cysteine protease, putative	-0.235112	1.49117		Tb927.10.8790	OTU-like cysteine protease, putative	0.0368541	0.131686
Tb927.10.880	thymidine kinase, putative	0.0736224	0.178558		Tb927.10.880	thymidine kinase, putative	-0.013426	0.0282079
Tb927.10.8800	hypothetical protein, conserved	0.816827	8.56281		Tb927.10.8800	hypothetical protein, conserved	0.374804	2.19216
Tb927.10.8810	hypothetical protein, conserved	0.218622	1.53547		Tb927.10.8810	hypothetical protein, conserved	0.060037	0.257658
Tb927.10.8820	bilobe protein, conserved	-0.0377276	0.144362		Tb927.10.8820	bilobe protein, conserved	-0.208958	1.35996
Tb927.10.8830	hypothetical protein, conserved	0.110749	0.320654		Tb927.10.8830	hypothetical protein, conserved	0.29141	1.21817
Tb927.10.8840	hypothetical protein, conserved	-0.0666865	0.290331		Tb927.10.8840	hypothetical protein, conserved	0.0430391	0.172577
Tb927.10.8850	A distinct subfamily of CDD/CDA-like deaminases, putative	0.00831185	0.029133		Tb927.10.8850	A distinct subfamily of CDD/CDA-like deaminases, putative	0.0834021	0.40504
Tb927.10.8860	hypothetical protein, conserved	0.52304	2.69757		Tb927.10.8860	hypothetical protein, conserved	-0.126912	0.339647
Tb927.10.8870	Myosin-like coiled-coil protein, putative	-0.0578341	0.179944		Tb927.10.8870	Myosin-like coiled-coil protein, putative	-0.168807	0.701464
Tb927.10.8880	hypothetical protein	-0.198844	1.48616		Tb927.10.8880	hypothetical protein	-0.156035	1.0313
Tb927.10.8890	kinetoplast DNA-associated protein, putative	0.0836927	0.220566		Tb927.10.8890	kinetoplast DNA-associated protein, putative	-0.0918154	0.247952
Tb927.10.890	kinesin, putative	0.156559	0.616678		Tb927.10.890	kinesin, putative	-0.0290292	0.0817409
Tb927.10.8900	choline/ethanolamine phosphotransferase (CEPT)	-0.0786727	0.193691		Tb927.10.8900	choline/ethanolamine phosphotransferase (CEPT)	0.0194064	0.0400922
Tb927.10.8910	nucleoporin, putative (Nup181)	-0.373647	3.19526		Tb927.10.8910	nucleoporin, putative (Nup181)	-0.242143	1.57504
Tb927.10.8920	ras-like small GTPase, putative (TbGRP)	-0.042982	0.130857		Tb927.10.8920	ras-like small GTPase, putative (TbGRP)	-0.0457755	0.140516
Tb927.10.8930	paraflagellar rod component, putative (PFC18)	-0.0969662	0.33722		Tb927.10.8930	paraflagellar rod component, putative (PFC18)	-0.199089	0.88932
Tb927.10.8940	flagellum targeting protein kharon1, putative (KH1)	0.103728	0.210099		Tb927.10.8940	flagellum targeting protein kharon1, putative (KH1)	-0.40371	1.28748
Tb927.10.8960	hypothetical protein, conserved	0.0262075	0.0620958		Tb927.10.8960	hypothetical protein, conserved	-0.492877	2.91774
Tb927.10.8980	hypothetical protein, conserved	0.49494	1.25134		Tb927.10.8980	hypothetical protein, conserved	0.445196	1.06779
Tb927.10.8990	hypothetical protein, conserved	-0.277268	1.43929		Tb927.10.8990	hypothetical protein, conserved	-0.371351	2.29583
Tb927.10.900	hypothetical protein, conserved	0.209094	0.825065		Tb927.10.900	hypothetical protein, conserved	0.380263	2.13365
Tb927.10.9000	hypothetical protein, conserved	-0.21273	1.58106		Tb927.10.9000	hypothetical protein, conserved	0.085347	0.431293
Tb927.10.9010	leucine-rich repeat protein (LRRP), putative	0.133755	0.50926		Tb927.10.9010	leucine-rich repeat protein (LRRP), putative	0.418733	2.94642
Tb927.10.9020	Gcd10p family, putative	-0.543716	2.29792		Tb927.10.9020	Gcd10p family, putative	-0.601275	2.71511
Tb927.10.9030	Mechanosensitive ion channel, putative	0.0013065	0		Tb927.10.9030	Mechanosensitive ion channel, putative	0.336773	1.46269
Tb927.10.9040	hypothetical protein, conserved	-0.109823	0.417733		Tb927.10.9040	hypothetical protein, conserved	0.0299424	0.0904088
Tb927.10.9050	tRNA pseudouridine synthase TruD, putative (pus7)	-0.503966	5.07055		Tb927.10.9050	tRNA pseudouridine synthase TruD, putative (pus7)	-0.212962	1.23292
Tb927.10.9060	hypothetical protein, conserved	-0.0176668	0.0647768		Tb927.10.9060	hypothetical protein, conserved	-0.118397	0.633084
Tb927.10.9070	hypothetical protein, conserved	-0.103944	0.663423		Tb927.10.9070	hypothetical protein, conserved	-0.144543	1.07066
Tb927.10.9080	pteridine transporter, putative	-0.262573	0.718372		Tb927.10.9080	pteridine transporter, putative	-0.221366	0.567978
Tb927.10.9090	Cullin binding, putative	-0.0424006	0.110651		Tb927.10.9090	Cullin binding, putative	0.315453	1.58261
Tb927.10.910	DNA repair and recombination helicase protein PIF6 (TbPIF6)	-0.0626306	0.289112		Tb927.10.910	DNA repair and recombination helicase protein PIF6 (TbPIF6)	-0.316423	2.99965
Tb927.10.9100	hypothetical protein, conserved	-0.26715	2.64533		Tb927.10.9100	hypothetical protein, conserved	-0.303012	3.29104
Tb927.10.9110	hypothetical protein, conserved	-0.177825	0.902183		Tb927.10.9110	hypothetical protein, conserved	-0.384082	3.02226
Tb927.10.9120	hypothetical protein, conserved	0.118015	0.473261		Tb927.10.9120	hypothetical protein, conserved	0.0643307	0.219086
Tb927.10.9130	pre-mRNA splicing factor ATP-dependent RNA helicase, putative	-0.441473	1.66994		Tb927.10.9130	pre-mRNA splicing factor ATP-dependent RNA helicase, putative	-0.111677	0.252033
Tb927.10.9140	Present in the outer mitochondrial membrane proteome 20 (POMP20)	-0.160985	0.582159		Tb927.10.9140	Present in the outer mitochondrial membrane proteome 20 (POMP20)	0.0527251	0.145964
Tb927.10.9150	hypothetical protein, conserved	-0.289664	1.5037		Tb927.10.9150	hypothetical protein, conserved	0.107099	0.371997
Tb927.10.9160	hypothetical protein, conserved	0.0155052	0.0605848		Tb927.10.9160	hypothetical protein, conserved	-0.393389	4.52909
Tb927.10.9170	hypothetical protein, conserved	0.0545353	0.177742		Tb927.10.9170	hypothetical protein, conserved	-0.00634863	0.0168394
Tb927.10.9180	PRA1 family protein, putative	-0.226141	1.91721		Tb927.10.9180	PRA1 family protein, putative	-0.0930638	0.525497
Tb927.10.9190	isoleucyl-tRNA synthetase, putative (IleRS)	#N/A	#N/A		Tb927.10.9190	isoleucyl-tRNA synthetase, putative (IleRS)	#N/A	#N/A
Tb927.10.920	Ribosomal protein L1p/L10e family, putative	-0.367775	1.42096		Tb927.10.920	Ribosomal protein L1p/L10e family, putative	-0.497676	2.30366
Tb927.10.9200	Nuclease-related domain containing protein, putative	-0.486828	1.00764		Tb927.10.9200	Nuclease-related domain containing protein, putative	-0.475236	0.973211
Tb927.10.9210	hypothetical protein, conserved	0.328306	2.1331		Tb927.10.9210	hypothetical protein, conserved	0.200737	0.991217
Tb927.10.9220	hypothetical protein, conserved	0.597703	2.05773		Tb927.10.9220	hypothetical protein, conserved	0.528767	1.69237
Tb927.10.9230	beta adaptin, putative	-0.25381	1.71194		Tb927.10.9230	beta adaptin, putative	-0.218105	1.35557
Tb927.10.9240	Tir chaperone protein (CesT) family, putative	-0.0870731	0.328992		Tb927.10.9240	Tir chaperone protein (CesT) family, putative	0.0674443	0.239523
Tb927.10.9250	adenylyl cyclase-associated protein, putative	0.170061	0.985531		Tb927.10.9250	adenylyl cyclase-associated protein, putative	-0.188234	1.14346
Tb927.10.9260	hypothetical protein, conserved	-0.296647	1.87767		Tb927.10.9260	hypothetical protein, conserved	-0.405566	3.14683
Tb927.10.9270	emp24/gp25L/p24 family/GOLD, putative	0.100201	0.412042		Tb927.10.9270	emp24/gp25L/p24 family/GOLD, putative	-0.252879	1.53029
Tb927.10.9280	hypothetical protein, conserved	-0.182677	1.32009		Tb927.10.9280	hypothetical protein, conserved	0.0902338	0.489029
Tb927.10.9290	AAA domain containing protein, putative	0.0740469	0.197116		Tb927.10.9290	AAA domain containing protein, putative	-0.0321109	0.0770007
Tb927.10.930	hypothetical protein, conserved	-0.192756	0.58955		Tb927.10.930	hypothetical protein, conserved	-0.564613	3.0296
Tb927.10.9300	adiponectin receptor protein 1	0.0326802	0.136152		Tb927.10.9300	adiponectin receptor protein 1	-0.0539547	0.245908
Tb927.10.9310	Haemolysin-III related, putative	-0.0232246	0.0826342		Tb927.10.9310	Haemolysin-III related, putative	-0.29176	2.2791
Tb927.10.9320	hypothetical protein, conserved	0.790196	4.8378		Tb927.10.9320	hypothetical protein, conserved	0.138229	0.341764
Tb927.10.9330	hypothetical protein, conserved	0.390152	1.46025		Tb927.10.9330	hypothetical protein, conserved	0.125043	0.302049
Tb927.10.9350	hypothetical protein, conserved	0.00275308	0.00941213		Tb927.10.9350	hypothetical protein, conserved	0.0441091	0.179304
Tb927.10.9360	L-2-hydroxyglutarate dehydrogenase, mitochondrial, putative	0.0827136	0.224491		Tb927.10.9360	L-2-hydroxyglutarate dehydrogenase, mitochondrial, putative	0.119405	0.352936
Tb927.10.9370	hypothetical protein, conserved	-0.196833	0.825229		Tb927.10.9370	hypothetical protein, conserved	-0.202258	0.859191
Tb927.10.9380	SEP domain/UBX domain containing protein, putative	-0.283859	1.99946		Tb927.10.9380	SEP domain/UBX domain containing protein, putative	-0.380007	3.24709
Tb927.10.9390	Macrocin-O-methyltransferase (TylF), putative	0.116665	0.485138		Tb927.10.9390	Macrocin-O-methyltransferase (TylF), putative	0.130938	0.569283
Tb927.10.940	hypothetical protein, conserved	0.136551	0.403264		Tb927.10.940	hypothetical protein, conserved	0.225723	0.806371
Tb927.10.9400	branch point binding protein, putative	-0.373573	2.37629		Tb927.10.9400	branch point binding protein, putative	-0.396624	2.63021
Tb927.10.9410	selenophosphate synthetase, putative (SPS2)	-0.235624	1.3275		Tb927.10.9410	selenophosphate synthetase, putative (SPS2)	-0.194946	1.00129
Tb927.10.9420	mitochondrial chaperone BCS1, putative	-0.108764	0.480423		Tb927.10.9420	mitochondrial chaperone BCS1, putative	-0.193866	1.08365
Tb927.10.9430	phosphoribosylpyrophosphate synthetase, putative (PRS)	-0.406087	2.19659		Tb927.10.9430	phosphoribosylpyrophosphate synthetase, putative (PRS)	-0.421139	2.33235
Tb927.10.9440	NADH dehydrogenase (54 NDH2)	-0.42252	2.55711		Tb927.10.9440	NADH dehydrogenase (54 NDH2)	-0.506505	3.47118
Tb927.10.9450	invariant surface glycoprotein, putative	0.458393	0.820824		Tb927.10.9450	invariant surface glycoprotein, putative	0.168391	0.2224
Tb927.10.9460	hypothetical protein, unlikely	#N/A	#N/A		Tb927.10.9460	hypothetical protein, unlikely	#N/A	#N/A
Tb927.10.9490	expression site-associated gene 3 (ESAG3)-like protein	0.586305	0.693732		Tb927.10.9490	expression site-associated gene 3 (ESAG3)-like protein	0.364266	0.360946
Tb927.10.950	hypothetical protein, conserved	0.230073	1.06351		Tb927.10.950	hypothetical protein, conserved	0.401795	2.59627
Tb927.10.9510	hypothetical protein	-0.541047	0.370458		Tb927.10.9510	hypothetical protein	-0.633904	0.459407
Tb927.10.9520	hypothetical protein, unlikely	#N/A	#N/A		Tb927.10.9520	hypothetical protein, unlikely	#N/A	#N/A
Tb927.10.9530	hypothetical protein	-1.1764	0.476831		Tb927.10.9530	hypothetical protein	-3.62799	1.96594
Tb927.10.9550	hypothetical protein	-1.24956	1.24758		Tb927.10.9550	hypothetical protein	-2.34086	3.16197
Tb927.10.9560	oxidoreductase, putative	-0.0381121	0.0651582		Tb927.10.9560	oxidoreductase, putative	0.245898	0.694498
Tb927.10.9570	paraflagellar rod component, putative (PFC14)	0.20987	0.733356		Tb927.10.9570	paraflagellar rod component, putative (PFC14)	0.302932	1.25529
Tb927.10.9580	hypothetical protein	#N/A	#N/A		Tb927.10.9580	hypothetical protein	#N/A	#N/A
Tb927.10.9590	hypothetical protein, conserved	#N/A	#N/A		Tb927.10.9590	hypothetical protein, conserved	#N/A	#N/A
Tb927.10.960	U4/U6-specific protein PRP4	-0.172519	0.903679		Tb927.10.960	U4/U6-specific protein PRP4	-0.0174893	0.0552774
Tb927.10.9600	serine/threonine kinase, putative	2.99741	4.29281		Tb927.10.9600	serine/threonine kinase, putative	1.49455	1.41608
Tb927.10.9610	hypothetical protein	1.971	2.03648		Tb927.10.9610	hypothetical protein	0.616996	0.324425
Tb927.10.9620	NADH-ubiquinone oxidoreductase c	0.837888	1.16156		Tb927.10.9620	NADH-ubiquinone oxidoreductase c	-0.583603	0.601719
Tb927.10.9630	hypothetical protein	0.408386	0.42219		Tb927.10.9630	hypothetical protein	-0.0552463	0.0173855
Tb927.10.9640	hypothetical protein, conserved	-0.0386729	0.127963		Tb927.10.9640	hypothetical protein, conserved	-0.0845236	0.326616
Tb927.10.9650	hypothetical protein, conserved	-0.208145	1.41395		Tb927.10.9650	hypothetical protein, conserved	0.0964726	0.473674
Tb927.10.9660	hypothetical protein, conserved	-0.22986	1.80206		Tb927.10.9660	hypothetical protein, conserved	-0.031644	0.12974
Tb927.10.9670	ADP-ribosylation factor family, putative	-0.0698565	0.377017		Tb927.10.9670	ADP-ribosylation factor family, putative	-0.105972	0.657888
Tb927.10.9680	SET domain containing protein, putative	-0.0698358	0.367289		Tb927.10.9680	SET domain containing protein, putative	0.234928	2.16032
Tb927.10.9690	predicted C2 domain protein	0.0361348	0.0945503		Tb927.10.9690	predicted C2 domain protein	0.268575	1.18869
Tb927.10.970	Tetratricopeptide repeat, putative	-0.0469683	0.149458		Tb927.10.970	Tetratricopeptide repeat, putative	-0.0645109	0.216589
Tb927.10.9700	predicted C2 domain protein	-0.045506	0.127671		Tb927.10.9700	predicted C2 domain protein	-0.254144	1.17758
Tb927.10.9720	RNA-editing-associated protein 1 (REAP-1)	0.302931	0.730353		Tb927.10.9720	RNA-editing-associated protein 1 (REAP-1)	-0.451515	1.30709
Tb927.10.9730	hypothetical protein, conserved	0.403201	3.37409		Tb927.10.9730	hypothetical protein, conserved	0.289985	1.9488
Tb927.10.9740	Regulatory particle triple-A ATPase subunit 6 (RPT6)	-0.255042	2.59648		Tb927.10.9740	Regulatory particle triple-A ATPase subunit 6 (RPT6)	-0.0417553	0.205656
Tb927.10.9750	ubiquitin-protein ligase, putative (upl3)	-0.0124008	0.0247898		Tb927.10.9750	ubiquitin-protein ligase, putative (upl3)	0.119579	0.314234
Tb927.10.9760	alternative oxidase	-0.179766	0.712705		Tb927.10.9760	alternative oxidase	-0.303191	1.54588
Tb927.10.9770	gamma-tubulin complex subunit, putative	-0.0523446	0.313774		Tb927.10.9770	gamma-tubulin complex subunit, putative	-0.07066	0.461483
Tb927.10.9780	ATP-dependent DEAD/H RNA helicase, putative	-0.664764	3.28949		Tb927.10.9780	ATP-dependent DEAD/H RNA helicase, putative	-0.798186	4.50327
Tb927.10.9790	hypothetical protein, conserved	0.133117	0.503012		Tb927.10.9790	hypothetical protein, conserved	-0.150742	0.584783
Tb927.10.980	RNA polymerase III transcription factor (TF)IIIC subunit, putative	-0.00510471	0.0150457		Tb927.10.980	RNA polymerase III transcription factor (TF)IIIC subunit, putative	-0.0235409	0.0795855
Tb927.10.9800	60S ribosomal protein L22	-0.223816	0.975999		Tb927.10.9800	60S ribosomal protein L22	-0.609445	4.94784
Tb927.10.9810	hypothetical protein, conserved	-0.417383	4.04559		Tb927.10.9810	hypothetical protein, conserved	-0.219952	1.4194
Tb927.10.9820	metallo-peptidase, Clan MA(E) Family M3	-0.434919	4.51732		Tb927.10.9820	metallo-peptidase, Clan MA(E) Family M3	-0.21859	1.45344
Tb927.10.9830	hypothetical protein, conserved	-0.163999	0.474633		Tb927.10.9830	hypothetical protein, conserved	-0.258377	0.88917
Tb927.10.9840	chaperone protein DNAj, putative	0.120472	0.502189		Tb927.10.9840	chaperone protein DNAj, putative	-0.0617812	0.217078
Tb927.10.9850	amino acid transporter, putative	0.0612774	0.290777		Tb927.10.9850	amino acid transporter, putative	-0.07472	0.367618
Tb927.10.9860	Mitochondrial N(5)-glutamine methyltransferase MTQ1, putative	-0.0164031	0.050462		Tb927.10.9860	Mitochondrial N(5)-glutamine methyltransferase MTQ1, putative	0.0875955	0.359467
Tb927.10.9870	Protein of unknown function (DUF2870), putative	-0.172649	1.18093		Tb927.10.9870	Protein of unknown function (DUF2870), putative	-0.194279	1.41997
Tb927.10.9880	60S ribosomal protein L18, putative (TbL18LP)	-0.167364	0.702938		Tb927.10.9880	60S ribosomal protein L18, putative (TbL18LP)	-0.93824	12.0629
Tb927.10.9890	hypothetical protein, conserved	-0.188527	1.31875		Tb927.10.9890	hypothetical protein, conserved	0.0848515	0.429352
Tb927.10.990	Enriched in surface-labeled proteome protein 6 (ESP6)	1.07878	5.57235		Tb927.10.990	Enriched in surface-labeled proteome protein 6 (ESP6)	0.529703	1.67189
Tb927.10.9900	ABC1 protein, putative	-0.152624	1.07108		Tb927.10.9900	ABC1 protein, putative	-0.019153	0.0810224
Tb927.10.9910	PSP1 C-terminal conserved region, putative	-0.137945	0.848119		Tb927.10.9910	PSP1 C-terminal conserved region, putative	-0.169327	1.14925
Tb927.10.9920	hypothetical protein, conserved	-0.500882	1.74416		Tb927.10.9920	hypothetical protein, conserved	-0.656545	2.70628
Tb927.10.9930	PHD-zinc-finger like domain containing protein, putative	-0.0355401	0.133271		Tb927.10.9930	PHD-zinc-finger like domain containing protein, putative	0.166305	0.967545
Tb927.10.9940	Predicted membrane protein, putative	-0.184508	0.459392		Tb927.10.9940	Predicted membrane protein, putative	-0.164121	0.393822
Tb927.10.9950	hypothetical protein, conserved	-0.093182	0.270443		Tb927.10.9950	hypothetical protein, conserved	-0.32979	1.5447
Tb927.10.9960	hypothetical protein, conserved	-0.0616497	0.271443		Tb927.10.9960	hypothetical protein, conserved	0.213915	1.58147
Tb927.10.9970	hypothetical protein, conserved	-0.262209	1.73127		Tb927.10.9970	hypothetical protein, conserved	0.00664836	0.0205153
Tb927.10.9980	hypothetical protein, conserved	0.40577	2.56892		Tb927.10.9980	hypothetical protein, conserved	-0.0731473	0.224209
Tb927.10.9990	non-canonical purine NTP pyrophosphatase, RdgB/HAM1 family, putative	-0.241966	0.786661		Tb927.10.9990	non-canonical purine NTP pyrophosphatase, RdgB/HAM1 family, putative	0.0316377	0.0660285
Tb927.11.1000	kinetoplastid kinetochore protein 16	0.212787	1.24585		Tb927.11.1000	kinetoplastid kinetochore protein 16	-0.107468	0.467894
Tb927.11.10000	class-E vacuolar protein-sorting protein 24 (Vps24p), putative	0.248642	1.40065		Tb927.11.10000	class-E vacuolar protein-sorting protein 24 (Vps24p), putative	0.0156767	0.0451249
Tb927.11.10010	vacuolar sorting-associated protein-like, putative	0.010798	0.0377829		Tb927.11.10010	vacuolar sorting-associated protein-like, putative	-0.0232684	0.0897446
Tb927.11.10020	short-chain dehydrogenase, putative	0.0360948	0.154232		Tb927.11.10020	short-chain dehydrogenase, putative	-0.129228	0.771375
Tb927.11.10040	hypothetical protein, conserved	-0.180048	0.603804		Tb927.11.10040	hypothetical protein, conserved	0.104971	0.300182
Tb927.11.10050	hypothetical protein, conserved	-0.0730792	0.2215		Tb927.11.10050	hypothetical protein, conserved	0.227135	0.991955
Tb927.11.10060	Biotin--acetyl-CoA-carboxylase ligase, putative	-0.931614	2.28024		Tb927.11.10060	Biotin--acetyl-CoA-carboxylase ligase, putative	-0.249817	0.346345
Tb927.11.10070	Bromodomain, putative	-0.398964	3.94967		Tb927.11.10070	Bromodomain, putative	-0.37057	3.48737
Tb927.11.10080	hypothetical protein, conserved	0.0398911	0.145703		Tb927.11.10080	hypothetical protein, conserved	0.1352	0.687783
Tb927.11.10090	hypothetical protein, conserved	0.177067	0.982555		Tb927.11.10090	hypothetical protein, conserved	0.286907	2.08534
Tb927.11.1010	chaperone protein DNAj, putative	0.0740355	0.405547		Tb927.11.1010	chaperone protein DNAj, putative	-0.0565434	0.289314
Tb927.11.10100	hypothetical protein, conserved	-0.333003	2.07771		Tb927.11.10100	hypothetical protein, conserved	0.0152616	0.043171
Tb927.11.10110	actin-like protein, putative	0.00704387	0.0199086		Tb927.11.10110	actin-like protein, putative	0.0263436	0.0819127
Tb927.11.10120	hypothetical protein, conserved	-0.0480405	0.161308		Tb927.11.10120	hypothetical protein, conserved	-0.103294	0.409571
Tb927.11.10130	hypothetical protein, conserved	-0.047503	0.140861		Tb927.11.10130	hypothetical protein, conserved	-0.144768	0.561534
Tb927.11.10140	hypothetical protein, conserved	-0.432313	4.18476		Tb927.11.10140	hypothetical protein, conserved	-0.00908101	0.0289115
Tb927.11.10150	Enoyl-CoA hydratase/isomerase family, putative	-0.23982	1.63889		Tb927.11.10150	Enoyl-CoA hydratase/isomerase family, putative	-0.16596	0.938322
Tb927.11.10160	60S ribosomal protein L22, putative	-0.0248839	0.0761466		Tb927.11.10160	60S ribosomal protein L22, putative	-0.47422	3.94823
Tb927.11.10170	hypothetical protein, conserved	0.004247	0.0101349		Tb927.11.10170	hypothetical protein, conserved	0.0589773	0.193304
Tb927.11.10180	hypothetical protein, conserved	0.174139	1.07926		Tb927.11.10180	hypothetical protein, conserved	-0.0873453	0.411101
Tb927.11.10190	telomerase reverse transcriptase (TERT)	0.0788029	0.400028		Tb927.11.10190	telomerase reverse transcriptase (TERT)	0.200234	1.50637
Tb927.11.1020	ribokinase, putative	-0.387297	1.26489		Tb927.11.1020	ribokinase, putative	-0.138323	0.308588
Tb927.11.10200	hypothetical protein, conserved	-0.0144526	0.0520065		Tb927.11.10200	hypothetical protein, conserved	0.0508276	0.216602
Tb927.11.10210	hypothetical protein, conserved	0.0799546	0.366219		Tb927.11.10210	hypothetical protein, conserved	-0.0555427	0.232331
Tb927.11.10220	hypothetical protein, conserved	0.0285192	0.132608		Tb927.11.10220	hypothetical protein, conserved	-0.382828	5.24981
Tb927.11.10230	RNA polymerase-associated protein CDC73, putative	-0.234426	1.44766		Tb927.11.10230	RNA polymerase-associated protein CDC73, putative	-0.501794	5.13763
Tb927.11.10240	hslVU complex proteolytic subunit, threonine peptidase, Clan T(1), family T1B (HsIV)	-0.35347	1.46441		Tb927.11.10240	hslVU complex proteolytic subunit, threonine peptidase, Clan T(1), family T1B (HsIV)	-0.0555364	0.131121
Tb927.11.10250	hypothetical protein, conserved	0.0705438	0.185546		Tb927.11.10250	hypothetical protein, conserved	0.361142	1.73095
Tb927.11.10260	hypothetical protein, conserved	-0.32716	2.43424		Tb927.11.10260	hypothetical protein, conserved	-0.139706	0.670594
Tb927.11.10270	Golgi SNAP receptor complex member 1, putative	-0.00317537	0.00401784		Tb927.11.10270	Golgi SNAP receptor complex member 1, putative	0.325614	1.85472
Tb927.11.10280	zinc carboxypeptidase, putative	-0.050811	0.228233		Tb927.11.10280	zinc carboxypeptidase, putative	0.0206218	0.0818624
Tb927.11.10290	unspecified product	#N/A	#N/A		Tb927.11.10290	unspecified product	#N/A	#N/A
Tb927.11.1030	kinetoplastid kinetochore protein 7 (kkt7)	0.264012	1.78808		Tb927.11.1030	kinetoplastid kinetochore protein 7 (kkt7)	-0.0815891	0.338366
Tb927.11.10300	hypothetical protein, conserved	-0.101111	0.640849		Tb927.11.10300	hypothetical protein, conserved	-0.158237	1.22914
Tb927.11.10320	TatD related DNase, putative	0.130896	0.647896		Tb927.11.10320	TatD related DNase, putative	0.0462167	0.174538
Tb927.11.10330	Regulator of chromosome condensation (RCC1) repeat, putative	-0.0876141	0.460446		Tb927.11.10330	Regulator of chromosome condensation (RCC1) repeat, putative	-0.127584	0.772582
Tb927.11.10340	Serine/threonine-protein phosphatase PGAM5, mitochondrial, putative (pgam5)	-0.0734586	0.273999		Tb927.11.10340	Serine/threonine-protein phosphatase PGAM5, mitochondrial, putative (pgam5)	-0.0769787	0.290753
Tb927.11.10350	hypothetical protein, conserved	0.0565668	0.243538		Tb927.11.10350	hypothetical protein, conserved	0.14829	0.87887
Tb927.11.10360	hypothetical protein, conserved	-0.0679211	0.293521		Tb927.11.10360	hypothetical protein, conserved	0.00489373	0.0161425
Tb927.11.10370	glycosyl hydrolase-like protein	-0.789765	7.22888		Tb927.11.10370	glycosyl hydrolase-like protein	-0.595377	4.39051
Tb927.11.10380	hypothetical protein, conserved	0.0840612	0.336382		Tb927.11.10380	hypothetical protein, conserved	0.129408	0.593707
Tb927.11.10390	hypothetical protein, conserved	-0.0734787	0.272448		Tb927.11.10390	hypothetical protein, conserved	0.0337143	0.109882
Tb927.11.1040	hypothetical protein, conserved	0.0465654	0.212238		Tb927.11.1040	hypothetical protein, conserved	0.381287	4.62376
Tb927.11.10400	hypothetical protein, conserved	-0.0770443	0.351165		Tb927.11.10400	hypothetical protein, conserved	-0.00631567	0.0202363
Tb927.11.10410	Cornichon protein, putative	0.143657	0.558099		Tb927.11.10410	Cornichon protein, putative	0.191166	0.841831
Tb927.11.10420	DNA-directed RNA polymerase I subunit, putative (RPA12)	-0.518054	2.03929		Tb927.11.10420	DNA-directed RNA polymerase I subunit, putative (RPA12)	-0.349508	1.10945
Tb927.11.10430	hypothetical protein, conserved	-0.180646	1.45106		Tb927.11.10430	hypothetical protein, conserved	-0.0953633	0.575453
Tb927.11.10440	hypothetical protein, conserved	-0.246686	1.34247		Tb927.11.10440	hypothetical protein, conserved	-0.138927	0.587823
Tb927.11.10450	UDP-N-acetylglucosamine-dolichyl-phosphate N-acetylglucosaminephosphotransferase, putative	-0.0326815	0.10776		Tb927.11.10450	UDP-N-acetylglucosamine-dolichyl-phosphate N-acetylglucosaminephosphotransferase, putative	-0.242098	1.41289
Tb927.11.10460	GINS complex protein, putative	0.152563	0.810485		Tb927.11.10460	GINS complex protein, putative	-0.274025	1.96569
Tb927.11.10470	hypothetical protein, conserved	0.767918	9.57362		Tb927.11.10470	hypothetical protein, conserved	0.685411	7.76584
Tb927.11.10480	PQQ-like domain/WD domain, G-beta repeat/Utp21 specific WD40 associated putative domain containing protein, putative	-0.665159	2.72462		Tb927.11.10480	PQQ-like domain/WD domain, G-beta repeat/Utp21 specific WD40 associated putative domain containing protein, putative	-0.899373	4.54872
Tb927.11.10490	hypothetical protein, conserved	-0.0518265	0.1884		Tb927.11.10490	hypothetical protein, conserved	0.149161	0.729995
Tb927.11.1050	ribosome production factor 1, putative	-0.353774	2.19077		Tb927.11.1050	ribosome production factor 1, putative	-0.430053	3.03148
Tb927.11.10500	hypothetical protein, conserved	-0.0127427	0.0414734		Tb927.11.10500	hypothetical protein, conserved	-0.140992	0.738538
Tb927.11.10510	ubiquinone biosynthesis methyltransferase, putative	-0.122174	0.641537		Tb927.11.10510	ubiquinone biosynthesis methyltransferase, putative	-0.0882055	0.415684
Tb927.11.10520	kinetoplastid kinetochore protein 2 (kkt2)	0.102848	0.471296		Tb927.11.10520	kinetoplastid kinetochore protein 2 (kkt2)	0.0534225	0.207909
Tb927.11.10530	hypothetical protein, conserved	0.346346	1.49133		Tb927.11.10530	hypothetical protein, conserved	0.123577	0.347771
Tb927.11.10540	hypothetical protein, conserved	-0.0687227	0.247123		Tb927.11.10540	hypothetical protein, conserved	0.160883	0.75001
Tb927.11.10550	hypothetical protein, conserved	0.00643538	0.0223023		Tb927.11.10550	hypothetical protein, conserved	0.0745587	0.364155
Tb927.11.10560	eukaryotic translation initation factor 4 gamma, putative	-0.294723	2.42869		Tb927.11.10560	eukaryotic translation initation factor 4 gamma, putative	-0.833496	15.4135
Tb927.11.10570	hypothetical protein, conserved	-0.153824	1.07246		Tb927.11.10570	hypothetical protein, conserved	-0.189198	1.47142
Tb927.11.10580	COG (conserved oligomeric Golgi) complex component, COG2/Domain of unknown function (DUF3510), putative	-0.118143	0.633383		Tb927.11.10580	COG (conserved oligomeric Golgi) complex component, COG2/Domain of unknown function (DUF3510), putative	0.0908298	0.446013
Tb927.11.10590	Glutathione S-transferase, C-terminal domain containing protein, putative	-0.185172	1.42192		Tb927.11.10590	Glutathione S-transferase, C-terminal domain containing protein, putative	0.0240368	0.102898
Tb927.11.1060	Vasohibin, putative	-0.129049	0.850298		Tb927.11.1060	Vasohibin, putative	0.153972	1.13349
Tb927.11.10600	hypothetical protein, conserved	-0.073984	0.374127		Tb927.11.10600	hypothetical protein, conserved	0.0757161	0.386017
Tb927.11.10610	hypothetical protein, conserved	0.0445953	0.0998339		Tb927.11.10610	hypothetical protein, conserved	-0.0540792	0.123661
Tb927.11.10620	hypothetical protein, conserved	-0.0687448	0.182286		Tb927.11.10620	hypothetical protein, conserved	-0.105488	0.305558
Tb927.11.10630	hypothetical protein, conserved	-0.10521	0.64306		Tb927.11.10630	hypothetical protein, conserved	0.0111872	0.0449561
Tb927.11.10640	DNA-(apurinic or apyrimidinic site) lyase, putative	-0.0841066	0.329728		Tb927.11.10640	DNA-(apurinic or apyrimidinic site) lyase, putative	-0.203356	1.10448
Tb927.11.10650	AP-3 complex subunit beta (AP3B)	-0.0501813	0.228946		Tb927.11.10650	AP-3 complex subunit beta (AP3B)	-0.0273597	0.113707
Tb927.11.10660	hypothetical protein, conserved	0.0796083	0.190735		Tb927.11.10660	hypothetical protein, conserved	0.249719	0.830541
Tb927.11.10670	glycosyl hydrolase, putative	-0.316708	2.19753		Tb927.11.10670	glycosyl hydrolase, putative	-0.0082562	0.0245246
Tb927.11.10680	unspecified product	#N/A	#N/A		Tb927.11.10680	unspecified product	#N/A	#N/A
Tb927.11.10690	hypothetical protein, conserved	0.262283	1.6709		Tb927.11.10690	hypothetical protein, conserved	0.104634	0.444629
Tb927.11.1070	glycosomal transporter (GAT3), putative (gat3)	-0.126773	0.515732		Tb927.11.1070	glycosomal transporter (GAT3), putative (gat3)	0.273556	1.57602
Tb927.11.10700	glucosidase II beta subunit-like protein, putative	-0.18763	0.860582		Tb927.11.10700	glucosidase II beta subunit-like protein, putative	0.0993478	0.366341
Tb927.11.10710	hypothetical protein, conserved	-0.260578	1.48209		Tb927.11.10710	hypothetical protein, conserved	-0.196464	0.968614
Tb927.11.10720	hypothetical protein, conserved	0.0200842	0.0760102		Tb927.11.10720	hypothetical protein, conserved	0.223758	1.65527
Tb927.11.10730	SWI/SNF-related helicase, putative	-0.0821742	0.338236		Tb927.11.10730	SWI/SNF-related helicase, putative	-0.0516753	0.193054
Tb927.11.10740	vacuolar sorting-associated protein-like, putative	-0.103043	0.437704		Tb927.11.10740	vacuolar sorting-associated protein-like, putative	0.0201461	0.0659754
Tb927.11.10750	pre-mRNA-splicing factor CWC22, putative (TbCWC22)	-0.215579	1.41512		Tb927.11.10750	pre-mRNA-splicing factor CWC22, putative (TbCWC22)	-0.141274	0.758839
Tb927.11.10760	kinesin-like protein, putative	-0.40671	3.57399		Tb927.11.10760	kinesin-like protein, putative	-0.483964	4.84014
Tb927.11.10770	VHS domain containing protein, putative	-0.0436209	0.116377		Tb927.11.10770	VHS domain containing protein, putative	-0.505605	3.27211
Tb927.11.10780	hypothetical protein, conserved	-0.284458	2.12967		Tb927.11.10780	hypothetical protein, conserved	-0.50316	5.63514
Tb927.11.1080	hypothetical protein, conserved	0.0280587	0.105697		Tb927.11.1080	hypothetical protein, conserved	0.173672	1.06518
Tb927.11.10800	Domain of unknown function (DUF4496), putative	0.0233973	0.0691184		Tb927.11.10800	Domain of unknown function (DUF4496), putative	0.239269	1.2773
Tb927.11.10810	pumillio/PUF RNA binding protein 11 (puf11)	0.969621	3.64388		Tb927.11.10810	pumillio/PUF RNA binding protein 11 (puf11)	0.650729	1.87917
Tb927.11.10820	Casein kinase II subunit beta, putative	-0.380641	1.95383		Tb927.11.10820	Casein kinase II subunit beta, putative	-0.211987	0.805989
Tb927.11.10830	hypothetical protein	-0.329992	1.28043		Tb927.11.10830	hypothetical protein	-0.0177464	0.0366098
Tb927.11.10840	hypothetical protein, conserved	-0.266774	1.05157		Tb927.11.10840	hypothetical protein, conserved	-0.520024	3.03004
Tb927.11.10850	hypothetical protein, conserved	-0.0373578	0.151478		Tb927.11.10850	hypothetical protein, conserved	-0.109718	0.577608
Tb927.11.10860	Nin one binding (NOB1) Zn-ribbon like, putative	-0.414087	3.84121		Tb927.11.10860	Nin one binding (NOB1) Zn-ribbon like, putative	-0.484562	5.06164
Tb927.11.10870	32 kDa ER-associated protein (ERAP32)	-0.113586	0.342479		Tb927.11.10870	32 kDa ER-associated protein (ERAP32)	-0.123254	0.380563
Tb927.11.10880	hypothetical protein, conserved	-0.280451	2.69553		Tb927.11.10880	hypothetical protein, conserved	-0.0763925	0.398731
Tb927.11.10890	hypothetical protein, conserved	0.138377	0.781401		Tb927.11.10890	hypothetical protein, conserved	0.0124053	0.0428663
Tb927.11.1090	cytoskeleton assocociated protein, putative	0.482324	0.787802		Tb927.11.1090	cytoskeleton assocociated protein, putative	1.46486	4.5539
Tb927.11.10900	MENG	0.0372785	0.128675		Tb927.11.10900	MENG	0.0369013	0.127247
Tb927.11.10920	hypothetical protein, conserved	-0.11972	0.444552		Tb927.11.10920	hypothetical protein, conserved	-0.0541311	0.168221
Tb927.11.10930	tubulin delta chain (TUBD1)	0.0867786	0.252926		Tb927.11.10930	tubulin delta chain (TUBD1)	-0.118374	0.371918
Tb927.11.10940	hypothetical protein, conserved	0.275618	0.840804		Tb927.11.10940	hypothetical protein, conserved	0.147979	0.361587
Tb927.11.10950	DnaJ domain containing protein, putative	-0.0694565	0.196027		Tb927.11.10950	DnaJ domain containing protein, putative	-0.251637	1.06292
Tb927.11.10960	2OG-Fe(II) oxygenase superfamily, putative	-0.112222	0.468523		Tb927.11.10960	2OG-Fe(II) oxygenase superfamily, putative	-0.035438	0.117217
Tb927.11.10970	RWD domain/Uncharacterized protein family UPF0029, putative	0.0018665	0.00366941		Tb927.11.10970	RWD domain/Uncharacterized protein family UPF0029, putative	0.00818955	0.0250564
Tb927.11.10980	Got1/Sft2-like family, putative	0.173265	0.696144		Tb927.11.10980	Got1/Sft2-like family, putative	0.194859	0.829372
Tb927.11.10990	translation initiation factor 2 subunit, putative	-0.461279	2.16309		Tb927.11.10990	translation initiation factor 2 subunit, putative	-0.339283	1.3331
Tb927.11.1100	calpain, putative	0.2869	0.31471		Tb927.11.1100	calpain, putative	1.25493	2.75276
Tb927.11.11000	Calponin homology (CH) domain containing protein, putative	-0.149912	0.742918		Tb927.11.11000	Calponin homology (CH) domain containing protein, putative	-0.27548	1.85542
Tb927.11.11010	hypothetical protein, conserved	0.0355258	0.103604		Tb927.11.11010	hypothetical protein, conserved	-0.00708864	0.0188325
Tb927.11.11020	hypothetical protein, conserved	-0.100964	0.441024		Tb927.11.11020	hypothetical protein, conserved	0.15151	0.770251
Tb927.11.11030	exosome-associated protein 4 (EAP4)	-0.224775	0.986251		Tb927.11.11030	exosome-associated protein 4 (EAP4)	-0.192025	0.787262
Tb927.11.11040	hypothetical protein, conserved	0.278231	1.41869		Tb927.11.11040	hypothetical protein, conserved	0.371651	2.27214
Tb927.11.11050	hypothetical protein, conserved	0.263263	1.06356		Tb927.11.11050	hypothetical protein, conserved	0.18911	0.661614
Tb927.11.11080	Nucleoporin (TbNup149)	-0.299896	2.36943		Tb927.11.11080	Nucleoporin (TbNup149)	0.0616943	0.255246
Tb927.11.11090	Nucleoporin (TbNup140)	0.0187857	0.0520813		Tb927.11.11090	Nucleoporin (TbNup140)	-0.170283	0.707146
Tb927.11.11100	glucosamine 6-phosphate n-acetyltransferase (GNA1)	-0.00983271	0.0243812		Tb927.11.11100	glucosamine 6-phosphate n-acetyltransferase (GNA1)	0.0151754	0.0392541
Tb927.11.11110	serine/threonine kinase, putative	0.751567	6.08705		Tb927.11.11110	serine/threonine kinase, putative	0.472396	2.71273
[truncated: 5,585 more rows]

## Sheet: VEX1 RNAi and RBP6 +
VEX1 RNAi and RBP6 overexpression
D4					D8
Gene ID	Product Description	FC	Log10		Gene ID	Product Description	FC	Log10
mVSG1954	mVSG1954	1.96728	1.06389		Tb927.7.3810	'Cold-shock' DNA-binding domain containing protein, putative	0.0642244	0.228064
mVSG397	mVSG397	0.788185	0.303339		Tb927.8.7820	'Cold-shock' DNA-binding domain containing protein, putative	-0.0395532	0.020787
mVSG531	mVSG531	0.732999	0.314293		Tb927.4.4520	'Cold-shock' DNA-binding domain containing protein, putative	-0.282823	0.335615
mVSG639	mVSG639	0.869313	0.305927		Tb927.8.2310	(H+)-ATPase G subunit, putative	0.225516	0.86123
mVSG653	mVSG653	0.25376	0.0790831		Tb927.11.15150	1-acyl-sn-glycerol-3-phosphate acyltransferase, putative	-0.14051	0.265037
Tb04.24M18.150	hypothetical protein, conserved	0.113433	0.318134		Tb927.4.360	1,2-Dihydroxy-3-keto-5-methylthiopentene dioxygenase, putative	0.0688363	0.164549
Tb04.3I12.100	hypothetical protein	-0.129521	0.22616		Tb927.11.1560	1,2-Dihydroxy-3-keto-5-methylthiopentene dioxygenase, putative	-0.56749	2.13197
Tb05.30F7.410	hypothetical protein	0.506065	0.206833		Tb927.7.1320	10 kDa heat shock protein, putative (HSP10)	-0.369318	0.465578
Tb06.3A7.270	hypothetical protein, conserved	-0.284839	1.79567		Tb927.11.9530	14-3-3 protein 1 (14-3-3-I)	-0.120862	0.367769
Tb06.3A7.960	hypothetical protein	0.00279023	0.00183589		Tb927.11.6870	14-3-3 protein 2 (14-3-3-II)	0.0437984	0.116203
Tb07.26A24.210	unspecified product	#N/A	#N/A		Tb927.11.16430	18 kDa ER-associated protein (ERAP18)	-0.0777572	0.201675
Tb11.01.2730	hypothetical protein, conserved	#N/A	#N/A		Tb927.10.14530	19S proteasome non-atpase subunit 8 (Rpn8)	-0.0933365	0.419718
Tb11.02.5105	Present in the outer mitochondrial membrane proteome 15 (POMP15)	0.0756513	0.196403		Tb927.8.6060	2-amino-3-ketobutyrate coenzyme A ligase, putative	0.179548	0.183042
Tb11.02.5360	hypothetical protein, conserved	-0.294995	1.06853		Tb927.6.1570	2-hydroxy-3-oxopropionate reductase, putative	0.317146	0.612585
Tb11.02.5370	hypothetical protein, conserved	#N/A	#N/A		Tb927.11.9980	2-oxoglutarate dehydrogenase E1 component, putative	0.276591	0.593627
Tb11.02.5380	exosome complex exonuclease RRP44p homologue (RRP44)	#N/A	#N/A		Tb927.11.1450	2-oxoglutarate dehydrogenase E1 component, putative	0.0561667	0.10125
Tb11.02.5390	mRNA processing protein, putative	-0.258586	1.24108		Tb927.11.11680	2-oxoglutarate dehydrogenase E2 component, putative	0.245627	0.465026
Tb11.02.5400	cystathionine beta-synthase, putative	-0.0285059	0.0570513		Tb927.10.660	2-oxoisovalerate dehydrogenase alpha subunit, putative	0.132998	0.493338
Tb11.02.5410	ubiquitin activating enzyme, putative	-0.0463655	0.0867887		Tb927.10.7930	2,3-bisphosphoglycerate-independent phosphoglycerate mutase (PGAM)	-0.0493046	0.114719
Tb11.02.5420	NADPH-cytochrome p450 reductase, putative (CPR)	-0.308861	1.53102		Tb927.11.11490	2,3-bisphosphoglycerate-independent phosphoglycerate mutase-like protein, putative	#N/A	#N/A
Tb11.02.5430	hypothetical protein, conserved	0.0561515	0.113767		Tb927.7.5540	2,4-dienoyl-coa reductase-like protein	-0.195785	0.651834
Tb11.02.5440	hypothetical protein, conserved	-0.11046	0.509983		Tb927.10.4710	20S proteasome subunit (PSB4)	0.00903845	0.0260151
Tb427.BES10.1	expression site-associated gene 7 (ESAG7) protein, putative	5.79962	14.3204		Tb927.8.5440	24 kDa calflagin (Tb-24)	0.73632	4.63643
Tb427.BES10.10	variant surface glycoprotein (VSG) (VSG 427-19)	#N/A	#N/A		Tb927.3.5520	26S proteasome regulatory non-ATPase subunit (RPN1)	-0.0950725	0.311534
Tb427.BES10.2	expression site-associated gene 6 (ESAG6) protein, putative	2.53495	7.23834		Tb927.11.10960	2OG-Fe(II) oxygenase superfamily, putative	0.212691	0.859611
Tb427.BES10.3	expression site-associated gene 5 (ESAG5) protein, putative	-0.0374505	0.0430847		Tb927.9.5370	2OG-Fe(II) oxygenase superfamily, putative	0.0931687	0.385011
Tb427.BES10.4	expression site-associated gene 3 (ESAG3, pseudogene), putative	#N/A	#N/A		Tb927.5.980	2OG-Fe(II) oxygenase superfamily, putative	0.0851466	0.261617
Tb427.BES10.5	expression site-associated gene 2 (ESAG2) protein, putative	#N/A	#N/A		Tb927.3.950	2OG-Fe(II) oxygenase superfamily, putative	-0.0146792	0.0293418
Tb427.BES10.6	expression site-associated gene 11 (ESAG11, pseudogene), putative	#N/A	#N/A		Tb927.10.6450	2OG-Fe(II) oxygenase superfamily, putative	-0.069569	0.202593
Tb427.BES10.7	expression site-associated gene 1 (ESAG1) protein, putative	#N/A	#N/A		Tb927.7.1530	2OG-Fe(II) oxygenase superfamily, putative	-0.084395	0.145285
Tb427.BES10.8	variant surface glycoprotein (VSG), putative	2.32311	4.33947e-15		Tb927.5.3950	2OG-Fe(II) oxygenase superfamily, putative	-0.103473	0.205151
Tb427.BES10.9	variant surface glycoprotein (VSG, pseudogene), putative	#N/A	#N/A		Tb927.11.11390	2OG-Fe(II) oxygenase superfamily, putative	-0.426613	1.76661
Tb427.BES122.1	expression site-associated gene 7 (ESAG7) protein, putative	10.2015	13.8778		Tb927.9.10580	3-demethylubiquinone-9 3-methyltransferase, putative	-0.0396091	0.130012
Tb427.BES122.10	expression site-associated gene 9 (ESAG9) protein, putative	0.616453	0.692514		Tb927.6.4540	3-hydroxy-3-methylglutaryl-CoA reductase, putative	-0.0436282	0.121156
Tb427.BES122.11	variant surface glycoprotein (VSG) (VSG 427-16)	#N/A	#N/A		Tb927.8.6110	3-hydroxy-3-methylglutaryl-CoA synthase, putative (HMGS)	-0.0635123	0.0816081
Tb427.BES122.2	expression site-associated gene 6 (ESAG6) protein, putative	4.94337	15.0241		Tb927.10.4040	3-keto-dihydrosphingosine reductase	0.457813	4.09691
Tb427.BES122.3	expression site-associated gene 5 (ESAG5, pseudogene), putative	-0.00296931	0		Tb927.10.12240	3-ketoacyl-CoA reductase, putative	-0.127774	0.306482
Tb427.BES122.4	expression site-associated gene 3 (ESAG3, pseudogene), putative	5.04773	1.77257		Tb927.8.2540	3-ketoacyl-CoA thiolase, putative	-0.156017	0.214273
Tb427.BES122.5	expression site-associated gene 4 (ESAG4) protein, putative	0.042145	0.0604328		Tb927.11.6630	3-methylcrotonoyl-CoA carboxylase beta subunit, putative	0.0749658	0.238397
Tb427.BES122.6	expression site-associated gene 8 (ESAG8) protein, putative	#N/A	#N/A		Tb927.8.6970	3-methylcrotonyl-CoA carboxylase alpha subunit, putative	-0.0494217	0.155802
Tb427.BES122.7	expression site-associated gene 3 (ESAG3) protein, putative	#N/A	#N/A		Tb927.8.2480	3-oxo-5-alpha-steroid 4-dehydrogenase-like, putative	-0.106708	0.25371
Tb427.BES122.8	expression site-associated gene 4 (ESAG4) protein, putative	0.32431	0.423312		Tb927.3.1840	3-oxo-5-alpha-steroid 4-dehydrogenase, putative	-0.293551	0.582587
Tb427.BES122.9	variant surface glycoprotein (VSG, atypical), putative	#N/A	#N/A		Tb927.4.4910	3,2-trans-enoyl-CoA isomerase, mitochondrial precursor, putative	#N/A	#N/A
Tb427.BES126.1	expression site-associated gene 10 (ESAG10) protein, putative	5.46514	10.9007		Tb927.3.5630	3,2-trans-enoyl-CoA isomerase, mitochondrial precursor, putative	-0.19048	0.481593
Tb427.BES126.10	expression site-associated gene 2 (ESAG2) protein, putative	#N/A	#N/A		Tb927.8.7530	3,2-trans-enoyl-CoA isomerase, mitochondrial precursor, putative	-0.38922	0.857154
Tb427.BES126.11	expression site-associated gene 11 (ESAG11, pseudogene), putative	#N/A	#N/A		Tb927.3.3070	3', 5'-cyclic nucleotide phosphodiesterase, putative (PDEC)	-0.125425	0.319869
Tb427.BES126.12	expression site-associated gene 1 (ESAG1) protein, putative	#N/A	#N/A		Tb927.3.3340	3', 5'-cyclic nucleotide phosphodiesterase, putative (PDED)	0.391123	0.824591
Tb427.BES126.13	variant surface glycoprotein (VSG, pseudogene), putative	#N/A	#N/A		Tb927.10.13300	30S ribosomal protein S8, putative	-0.0166593	0.0497629
Tb427.BES126.14	expression site-associated gene 3 (ESAG3, pseudogene), putative	#N/A	#N/A		Tb927.11.10870	32 kDa ER-associated protein (ERAP32)	-0.0382563	0.0756211
Tb427.BES126.15	variant surface glycoprotein (VSG) (VSG 427-11)	#N/A	#N/A		Tb927.7.4710	39S mitochondrial ribosomal protein L46, putative	0.0838293	0.314253
Tb427.BES126.2	expression site-associated gene 7 (ESAG7) protein, putative	5.61462	10.3778		Tb927.6.720	40S ribosomal protein L14, putative	0.0696109	0.18702
Tb427.BES126.3	expression site-associated gene 6 (ESAG6) protein, putative	6.31353	13.7231		Tb927.10.5370	40S ribosomal protein S10, putative	0.00467686	0.00962889
Tb427.BES126.4	expression site-associated gene 5 (ESAG5) protein, putative	-0.136962	0.200944		Tb927.1.3180	40S ribosomal protein S11, putative	0.0621307	0.143854
Tb427.BES126.5	expression site-associated gene 3 (ESAG3, pseudogene), putative	#N/A	#N/A		Tb927.11.4290	40S ribosomal protein S12 (RPS12)	-0.126066	0.296701
Tb427.BES126.6	expression site-associated gene 4 (ESAG4) protein, putative	-0.0209729	0.0156686		Tb927.10.8430	40S ribosomal protein S12, putative	0.212205	0.726187
Tb427.BES126.7	expression site-associated gene 8 (ESAG8) protein, putative	2.54424	0.942982		Tb927.2.5910	40S ribosomal protein S13, putative	0.0866253	0.20801
Tb427.BES126.8	expression site-associated gene 8 (ESAG8) protein, putative	#N/A	#N/A		Tb927.10.15120	40S ribosomal protein S13, putative	0.0148639	0.029841
Tb427.BES126.9	expression site-associated gene 3 (ESAG3) protein, putative	#N/A	#N/A		Tb927.6.4980	40S ribosomal protein S14 (RPS14)	0.0150247	0.0302158
Tb427.BES129.1	neomycin phosphotranferase	#N/A	#N/A		Tb927.7.2340	40S ribosomal protein S15, putative	-0.0954903	0.219605
Tb427.BES129.10	expression site-associated gene 3 (ESAG3) protein, putative	#N/A	#N/A		Tb927.11.6140	40S ribosomal protein S15A, putative	-0.0154643	0.0306209
Tb427.BES129.11	expression site-associated gene 2 (ESAG2) protein, putative	#N/A	#N/A		Tb927.7.1040	40S ribosomal protein S16, putative	-0.0470206	0.0966499
Tb427.BES129.12	expression site-associated gene 11 (ESAG11), fragment	#N/A	#N/A		Tb927.11.11820	40S ribosomal protein S17, putative	-0.0475118	0.103697
Tb427.BES129.13	expression site-associated gene 1 (ESAG1) protein, putative	#N/A	#N/A		Tb927.10.5330	40S ribosomal protein S18, putative	0.00891555	0.0182449
Tb427.BES129.14	variant surface glycoprotein (VSG) (VSG 427-9)	2.32239	0.473173		Tb927.10.14600	40S ribosomal protein S2, putative (RPS2)	-0.0197597	0.0381008
Tb427.BES129.2	expression site-associated gene 7 (ESAG7) protein, putative	6.94167	18.2424		Tb927.11.6500	40S ribosomal protein S21, putative	0.220457	0.803414
Tb427.BES129.3	expression site-associated gene 7 (ESAG7) protein, putative	5.99892	12.9069		Tb927.10.1080	40S ribosomal protein S23, putative (RPS23)	0.0669379	0.155478
Tb427.BES129.4	expression site-associated gene 6 (ESAG6) protein, putative	8.80156	22.8057		Tb927.10.7330	40S ribosomal protein S24E, putative	-0.127435	0.374136
Tb427.BES129.5	expression site-associated gene 5 (ESAG5) protein, putative	0.237731	0.332203		Tb927.3.1370	40S ribosomal protein S25, putative	0.0979244	0.261349
Tb427.BES129.6	expression site-associated gene 3 (ESAG3), degenerate	#N/A	#N/A		Tb927.11.9720	40S ribosomal protein S27, putative	-0.00491859	0.00896862
Tb427.BES129.7	expression site-associated gene 4 (ESAG4) protein, putative	2.86212	7.7678		Tb927.9.6070	40S ribosomal protein S3, putative (RPS3)	0.0470843	0.110937
Tb427.BES129.8	expression site-associated gene 12 (ESAG12) protein, putative	0.2219	0.106522		Tb927.10.11540	40S ribosomal protein S3, putative (RPS3)	-0.00321539	0.00704667
Tb427.BES129.9	expression site-associated gene 8 (ESAG8) protein, putative	#N/A	#N/A		Tb927.6.2100	40S ribosomal protein S30, putative	0.217258	0.765665
Tb427.BES134.1	expression site-associated gene 10 (ESAG10) protein, putative	0.424345	1.43802		Tb927.7.230	40S ribosomal protein S33, putative	0.127708	0.390566
Tb427.BES134.2	expression site-associated gene 7 (ESAG7) protein, putative	4.2338	9.06974		Tb927.10.3930	40S ribosomal protein S3A, putative	-0.161109	0.466549
Tb427.BES134.3	expression site-associated gene 6 (ESAG6) protein, putative	4.73213	7.00657		Tb927.11.3590	40S ribosomal protein S4, putative	-0.0729897	0.162459
Tb427.BES134.4	expression site-associated gene 5 (ESAG5) protein, putative	-0.370151	0.770057		Tb927.11.6300	40S ribosomal protein S5, putative	-0.0674617	0.144654
Tb427.BES134.5	expression site-associated gene 3 (ESAG3), fragment	#N/A	#N/A		Tb927.10.190	40S ribosomal protein S6, putative	0.0498556	0.110564
Tb427.BES134.6	variant surface glycoprotein (VSG) (VSG 427-15)	3.43402	2.43676		Tb927.9.15360	40S ribosomal protein S6, putative	-0.165588	0.166416
Tb427.BES15.1	expression site-associated gene 10 (ESAG10) protein, putative	5.12573	9.6494		Tb927.8.6150	40S ribosomal protein S8, putative	0.0280965	0.0619836
Tb427.BES15.10	expression site-associated gene 11 (ESAG11, pseudogene), putative	#N/A	#N/A		Tb927.10.7710	40S ribosomal protein S8, putative	-0.0802974	0.142647
Tb427.BES15.11	expression site-associated gene 1 (ESAG1) protein, putative	#N/A	#N/A		Tb927.10.5610	40S ribosomal protein S9, putative	-0.109201	0.26701
Tb427.BES15.12	variant surface glycoprotein (VSG) (VSG 427-6)	#N/A	#N/A		Tb927.8.1110	40S ribosomal protein S9, putative	-0.120918	0.285075
Tb427.BES15.2	expression site-associated gene 7 (ESAG7) protein, putative	5.60631	9.95243		Tb927.10.560	40S ribosomal proteins S11, putative	0.104179	0.248693
Tb427.BES15.3	expression site-associated gene 6 (ESAG6) protein, putative	6.36666	17.9057		Tb927.8.5460	44 kDa calflagin (Tb-44)	1.08576	6.96964
Tb427.BES15.4	expression site-associated gene 5 (ESAG5) protein, putative	0.0966366	0.117282		Tb927.9.11050	4E-interacting protein, putative	0.276313	0.571124
Tb427.BES15.5	expression site-associated gene 3 (ESAG3), fragment	#N/A	#N/A		Tb927.9.3290	4F5 protein family, putative	0.185694	0.603329
Tb427.BES15.6	expression site-associated gene 4 (ESAG4, pseudogene), putative	#N/A	#N/A		Tb927.8.2990	5-formyltetrahydrofolate cyclo-ligase family, putative	-0.0269919	0.0621537
Tb427.BES15.7	expression site-associated gene 8 (ESAG8) protein, putative	#N/A	#N/A		Tb927.3.4940	5-histidylcysteine sulfoxide synthase, putative	-0.00529067	0.0133749
Tb427.BES15.8	expression site-associated gene 3 (ESAG3) protein, putative	#N/A	#N/A		Tb927.8.2610	5-methyltetrahydropteroyltriglutamate-homocysteine S-methyltransferase, putative	-0.0254063	0.0416497
Tb427.BES15.9	expression site-associated gene 2 (ESAG2) protein, putative	#N/A	#N/A		Tb927.7.4900	5'-3' exoribonuclease A (XRNA)	0.178768	0.309765
Tb427.BES28.1	expression site-associated gene 7 (ESAG7) protein, putative	6.75097	13.3321		Tb927.10.6220	5'-3' exoribonuclease D (XRND)	-0.168972	0.63812
Tb427.BES28.10	expression site-associated gene 3 (ESAG3) protein, putative	0.563782	0.10654		Tb927.4.1070	50S ribosomal protein L13, putative	0.327031	1.43816
Tb427.BES28.11	expression site-associated gene 2 (ESAG2) protein, putative	#N/A	#N/A		Tb927.4.930	50S ribosomal protein L14, putative	-0.0668576	0.220316
Tb427.BES28.12	expression site-associated gene 11 (ESAG11), degenerate	#N/A	#N/A		Tb927.7.3960	50S ribosomal protein L16, putative	0.211647	1.03005
Tb427.BES28.13	expression site-associated gene 1 (ESAG1) protein, putative	#N/A	#N/A		Tb927.8.5860	50S ribosomal protein L17, putative	0.0428093	0.143182
Tb427.BES28.14	variant surface glycoprotein (VSG, pseudogene), putative	#N/A	#N/A		Tb927.5.3360	50S ribosomal protein L2, putative	-0.18391	0.475877
Tb427.BES28.15	variant surface glycoprotein (VSG) (VSG 427-21)	3.70131	0.476555		Tb927.4.750	50S ribosomal protein L7Ae, putative	-0.240017	0.613896
Tb427.BES28.2	expression site-associated gene 7 (ESAG7) protein, putative	5.65752	10.4048		Tb927.11.16990	50S ribosome-binding GTPase, putative	0.185596	0.875431
Tb427.BES28.3	expression site-associated gene 7 (ESAG7) protein, putative	6.27656	15.6454		Tb927.8.2760	50S ribosome-binding GTPase, putative	0.0405245	0.0905982
Tb427.BES28.4	expression site-associated gene 6 (ESAG6) protein, putative	6.58815	15.6676		Tb927.6.2290	50S ribosome-binding GTPase, putative	-0.0680124	0.297588
Tb427.BES28.5	expression site-associated gene 5 (ESAG5) protein, putative	-0.0851306	0.115248		Tb927.7.2630	50S ribosome-binding GTPase, putative	-0.0860805	0.416855
Tb427.BES28.6	expression site-associated gene 3 (ESAG3), degenerate	#N/A	#N/A		Tb927.9.13010	50S ribosome-binding GTPase, putative	-0.10971	0.489195
Tb427.BES28.7	expression site-associated gene 4 (ESAG4) protein, putative	0.211298	0.252177		Tb927.3.2710	6-phosphofructo-2-kinase 1	0.0761549	0.138756
Tb427.BES28.8	expression site-associated gene 12 (ESAG12) protein, putative	-0.466985	0.495676		Tb927.8.1020	6-phosphofructo-2-kinase/fructose-2,6-biphosphatase, putative	0.120837	0.317792
Tb427.BES28.9	expression site-associated gene 8 (ESAG8) protein, putative	#N/A	#N/A		Tb927.7.1610	6-phosphofructo-2-kinase/fructose-2,6-biphosphatase, putative	-0.0210382	0.0387141
Tb427.BES29.1	expression site-associated gene 10 (ESAG10) protein, putative	4.89039	11.2357		Tb927.10.4520	6-phosphofructo-2-kinase/fructose-2,6-bisphosphatas, putative	0.00495741	0.0144572
Tb427.BES29.2	expression site-associated gene 6 (ESAG6) protein, putative	3.69297	14.3062		Tb927.9.12110	6-phosphogluconate dehydrogenase, decarboxylating (gnD)	0.241121	0.812924
Tb427.BES29.3	expression site-associated gene 7 (ESAG7) protein, putative	10.1466	15.426		Tb927.11.6330	6-phosphogluconolactonase (6PGL)	-0.0413376	0.0823106
Tb427.BES29.4	expression site-associated gene 5 (ESAG5) protein, putative	-0.149082	0.227486		Tb927.11.6150	60Kd inner membrane protein, putative	0.0625408	0.17956
Tb427.BES29.5	expression site-associated gene 3 (ESAG3), fragment	#N/A	#N/A		Tb927.9.10050	60Kd inner membrane protein, putative	-0.255694	1.20494
Tb427.BES29.6	expression site-associated gene 2 (ESAG2) protein, putative	3.7011	0.448683		Tb927.11.2060	60S acidic ribosomal protein P0, putative	-0.107438	0.257156
Tb427.BES29.7	expression site-associated gene 11 (ESAG11, pseudogene), putative	#N/A	#N/A		Tb927.10.3370	60S acidic ribosomal protein P2, putative	0.0559234	0.116282
Tb427.BES29.8	expression site-associated gene 1 (ESAG1) protein, putative	#N/A	#N/A		Tb927.6.5120	60S acidic ribosomal protein P2, putative	-0.171176	0.409249
Tb427.BES29.9	variant surface glycoprotein (VSG) (VSG 427-8)	4.45521	2.5452		Tb927.9.5690	60S acidic ribosomal protein, putative	-0.0259213	0.0500055
Tb427.BES40.1	hygromycin resistance protein	#N/A	#N/A		Tb927.5.1820	60S acidic ribosomal protein, putative	-0.084195	0.178901
Tb427.BES40.10	expression site-associated gene 3 (ESAG3) protein, putative	3.84492	3.45611		Tb927.10.10010	60S acidic ribosomal protein, putative	-0.631991	1.32121
Tb427.BES40.11	expression site-associated gene 12 (ESAG12) protein, putative	#N/A	#N/A		Tb927.9.8420	60S ribosomal protein L10, putative	0.0235899	0.0497797
Tb427.BES40.12	hypothetical protein	#N/A	#N/A		Tb927.9.8070	60S ribosomal protein L10, putative (QM)	0.0565799	0.130251
Tb427.BES40.13	expression site-associated gene 4 (ESAG4) protein, putative	1.55298	1.93511		Tb927.10.13500	60S ribosomal protein L10a	0.0819371	0.204782
Tb427.BES40.14	expression site-associated gene 8 (ESAG8) protein, putative	#N/A	#N/A		Tb927.11.9710	60S ribosomal protein L10a, putative (RPL10A)	0.0626237	0.152168
Tb427.BES40.15	expression site-associated gene 8 (ESAG8) protein, putative	#N/A	#N/A		Tb927.9.7590	60S ribosomal protein L11, putative	0.0365924	0.085107
Tb427.BES40.16	expression site-associated gene 3 (ESAG3) protein, putative	#N/A	#N/A		Tb927.9.14000	60S ribosomal protein L12, putative	0.185837	0.447407
Tb427.BES40.17	hypothetical protein	6.40958	3.73143		Tb927.8.6030	60S ribosomal protein L12, putative	0.0182161	0.0359728
Tb427.BES40.18	expression site-associated gene 2 (ESAG2) protein, putative	#N/A	#N/A		Tb927.3.3310	60S ribosomal protein L13, putative	0.0416394	0.0989832
Tb427.BES40.19	expression site-associated gene 11 (ESAG11, pseudogene), putative	#N/A	#N/A		Tb927.5.1610	60S ribosomal protein L13a, putative	0.0555676	0.123918
Tb427.BES40.2	expression site-associated gene 7 (ESAG7) protein, putative	7.27378	16.9587		Tb927.4.3550	60S ribosomal protein L13a, putative	0.0510221	0.119874
Tb427.BES40.20	expression site-associated gene 1 (ESAG1) protein, putative	#N/A	#N/A		Tb927.11.11230	60S ribosomal protein L14, putative	0.0457416	0.117327
Tb427.BES40.21	variant surface glycoprotein (VSG, psuedogene), fragment	#N/A	#N/A		Tb927.11.4820	60S ribosomal protein L17, putative	0.138125	0.419307
Tb427.BES40.22	variant surface glycoprotein (VSG) (VSG 427-2)	2.7166	0.67333		Tb927.10.14580	60S ribosomal protein L17, putative	0.124628	0.328901
Tb427.BES40.3	expression site-associated gene 6 (ESAG6) protein, putative	6.63349	12.135		Tb927.11.4300	60S ribosomal protein L18, putative (RPL18)	-0.0962909	0.234045
Tb427.BES40.4	expression site-associated gene 5 (ESAG5, pseudogene), putative	#N/A	#N/A		Tb927.10.9880	60S ribosomal protein L18, putative (TbL18LP)	0.0634574	0.160522
Tb427.BES40.5	expression site-associated gene 3 (ESAG3), degenerate	#N/A	#N/A		Tb927.10.3840	60S ribosomal protein L18a, putative	0.127467	0.369955
Tb427.BES40.6	hypothetical protein	4.7808	5.61995		Tb927.7.5000	60S ribosomal protein L19, putative	0.000530585	0.000896161
Tb427.BES40.7	expression site-associated gene 4 (ESAG4) protein, putative	1.74967	4.90409		Tb927.11.16280	60S ribosomal protein L2, putative	-0.127231	0.306703
Tb427.BES40.8	hypothetical protein	-0.481722	0.606912		Tb927.5.1110	60S ribosomal protein L2, putative	-0.267033	0.798813
Tb427.BES40.9	expression site-associated gene 8 (ESAG8) protein, putative	#N/A	#N/A		Tb927.10.9800	60S ribosomal protein L22	0.0809648	0.198726
Tb427.BES51.1	expression site-associated gene 10 (ESAG10) protein, putative	6.25727	13.4845		Tb927.11.10160	60S ribosomal protein L22, putative	0.171806	0.597732
Tb427.BES51.10	expression site-associated gene 11 (ESAG11, pseudogene), putative	#N/A	#N/A		Tb927.9.11380	60S ribosomal protein L23, putative	0.0309255	0.0683814
Tb427.BES51.11	expression site-associated gene 1 (ESAG1) protein, putative	0.42764	0.378887		Tb927.7.5170	60S ribosomal protein L23a	-0.0193053	0.0416432
Tb427.BES51.12	variant surface glycoprotein (VSG) (VSG 427-13)	3.70677	0.489245		Tb927.10.5460	60S ribosomal protein L24, putative	-0.030827	0.0634927
Tb427.BES51.2	expression site-associated gene 7 (ESAG7) protein, putative	5.71274	21.6097		Tb927.11.6360	60S ribosomal protein L24, putative	-0.23424	0.809307
Tb427.BES51.3	expression site-associated gene 6 (ESAG6) protein, putative	6.38802	26.5456		Tb927.9.14370	60S ribosomal protein L26, putative	0.132317	0.446635
Tb427.BES51.4	expression site-associated gene 5 (ESAG5) protein, putative	0.174744	0.272014		Tb927.8.6180	60S ribosomal protein L26, putative	0.0185094	0.04273
Tb427.BES51.5	expression site-associated gene 3 (ESAG3, pseudogene), putative	#N/A	#N/A		Tb927.11.15880	60S ribosomal protein L27, putative	0.0176681	0.0387379
Tb427.BES51.6	expression site-associated gene 4 (ESAG4, pseudogene), putative	0.0738523	0.157341		Tb927.9.11490	60S ribosomal protein L27a (RPL27A)	0.115854	0.335322
Tb427.BES51.7	expression site-associated gene 8 (ESAG8) protein, putative	#N/A	#N/A		Tb927.11.6180	60S ribosomal protein L28, putative	0.0687556	0.18027
Tb427.BES51.8	expression site-associated gene 3 (ESAG3, pseudogene), putative	#N/A	#N/A		Tb927.10.4110	60S ribosomal protein L30 (RPL30)	0.00184735	0.00365466
Tb427.BES51.9	expression site-associated gene 2 (ESAG2) protein, putative	2.97497	2.73891		Tb927.9.15420	60S ribosomal protein L32	0.113988	0.110285
Tb427.BES56.1	expression site-associated gene 10 (ESAG10) protein, putative	5.66909	10.0676		Tb927.10.270	60S ribosomal protein L32, putative	0.125403	0.265436
Tb427.BES56.10	expression site-associated gene 2 (ESAG2) protein, putative	#N/A	#N/A		Tb927.10.12680	60S ribosomal protein L34, putative	0.0820734	0.218181
Tb427.BES56.11	expression site-associated gene 11 (ESAG11, pseudogene), putative	#N/A	#N/A		Tb927.11.9730	60S ribosomal protein L34, putative	0.0286563	0.0651097
Tb427.BES56.12	expression site-associated gene 1 (ESAG1) protein, putative	#N/A	#N/A		Tb927.9.1810	60S ribosomal protein L35, putative	0.0963851	0.239482
Tb427.BES56.13	variant surfave glycoprotein (VSG) (VSG 427-17)	#N/A	#N/A		Tb927.4.2180	60S ribosomal protein L35a, putative	0.0984828	0.248136
Tb427.BES56.2	expression site-associated gene 6 (ESAG6) protein, putative	3.42186	12.4871		Tb927.9.9210	60S ribosomal protein L37, putative	0.0221015	0.0419309
Tb427.BES56.3	expression site-associated gene 7 (ESAG7) protein, putative	5.52662	19.8891		Tb927.11.3000	60S ribosomal protein L37, putative	-0.131696	0.322908
Tb427.BES56.4	expression site-associated gene 5 (ESAG5) protein, putative	-0.193753	0.270616		Tb927.10.220	60S ribosomal protein L37a, putative	-0.00812732	0.0154304
Tb427.BES56.5	expression site-associated gene 3 (ESAG3, pseudogene), putative	#N/A	#N/A		Tb927.9.2020	60S ribosomal protein L38, putative	0.302421	1.07447
Tb427.BES56.6	expression site-associated gene 4 (ESAG4) protein, putative	1.26283	1.70107		Tb927.8.5260	60S ribosomal protein L39, putative	0.119282	0.333042
Tb427.BES56.7	expression site-associated gene 8 (ESAG8) protein, putative	#N/A	#N/A		Tb927.3.5050	60S ribosomal protein L4	7.85127e-05	0.000134844
Tb427.BES56.8	expression site-associated gene 8 (ESAG8) protein, putative	#N/A	#N/A		Tb927.11.3230	60S ribosomal protein L44	0.411681	1.78645
Tb427.BES56.9	expression site-associated gene 3 (ESAG3, pseudogene), putative	#N/A	#N/A		Tb927.2.6090	60S ribosomal protein L44 (RPL44)	0.333968	0.834678
Tb427.BES64.1	expression site-associated gene 7 (ESAG7) protein, putative	3.47684	3.53324		Tb927.10.11390	60S ribosomal protein L6, putative	0.110123	0.284807
Tb427.BES64.2	variant surface glycoprotein (VSG) (VSG 427-14)	2.36142	1.65491		Tb927.7.1730	60S ribosomal protein L7, putative	-0.168039	0.288073
Tb427.BES65.1	expression site-associated gene 6 (ESAG6) protein, putative	3.85455	9.31644		Tb927.10.13730	60S ribosomal protein L7, putative	-0.183723	0.429416
Tb427.BES65.10	expression site-associated gene 11 (ESAG11, pseudogene), putative	#N/A	#N/A		Tb927.8.1330	60S ribosomal protein L7a, putative	-0.0155479	0.0313295
Tb427.BES65.11	expression site-associated gene 1 (ESAG1) protein, putative	#N/A	#N/A		Tb927.6.4690	60S ribosomal protein L9, putative	0.134331	0.344178
Tb427.BES65.12	expression site-associated gene 3 (ESAG3), degenerate	#N/A	#N/A		Tb927.10.1100	60S ribosomal protein L9, putative	0.00876602	0.0201935
Tb427.BES65.13	variant surface glycoprotein (VSG) (VSG 427-3)	#N/A	#N/A		Tb927.7.4550	60S ribosomal protein-like	0.164265	0.472058
Tb427.BES65.2	expression site-associated gene 6 (ESAG6) protein, putative	3.99015	9.39009		Tb927.10.6370	60S ribosomal proteins L37, putative	0.0522694	0.114972
Tb427.BES65.3	expression site-associated gene 5 (ESAG5) protein, putative	-0.284526	0.458542		Tb927.10.3280	60S ribosomal proteins L38, putative	0.242838	0.942698
Tb427.BES65.4	expression site-associated gene 3 (ESAG3), degenerate	#N/A	#N/A		Tb927.9.12200	60S ribosomal subunit protein L31, putative	0.168112	0.488671
Tb427.BES65.5	expression site-associated gene 4 (ESAG4) protein, putative	0.544014	0.815069		Tb927.5.1410	64 kDa invariant surface glycoprotein (ISG64)	2.38243	2.02981
Tb427.BES65.6	expression site-associated gene 12 (ESAG12), putative	-0.135806	0.10361		Tb927.2.3270	65 kDa invariant surface glycoprotein	1.62335	1.36622
Tb427.BES65.7	expression site-associated gene 8 (ESAG8) protein, putative	#N/A	#N/A		Tb927.11.1470	65 kDa invariant surface glycoprotein-like protein	-0.377681	0.61219
Tb427.BES65.8	expression site-associated gene 3 (ESAG3), putative	#N/A	#N/A		Tb927.3.4290	73 kDa paraflagellar rod protein (PFR1-1)	0.552837	3.21944
Tb427.BES65.9	expression site-associated gene 2 (ESAG2) protein, putative	#N/A	#N/A		Tb927.5.350	75 kDa invariant surface glycoprotein, putative (ISG75)	0.758684	1.30276
Tb427.BES98.1	expression site-associated gene 7 (ESAG7) protein, putative	5.61001	13.2595		Tb927.4.2480	8-oxoguanine DNA glycosylase, putative	-0.215657	0.967137
Tb427.BES98.10	expression site-associated gene 11 (ESAG11, pseudogene), putative	#N/A	#N/A		Tb927.10.8850	A distinct subfamily of CDD/CDA-like deaminases, putative	0.0757318	0.279731
Tb427.BES98.11	expression site-associated gene 1 (ESAG1) protein, putative	#N/A	#N/A		Tb927.11.11440	A/G-specific adenine glycosylase, putative	0.141548	0.468406
Tb427.BES98.12	variant surface glycoprotein (VSG) (VSG 427-18)	3.70148	0.497397		Tb927.9.2030	AAA ATPase domain containing protein, putative	-0.215367	0.736021
Tb427.BES98.2	expression site-associated gene 6 (ESAG6) protein, putative	6.7473	21.5899		Tb927.3.1440	AAA ATPase, putative	0.0267602	0.0769101
Tb427.BES98.3	expression site-associated gene 5 (ESAG5) protein, putative	0.463987	0.84503		Tb927.11.6350	AAA ATPase, putative	-0.0341623	0.0977446
Tb427.BES98.4	expression site-associated gene 3 (ESAG3), degenerate	#N/A	#N/A		Tb927.11.4940	AAA ATPase, putative	-0.109749	0.453785
Tb427.BES98.5	expression site-associated gene 4 (ESAG4) protein, putative	2.1828	4.12369		Tb927.11.13360	AAA ATPase, putative	-0.536958	3.49417
Tb427.BES98.6	hypothetical protein	-0.102867	0.0608925		Tb927.5.2890	AAA domain (dynein-related subfamily)/von Willebrand factor type A domain containing protein, putative	#N/A	#N/A
Tb427.BES98.7	expression site-associated gene 8 (ESAG8) protein, putative	#N/A	#N/A		Tb927.10.8780	AAA domain containing protein, putative	0.199876	0.919925
Tb427.BES98.8	expression site-associated gene 3 (ESAG3, pseudogene), putative	#N/A	#N/A		Tb927.4.1600	AAA domain containing protein, putative	0.103157	0.285519
Tb427.BES98.9	expression site-associated gene 2 (ESAG2) protein, putative	0.849035	0		Tb927.10.9290	AAA domain containing protein, putative	-0.0964608	0.210713
Tb927.1.10	hypothetical protein	#N/A	#N/A		Tb927.3.4620	AAA domain containing protein, putative	-0.172257	0.672867
Tb927.1.1000	developmentally regulated phosphoprotein	0.121051	0.586161		Tb927.6.3210	AAA domain containing protein, putative	-0.272447	0.535327
Tb927.1.1010	E3 ubiquitin-protein ligase KCMF1, putative	0.373152	1.5066		Tb927.11.9080	AARP2CN (NUC121) domain/Protein of unknown function (DUF663), putative	-0.526727	1.32125
Tb927.1.1020	leucine-rich repeat-containing protein	0.22094	0.677869		Tb927.1.1700	AATF protein, putative	-0.468897	0.907413
Tb927.1.1030	leucine-rich repeat protein (LRRP), putative	0.0829363	0.293642		Tb927.10.15530	ABC transport system ATP-binding protein, putative	-0.19152	0.780223
Tb927.1.1040	hypothetical protein, unlikely	#N/A	#N/A		Tb927.2.5410	ABC transporter family-like protein	-0.0830668	0.160841
Tb927.1.1050	Metallo-dependent phosphatase-like domain-containing protein	0.0749809	0.231624		Tb927.11.16930	ABC transporter of the mitochondrion, putative (ABCB7)	-0.077348	0.198773
Tb927.1.1060	Cell cycle checkpoint protein RAD1-like, putative	0.263183	1.06569		Tb927.11.6120	ABC transporter, putative	0.281426	0.356862
Tb927.1.1080	TFIIH basal transcription factor subunit (TSP1)	0.320564	2.01246		Tb927.10.7700	ABC transporter, putative	0.224715	0.96704
Tb927.1.110	hypothetical protein, conserved	0.538879	1.29482		Tb927.10.3170	ABC transporter, putative	0.165085	0.603539
Tb927.1.1100	conserved protein, unknown function	0.264232	1.76099		Tb927.6.2810	ABC transporter, putative	0.0510301	0.115983
Tb927.1.1120	ribosomal RNA-processing protein 8, putative (RRP8)	0.12252	0.385386		Tb927.9.6310	ABC transporter, putative	0.0331862	0.0779501
Tb927.1.1130	glycerol-3-phosphate dehydrogenase (FAD-dependent), putative	0.0967678	0.260422		Tb927.8.2380	ABC transporter, putative	-0.0704438	0.18249
Tb927.1.1140	Transmembrane protein 231, putative	0.0221013	0.0494527		Tb927.2.6130	ABC transporter, putative	-0.115262	0.339542
Tb927.1.1150	zeta tubulin	0.19147	0.595603		Tb927.1.4420	ABC transporter, putative	-0.153199	0.445403
Tb927.1.1160	kinetoplast ribosomal PPR-repeat containing protein 3 (KRIPP3)	0.123868	0.528963		Tb927.3.3730	ABC transporter, putative	-0.217506	0.409125
Tb927.1.1170	DNA-directed RNA polymerase 2, RPB12 subunit (RPB12)	0.0161935	0.0417037		Tb927.8.4000	ABC1 family, putative	#N/A	#N/A
Tb927.1.1200	SSU ribosomal protein, mitochondrial (MRPS15)	-0.0212187	0.0652693		Tb927.5.3420	ABC1 family, putative	0.274435	1.02815
Tb927.1.1210	conserved protein, unknown function	-0.060677	0.104222		Tb927.10.8730	ABC1 family, putative	-0.0991635	0.161693
Tb927.1.1220	RWD domain-containing protein	0.141776	0.516193		Tb927.10.9900	ABC1 protein, putative	-0.318738	2.48861
Tb927.1.1230	chaperone protein DNAj, putative	0.0597105	0.187751		Tb927.10.11940	ABC1 protein, putative	-0.576129	2.86725
Tb927.1.1240	cytidine triphosphate synthase, putative	-0.0549938	0.130046		Tb927.8.7100	acetyl-CoA carboxylase	0.112722	0.253762
Tb927.1.1270	homocysteine S-methyltransferase, putative	0.357451	1.20959		Tb927.8.2520	acetyl-CoA synthetase, putative	-0.195886	0.476153
Tb927.1.1300	hypothetical transmembrane protein, conserved	0.109427	0.257403		Tb927.8.1910	acetylornithine deacetylase, putative (ArgE)	0.407547	3.29616
Tb927.1.1310	transmembrane protein, conserved	-0.0123753	0.0407709		Tb927.10.12830	acetyltransferase, putative	#N/A	#N/A
Tb927.1.1330	Mitochondrial Editosome-like Complex TUTase (MEAT1)	-0.0597227	0.199696		Tb927.5.2280	acetyltransferase, putative	-0.0470061	0.107373
Tb927.1.1340	Quinonprotein alcohol dehydrogenase-like protein, putative	0.031657	0.0977164		Tb927.10.8310	acetyltransferase, putative	-0.199042	0.457161
Tb927.1.1350	kinesin heavy chain, putative	0.0134328	0.0296227		Tb927.1.4490	acetyltransferase, putative	-0.279791	0.71644
Tb927.1.1370	rRNA biogenesis protein, putative	-0.224632	0.358114		Tb927.10.7020	acid phosphatase, putative (AP)	#N/A	#N/A
Tb927.1.1380	serine/threonine protein phosphatase 2A regulatory subunit, putative	0.172305	0.19993		Tb927.5.610	acidic phosphatase, putative	0.15532	0.244166
Tb927.1.1390	hypothetical protein, conserved	0.0998747	0.250201		Tb927.5.630	acidic phosphatase, putative	0.00379335	0.00359568
Tb927.1.1400	Overproducer of inositol protein 10 homolog, putative	0.261519	0.862037		Tb927.9.3280	acidocalcisomal exopolyphosphatase	-0.119157	0.362259
Tb927.1.1420	conserved protein, unknown function	-0.0706043	0.197119		Tb927.11.7060	acidocalcisomal pyrophosphatase	0.181107	1.00636
Tb927.1.1470	conserved protein, unknown function	0.349622	0.398999		Tb927.11.7080	acidocalcisomal pyrophosphatase	0.067749	0.293428
Tb927.1.1500	conserved protein, unknown function	-0.19718	0.136926		Tb927.10.14000	aconitase (ACO)	1.30536	5.63575
Tb927.1.1530	protein kinase, putative	0.037449	0.0651065		Tb927.9.8850	actin A	-0.337385	1.76683
Tb927.1.1540	Tubulin/FtsZ family, putative	-0.172959	0.458867		Tb927.10.15800	actin related protein 2, putative	-0.0847163	0.278199
Tb927.1.1550	tubulin-tyrosine ligase, putative	-0.0839245	0.39042		Tb927.9.5350	actin related protein 3, putative	-0.230649	0.901269
Tb927.1.1560	vesicular-fusion protein nsf, putative	-0.140489	0.589219		Tb927.10.2000	actin-like protein, putative	#N/A	#N/A
Tb927.1.1580	cytochrome c oxidase assembly factor, putative	-0.0649331	0.158967		Tb927.11.10110	actin-like protein, putative	0.319296	1.51799
Tb927.1.1600	pseudouridine synthase TruD, putative	-0.372117	1.22586		Tb927.3.3020	actin-like protein, putative	-0.0753126	0.215467
Tb927.1.1610	hypothetical protein, conserved	-0.265008	1.39377		Tb927.10.13190	actin-related protein 2/3 complex subunit 1, putative (ARPC1)	0.0558468	0.141365
Tb927.1.1620	ATP-dependent DEAD/H RNA helicase, putative	-0.324588	1.12576		Tb927.9.5440	actin, putative	0.29761	1.35364
Tb927.1.1630	transcription elongation factor 1 homolog (ELOF1)	-0.199841	0.468443		Tb927.4.980	actin, putative	-0.294038	1.68288
Tb927.1.1640	hypothetical protein, conserved	-0.213266	0.846633		Tb927.11.3880	actin, putative (TRYPARP)	-0.0930098	0.441091
Tb927.1.1660	ESCO acetyltransferase domain-containing protein	-0.11053	0.233121		Tb927.10.13710	Activator of Hsp90 ATPase, N-terminal/Activator of Hsp90 ATPase homolog 1-like protein, putative	-0.119336	0.466588
Tb927.1.1670	ARM-like helical domain-containing protein	-0.221558	1.23081		Tb927.3.860	Acyl carrier protein, mitochondrial (ACP)	0.107713	0.202592
Tb927.1.1680	Transcription elongation factor 1 domain-containing protein	-0.430573	2.26588		Tb927.11.3520	Acyl CoA binding protein, putative	-0.213091	0.736949
Tb927.1.1690	Mitochondrial protein 90 (KREN1)	-0.241511	1.16599		Tb927.9.11900	acyl transferase-like protein	0.0786203	0.339928
Tb927.1.1700	AATF protein, putative	-0.317854	0.528682		Tb927.11.12830	acyl-CoA binding protein, putative	-0.412625	3.39235
Tb927.1.1710	transmembrane protein, conserved	-0.153748	0.647339		Tb927.4.2010	acyl-CoA binding protein, putative (ACBP)	0.11085	0.230954
Tb927.1.1720	cyclophilin 15, putative	-0.0565227	0.163329		Tb927.8.1420	acyl-CoA dehydrogenase, mitochondrial precursor, putative	-0.0474283	0.129003
Tb927.1.1730	conserved protein, unknown function	-0.317354	2.37221		Tb927.11.11780	acyl-CoA dehydrogenase, putative	0.0715921	0.250551
Tb927.1.1740	hypothetical protein	0.376444	0.508926		Tb927.2.5020	acyl-CoA oxidase, putative	-0.126628	0.614476
Tb927.1.1750	conserved protein, unknown function	0.180372	0.468965		Tb927.3.4260	Acyl-coenzyme A thioesterase, putative	0.195404	0.71616
Tb927.1.1760	hypothetical transmembrane protein	0.0318749	0.0548847		Tb927.3.2030	acylphosphatase, putative	#N/A	#N/A
Tb927.1.1770	glutaredoxin, putative	-0.356794	1.66322		Tb927.3.3360	acyltransferase, putative	-0.160939	0.563016
Tb927.1.1790	hypothetical PIN domain-containing protein, conserved	0.0735141	0.221178		Tb927.3.4820	acyltransferase, putative	-0.489595	1.89503
Tb927.1.1820	hypothetical PIN domain-containing protein	-0.128627	0.365271		Tb927.10.8040	adaptin complex 1 subunit, putative (BAD1)	-0.096455	0.372915
Tb927.1.1840	conserved protein, unknown function	-0.0522029	0.075747		Tb927.5.3610	adaptor complex protein (AP) 3 delta subunit 1, putative	-0.0842457	0.385296
Tb927.1.1850	hypothetical protein, conserved	0.0953531	0.17446		Tb927.7.1790	Adenine phosphoribosyltransferase, putative	0.00192573	0.00159945
Tb927.1.1880	WD40 repeat-containing protein	-0.181874	0.633584		Tb927.7.1780	Adenine phosphoribosyltransferase, putative	-0.35205	0.630154
Tb927.1.1890	Replication Factor C Subunit 1-related protein	-0.170341	0.933044		Tb927.7.4480	adenosine 5'-monophosphoramidase, putative	0.775178	4.89366
Tb927.1.1910	MORN repeat-containing protein	-0.135017	0.560574		Tb927.10.10810	adenosine deaminase-like protein	-0.0923195	0.328669
Tb927.1.1920	conserved protein, unknown function	-0.00796402	0.0177227		Tb927.6.2300	adenosine kinase, putative	-0.597005	3.64302
Tb927.1.1930	phosphatidylinositol 3-kinase, putative	0.049541	0.064973		Tb927.9.7180	adenosine monophosphate deaminase, putative	-0.0993224	0.388462
Tb927.1.1960	chaperone protein DNAj, putative	-0.203499	0.66336		Tb927.2.6150	adenosine transporter 2 (TbNT2/927)	-0.0802339	0.0497051
Tb927.1.1980	Protein transport protein yif1, putative	-0.32307	2.46975		Tb927.2.6240	adenosine transporter 2 (TbNT5)	#N/A	#N/A
Tb927.1.1990	Pre-mRNA-splicing factor 38, putative	-0.296524	1.17505		Tb927.2.6200	adenosine transporter 2, putative (TbNT3)	0.946229	0.727847
Tb927.1.2020	hypothetical protein, unlikely	#N/A	#N/A		Tb927.2.6220	adenosine transporter 2, putative (TbNT4)	1.97535	1.34966
Tb927.1.2040	expression site-associated gene 2 (ESAG2) protein, putative	2.40162	3.14079		Tb927.3.590	adenosine transporter, putative	1.83526	5.0225
Tb927.1.2100	cysteine peptidase, Clan CA, family C2, putative (CALP1.1)	-0.0740343	0.146004		Tb927.9.8450	adenylate kinase (ADKG)	0.475207	3.00295
Tb927.1.2110	Calpain-like protein 1.2 (CALP1.2)	0.648308	1.32247		Tb927.10.830	adenylate kinase, putative	0.293731	1.13606
Tb927.1.2120	Calpain-like protein CALP1.3 (CALP1.3)	0.272887	0.861432		Tb927.10.2540	adenylate kinase, putative	-0.209356	0.916066
Tb927.1.2150	calpain-like cysteine peptidase, Clan CA, family C2	0.610981	0.90968		Tb927.10.2530	adenylate kinase, putative	-0.263511	0.884108
Tb927.1.2160	calpain-like protein fragment, putative	0.684597	1.04628		Tb927.10.5760	adenylate kinase, putative	-0.298868	1.01772
Tb927.1.2190	Raptor N-terminal CASPase like domain containing protein, putative	0.143395	0.298797		Tb927.2.5660	adenylate kinase, putative (ADKA)	0.0196352	0.0422724
Tb927.1.2200	zinc finger protein family member, putative (ZC3H4)	0.20831	0.352841		Tb927.5.3970	adenylate kinase, putative (ADKE)	0.0199322	0.0624467
Tb927.1.2210	nucleosome assembly protein (NAP), putative	-0.0284656	0.0562398		Tb927.10.16140	Adenylate/guanylate cyclase, putative	-0.0855908	0.2215
Tb927.1.2230	calpain-like protein fragment, putative	0.41878	1.60825		Tb927.9.7550	adenylosuccinate lyase, putative (ADSL)	0.297834	1.14976
Tb927.1.2260	calpain-like protein fragment, putative	0.367253	1.16527		Tb927.11.3650	adenylosuccinate synthetase, putative	-0.256378	0.825524
Tb927.1.2310	hypothetical protein	0.217809	0.516551		Tb927.10.9250	adenylyl cyclase-associated protein, putative	0.0927823	0.327801
Tb927.1.2320	hypothetical protein, conserved	0.358612	1.23993		Tb927.10.9300	adiponectin receptor protein 1	-0.316517	2.16426
Tb927.1.2330	beta tubulin	-0.187964	0.387054		Tb927.6.2270	AdoMet dependent proline di-methyltransferase, putative	-0.289169	0.81757
Tb927.1.2340	alpha tubulin	-0.139741	0.263951		Tb927.9.2060	ADP-ribosylation factor family, putative	0.170521	0.667463
Tb927.1.2420	hypothetical protein	-0.19547	0.421971		Tb927.10.9670	ADP-ribosylation factor family, putative	-0.0850171	0.374207
Tb927.1.2430	histone H3, putative	0.121041	0.214195		Tb927.11.14460	ADP-ribosylation factor GTPase activating protein 1, putative	0.0504546	0.145969
Tb927.1.2570	coatomer beta subunit (beta-coP)	0.0232311	0.0663472		Tb927.11.9470	ADP-ribosylation factor GTPase activating protein, putative	0.14098	0.31068
Tb927.1.2580	RNasePH-like protein (EAP1)	-0.108131	0.35801		Tb927.9.15490	ADP-ribosylation factor GTPase activating protein, putative	0.0306758	0.0293192
Tb927.1.2600	pumilio/PUF RNA binding protein 9 (PUF9)	0.27754	0.392496		Tb927.11.9180	ADP-ribosylation factor GTPase activating protein, putative (Cnt-b5)	-0.0617067	0.236631
Tb927.1.2640	hypothetical protein, conserved	0.34285	0.838068		Tb927.10.4250	ADP-ribosylation factor-like 2, arl2 (ARL2)	0.31523	1.21814
Tb927.1.2670	axoneme central apparatus protein (PF16)	0.055298	0.156796		Tb927.10.8580	ADP-ribosylation factor-like protein	-0.0443076	0.155081
Tb927.1.270	hypothetical protein	0.275532	0.508229		Tb927.3.3450	ADP-ribosylation factor-like protein 3, putative (arl3)	0.00181177	0.00220632
Tb927.1.2700	hypothetical protein, conserved	-0.183291	0.596879		Tb927.9.7230	ADP-ribosylation factor-like protein, putative (ARL1B)	-0.0689176	0.188921
Tb927.1.2710	hypothetical protein, conserved	0.122907	0.261564		Tb927.8.5060	ADP-ribosylation factor, putative	0.232716	0.860757
Tb927.1.2730	hypothetical protein, conserved	0.0641303	0.226286		Tb927.10.5230	ADP-ribosylation factor, putative	-0.0043476	0.00904615
Tb927.1.2740	lipase-like protein, putative	0.0619417	0.191881		Tb927.9.7650	ADP-ribosylation factor, putative	-0.11593	0.448687
Tb927.1.2750	hypothetical protein, conserved	-0.149933	0.436625		Tb927.6.3650	ADP-ribosylation factor, putative	-0.180059	0.50247
Tb927.1.2760	hypothetical protein	-0.127421	0.201561		Tb927.9.13650	ADP-ribosylation factor, putative	-0.19856	0.820639
Tb927.1.2770	hypothetical protein, conserved	-0.228238	0.71936		Tb927.7.6230	ADP-ribosylation factor, putative (ARF3)	-0.172517	0.554571
Tb927.1.2780	hypothetical protein	0.820258	1.24316		Tb927.11.11870	ADP-ribosylglycohydrolase, putative	-0.150915	0.561045
Tb927.1.280	Protein of unknown function (DUF1181), putative	0.0931008	0.0750848		Tb927.4.4980	adrenodoxin precursor, putative	0.191858	0.38719
Tb927.1.2820	pteridine transporter, putative	0.421281	0.723931		Tb927.3.2440	AGC family serine/threonine kinase, putative	0.0309665	0.0634077
Tb927.1.290	leucine-rich repeat protein (LRRP), putative	0.147375	0.260804		Tb927.3.2690	AGC/RSK family serine/threonine kinase, putative	-0.0850276	0.206521
Tb927.1.2970	hypothetical protein, conserved	-0.0409064	0.110618		Tb927.8.2020	agmatinase, putative	0.0764848	0.299429
Tb927.1.2980	hypothetical protein, conserved	0.113612	0.489227		Tb927.11.13890	AKAP7 2'5' RNA ligase-like domain containing protein, putative	-0.146725	0.646138
Tb927.1.2985	ER protein Pkr1, putative	-0.0339366	0.077447		Tb927.8.3610	AKAP7 2'5' RNA ligase-like domain containing protein, putative	-0.347787	1.24602
Tb927.1.2990	PPR repeat family, putative	0.165051	0.76188		Tb927.1.3950	alanine aminotransferase (ALAT)	0.369288	1.14075
Tb927.1.30	hypothetical protein	#N/A	#N/A		Tb927.5.1280	alanine racemase, putative	-0.251197	1.15491
Tb927.1.3000	amidohydrolase, putative	-0.0428617	0.17346		Tb927.6.700	alanyl-tRNA synthetase, putative	0.0708064	0.173562
Tb927.1.3010	mRNA processing protein, putative	0.120161	0.465349		Tb927.11.4460	ALBA-Domain Protein (ALBA1)	0.373402	0.791477
Tb927.1.3030	KREL2 (KREL2)	-0.0250591	0.0618443		Tb927.11.4450	ALBA-Domain Protein (ALBA2)	0.57932	2.54325
Tb927.1.3040	hypothetical protein, conserved	0.00230849	0.00319101		Tb927.4.2040	ALBA-Domain Protein (ALBA3)	0.264525	0.547635
Tb927.1.3050	tRNA (Uracil-5-)-methyltransferase, putative	-0.0498102	0.115809		Tb927.4.2030	ALBA-Domain Protein (ALBA4)	0.0361926	0.104976
Tb927.1.3070	hypothetical protein, conserved	0.0754008	0.249121		Tb927.8.7770	aldehyde dehydrogenase family, putative	-0.0190967	0.0498168
Tb927.1.3110	soluble N-ethylmaleimide sensitive factor (NSF) attachment protein, putative	0.193517	0.924427		Tb927.6.3050	aldehyde dehydrogenase family, putative	-0.0617817	0.160687
Tb927.1.3120	cysteine peptidase, Clan CD, family C50, putative	0.243963	1.46566		Tb927.10.6190	aldehyde dehydrogenase, putative (ALDH)	-0.163642	0.51568
Tb927.1.3130	protein kinase, putative	0.191182	0.761074		Tb927.6.4210	aldehyde dehydrogenase, putative (ALDH)	-0.295021	1.80403
Tb927.1.3150	hypothetical protein, conserved	0.0512316	0.129111		Tb927.2.5180	aldo-keto reductase, putative	0.203542	0.86942
Tb927.1.3170	CHORD, putative	0.0038076	0.00851577		Tb927.11.5360	aldo/keto reductase, putative	-0.0174852	0.0474453
Tb927.1.3180	40S ribosomal protein S11, putative	-0.0295461	0.0636338		Tb927.4.1360	aldose 1-epimerase, putative	0.239356	0.400916
Tb927.1.3200	Suppressor of G2 allele of SKP1, putative	-0.158219	0.568023		Tb927.6.1500	alkyl-dihydroxyacetone phosphate synthase (DHAP)	-0.210256	0.46471
Tb927.1.3220	TBC1 domain family member 20/GTPase, putative	0.0789399	0.232233		Tb927.4.460	Alkylated DNA repair protein (alkB homolog), putative	-0.0536973	0.160034
Tb927.1.3230	cell division cycle protein, putative	-0.0567351	0.201657		Tb927.1.2340	alpha tubulin	-0.0437128	0.0707475
Tb927.1.3250	Domain of unknown function (DUF4456), putative	0.178935	0.873834		Tb927.9.9200	alpha-1,2-mannosyltransferase, putative	-0.214196	1.29078
Tb927.1.3260	hypothetical protein, conserved	-0.106238	0.39501		Tb927.3.1400	alpha-tubulin N-acetyltransferase, putative	0.12584	0.383045
Tb927.1.3270	hypothetical protein, conserved	-0.0473628	0.172161		Tb927.11.14160	Alpha/beta hydrolase family, putative	0.293314	1.61343
Tb927.1.3280	septum formation protein MAF homologue, putative	-0.0125113	0.033571		Tb927.8.2110	Alpha/beta hydrolase family, putative	0.0913514	0.318606
Tb927.1.3290	hypothetical protein, conserved	-0.0600503	0.185356		Tb927.6.1810	Alpha/beta hydrolase family, putative	0.0581477	0.154109
Tb927.1.3300	zinc-binding phosphatase, putative	0.119426	0.300249		Tb927.7.340	Alpha/beta hydrolase family, putative	0.0347661	0.0795169
Tb927.1.3310	hypothetical protein, conserved	0.0138152	0.0423862		Tb927.5.2750	Alpha/beta hydrolase family, putative	-0.116669	0.338355
Tb927.1.3320	leucine-rich repeat protein (LRRP), putative	-0.27822	0.318496		Tb927.4.600	Alpha/beta hydrolase family, putative	-0.117956	0.340639
Tb927.1.3350	hypothetical protein	-0.1954	0.0404476		Tb927.7.6800	Alpha/beta hydrolase family, putative	-0.156449	0.627525
Tb927.1.3390	Eukaryotic protein of unknown function (DUF866), putative	-0.109161	0.144122		Tb927.11.3690	Alpha/beta hydrolase family, putative	-0.324131	1.27055
Tb927.1.3400	hypothetical protein, conserved	-0.21426	1.35577		Tb927.9.12980	Alpha/beta hydrolase family, putative	-0.400639	1.78335
Tb927.1.3410	hypothetical protein, conserved	#N/A	#N/A		Tb927.10.9760	alternative oxidase	-0.316405	1.19292
Tb927.1.3450	hypothetical protein, conserved	-0.0163912	0.0435175		Tb927.10.7090	Alternative oxidase, mitochondrial (AOX)	-0.833533	1.46156
Tb927.1.3550	hypothetical protein	0.853101	1.05952		Tb927.4.3520	Amastin surface glycoprotein, putative	0.511793	3.78928
Tb927.1.3560	WW domain containing protein, putative	0.551998	2.97562		Tb927.4.3500	Amastin surface glycoprotein, putative	0.310565	1.35955
Tb927.1.3610	hypothetical protein	#N/A	#N/A		Tb927.11.8450	Amastin surface glycoprotein, putative	-0.167714	0.56968
Tb927.1.370	leucine-rich repeat protein (LRRP), putative	#N/A	#N/A		Tb927.11.8460	amastin-like protein	-0.416788	1.96601
Tb927.1.3730	hypothetical protein	#N/A	#N/A		Tb927.8.5080	amidase, putative	0.0456797	0.113537
Tb927.1.3800	Present in the outer mitochondrial membrane proteome 18 (POMP18)	0.138459	0.208705		Tb927.8.2410	amidase, putative	-0.208468	0.811037
Tb927.1.3810	hypothetical protein, conserved	0.108465	0.321549		Tb927.4.1300	amidinotransferase, putative	0.163049	0.374835
Tb927.1.3820	ATP synthase subunit, putative	0.00793089	0.0200645		Tb927.1.3000	amidohydrolase, putative	-0.137351	0.764994
Tb927.1.3830	glucose-6-phosphate isomerase, glycosomal (PGI)	0.237634	0.494915		Tb927.8.5450	amino acid permease 24 (AAT6)	-0.0948104	0.158181
Tb927.1.3840	hypothetical protein, conserved	0.359501	1.32237		Tb927.10.6500	amino acid permease, putative	-0.0756307	0.134141
Tb927.1.3860	hypothetical protein, conserved	0.12518	0.485377		Tb927.11.6680	amino acid permease/transporter, putative	0.526382	3.00005
Tb927.1.3880	Fusaric acid resistance protein-like, putative	0.0335469	0.114057		Tb927.10.5780	amino acid tansporter, putative	-0.0832441	0.273237
Tb927.1.3890	hypothetical protein	-0.222918	0.654382		Tb927.8.7610	amino acid transporter 1, putative (AATP1)	0.901718	3.3418
Tb927.1.3910	TPR repeat, putative	-0.0253869	0.0773027		Tb927.4.4820	amino acid transporter 10, putative (AATP10)	-0.348848	1.02428
Tb927.1.3940	hypothetical protein, conserved	0.0946561	0.426537		Tb927.4.4860	amino acid transporter 8, putative (AATP8)	-0.451372	1.05157
Tb927.1.3950	alanine aminotransferase (ALAT)	0.199314	0.478835		Tb927.8.8290	amino acid transporter AATP5	0.506523	2.7885
Tb927.1.40	hypothetical protein	#N/A	#N/A		Tb927.11.15960	amino acid transporter, putative	1.57542	3.61532
Tb927.1.400	hypothetical protein, conserved	0.0510213	0.0583487		Tb927.8.7740	amino acid transporter, putative	0.403248	1.33637
Tb927.1.4010	primase 2	0.253007	0.498504		Tb927.8.8300	amino acid transporter, putative	0.390995	0.600929
Tb927.1.4020	hypothetical protein	0.5535	0.968067		Tb927.8.7700	amino acid transporter, putative	-0.0882546	0.332523
Tb927.1.4040	hypothetical protein, conserved	0.202678	0.592183		Tb927.11.15950	amino acid transporter, putative	-0.148236	0.471331
Tb927.1.4050	protein phosphatase with EF-Hand domains (PPEF)	0.134333	0.471367		Tb927.4.3930	amino acid transporter, putative	-0.192307	0.853472
Tb927.1.4100	cytochrome oxidase subunit IV (COXIV)	0.198776	0.618313		Tb927.8.8220	amino acid transporter, putative	-0.205544	0.79693
Tb927.1.4140	Protein of unknown function (DUF1448), putative	0.30272	1.14404		Tb927.4.4870	amino acid transporter, putative	-0.232845	0.788101
Tb927.1.4160	hypothetical protein, conserved	-0.313466	1.77405		Tb927.4.3990	amino acid transporter, putative	-0.281176	0.693381
Tb927.1.4180	leucine-rich repeat protein (LRRP), putative	0.187302	0.676984		Tb927.10.9850	amino acid transporter, putative	-0.327078	2.33646
Tb927.1.4220	Ydr279p protein family (RNase H2 complex component), putative	#N/A	#N/A		Tb927.8.7600	amino acid transporter, putative	-0.428197	0.995816
Tb927.1.4230	hypothetical protein, conserved	0.263557	1.02129		Tb927.4.4020	amino acid transporter, putative	-0.551321	2.27867
Tb927.1.4250	hypothetical protein, conserved	0.101786	0.453272		Tb927.4.4730	amino acid transporter, putative (AATP11)	0.328347	0.585376
Tb927.1.4280	hypothetical protein, conserved	0.176139	0.406912		Tb927.8.4700	amino acid transporter, putative (AATP6)	-0.248494	0.751864
Tb927.1.4300	chaperone protein DNAj, putative	0.573707	1.4496		Tb927.10.1250	Aminoacyl-tRNA editing domain containing protein, putative	-0.245606	0.790594
Tb927.1.4310	hypothetical protein, conserved	0.149183	0.235619		Tb927.11.9670	aminomethyltransferase, mitochondrial, putative (GCV)	0.169833	0.635667
Tb927.1.4340	hypothetical protein, conserved	0.167583	0.589276		Tb927.9.13490	aminopeptidase P, putative	-0.142546	0.398827
Tb927.1.4370	Putative integral membrane protein conserved region (DUF2404), putative	0.0183572	0.067507		Tb927.3.2090	aminopeptidase P1, putative	-0.275729	1.58382
Tb927.1.4380	Putative integral membrane protein conserved region (DUF2404), putative	-0.221998	1.27704		Tb927.11.3570	aminopeptidase, putative	0.111131	0.368159
Tb927.1.4400	hypothetical protein, conserved	0.286263	1.09241		Tb927.11.6590	aminopeptidase, putative	-0.0220268	0.0327898
Tb927.1.4410	hypothetical protein, conserved	0.00529326	0.0111794		Tb927.8.7520	aminopeptidase, putative	-0.0599951	0.225106
Tb927.1.4420	ABC transporter, putative	-0.0873721	0.221394		Tb927.11.2470	aminopeptidase, putative	-0.120448	0.382409
Tb927.1.4440	unspecified product	#N/A	#N/A		Tb927.4.2240	Aminotransferase class IV, putative	0.390004	2.17031
Tb927.1.4450	Ion channel/Calcium-activated BK potassium channel alpha subunit, putative	0.0163051	0.0426597		Tb927.10.5520	AmmeMemoRadiSam system protein B, putative	0.000589336	0.000202091
Tb927.1.4470	hypothetical protein, conserved	-0.15732	0.612982		Tb927.9.9740	AMP deaminase, putative	0.0370329	0.145259
Tb927.1.4480	WD repeat and HMG-box DNA-binding protein, putative	-0.0647463	0.197446		Tb927.11.15750	AMP deaminase, putative	-0.0489528	0.173118
Tb927.1.4490	acetyltransferase, putative	-0.208127	0.479884		Tb927.11.3850	AMP deaminase, putative	-0.478467	3.16084
Tb927.1.4500	SNARE associated Golgi protein, putative	-0.225704	1.10212		Tb927.10.3700	AMP-activated protein kinase, gamma regulatory subunit (AMPKG)	0.00627819	0.00603015
Tb927.1.4520	Zinc finger, C3HC4 type (RING finger), putative	-0.0905619	0.148503		Tb927.6.2010	AMP-binding enzyme, putative	0.111947	0.33577
Tb927.1.4540	cyclin-like F-box protein (CFB1A)	0.225497	0.38587		Tb927.10.12970	AN1-like zinc finger, putative	0.319908	1.27376
Tb927.1.4620	unspecified product	#N/A	#N/A		Tb927.10.15690	anaphase promoting complex, subunit 10-like protein	0.18519	0.620982
Tb927.1.4650	cyclin-like F-box protein 2 (CFB2)	-0.141898	0.130788		Tb927.10.10330	Anaphase-promoting complex, cyclosome, subunit 3/TPR repeat, putative	-0.174647	0.935962
Tb927.1.4680	hypothetical protein, conserved	-0.151522	0.466138		Tb927.11.12360	ankyrin repeat protein, putative	0.281767	0.860292
Tb927.1.4690	arginine N-methyltransferase (PRMT1)	-0.407257	1.63754		Tb927.9.13100	ankyrin repeat protein, putative	0.219235	0.964831
Tb927.1.470	Protein of unknown function (DUF1181), putative	0.581741	0.80721		Tb927.6.4610	Ankyrin repeats (3 copies), putative	0.259175	0.837978
Tb927.1.4700	hypothetical protein, conserved	-0.0602462	0.154746		Tb927.3.4040	Ankyrin repeats (3 copies), putative	0.243151	1.21799
Tb927.1.4710	hypothetical protein, conserved	-0.361418	0.875494		Tb927.9.8990	Ankyrin repeats (3 copies), putative	0.189405	0.749015
Tb927.1.4720	SET domain containing protein, putative	-0.325316	0.992134		Tb927.3.5120	Ankyrin repeats (3 copies), putative	0.175648	0.82241
Tb927.1.4730	Ribonuclease H2 non-catalytic subunit (Ylr154p-like), putative	-0.193832	0.746057		Tb927.3.880	Ankyrin repeats (3 copies), putative	0.0356836	0.0911993
Tb927.1.4740	FAM91 N-terminus/FAM91 C-terminus, putative	0.0439811	0.117302		Tb927.10.4060	Ankyrin repeats (3 copies), putative	0.00820338	0.0172451
Tb927.1.4760	Vacuolar sorting protein 39 domain 1/Vacuolar sorting protein 39 domain 2, putative	-0.112333	0.469197		Tb927.11.8100	Ankyrin repeats (3 copies), putative	-0.0457397	0.132488
Tb927.1.4780	serine peptidase, Clan SC, Family S9D	-0.212901	0.915053		Tb927.10.15430	Ankyrin repeats (3 copies), putative	-0.0668621	0.206376
Tb927.1.480	leucine-rich repeat protein (LRRP), putative	0.297409	0.673646		Tb927.7.7250	Ankyrin repeats (3 copies), putative	-0.0860671	0.221842
Tb927.1.4800	hypothetical protein, conserved	0.0191353	0.055721		Tb927.10.3470	Ankyrin repeats (3 copies), putative	-0.218896	1.02045
Tb927.1.4830	phospholipase A1 (PLA1)	-0.374839	2.00548		Tb927.11.14410	Ankyrin repeats (3 copies), putative	-0.367643	2.0825
Tb927.1.4890	expression site-associated gene 2 (ESAG2) protein, putative	2.37445	1.90209		Tb927.2.2360	Ankyrin repeats (3 copies)/Zinc finger, C3HC4 type (RING finger), putative	-0.222054	0.662306
Tb927.1.490	hypothetical protein	-0.0190798	0.00955492		Tb927.10.4720	Ankyrin repeats (many copies), putative	-0.0752142	0.294683
Tb927.1.4900	expression site-associated gene 11 (ESAG11) protein, putative	3.22029	3.80102		Tb927.8.5760	Ankyrin repeats (many copies)/Alpha/beta hydrolase family, putative	-0.0617471	0.148542
Tb927.1.4920	hypothetical protein	0.559867	0.101524		Tb927.3.5060	Ankyrin repeats (many copies)/Ankyrin repeats (3 copies), putative	0.207922	1.1108
Tb927.1.4970	hypothetical protein	0.206121	0.30329		Tb927.9.15400	ankyrin-repeat protein, putative	-0.0989832	0.151249
Tb927.1.5000	hypothetical protein, conserved	0.264253	1.09385		Tb927.4.1170	ankyrin, putative	0.536365	2.47538
Tb927.1.5030	leucine-rich repeat protein (LRRP), putative	0.328831	1.7953		Tb927.1.630	anti-silencing protein ASF 1 like protein, putative	0.172714	0.549811
Tb927.1.5100	expression site-associated gene 2 (ESAG2) protein, putative	1.756	1.60378		Tb927.4.2070	antigenic protein, putative	0.140897	0.303008
Tb927.1.5110	expression site-associated gene 11 (ESAG11) protein, putative	2.37175	2.36856		Tb927.11.10650	AP-3 complex subunit beta (AP3B)	0.0246643	0.0810093
Tb927.1.5180	hypothetical protein	2.49824	1.92785		Tb927.4.2020	AP-3 complex subunit mu, putative (AP3M)	-0.0492782	0.178789
Tb927.1.5220	expression site-associated gene 9 (ESAG9) protein, putative	#N/A	#N/A		Tb927.10.14260	AP-4 complex subunit sigma-1, putative	0.00120736	0.00104677
Tb927.1.5240	expression site-associated gene 1 (ESAG1) protein, putative	4.45317	1.75532		Tb927.6.1170	Aph-1 protein, putative	-0.33588	1.79792
Tb927.1.5250	hypothetical protein	#N/A	#N/A		Tb927.8.5510	apurinic/apyrimidinic endonuclease, putative	0.155871	0.476655
Tb927.1.5260	hypothetical protein	#N/A	#N/A		Tb927.6.1520	Aquaglyceroporin 1 (AQP1)	-0.078818	0.12715
Tb927.1.530	hypothetical protein, conserved	#N/A	#N/A		Tb927.10.14170	aquaglyceroporin 2 (AQP2)	-0.129051	0.323136
Tb927.1.540	DNA-directed RNA polymerase III, putative (RPC128)	-0.0590321	0.144228		Tb927.10.14160	Aquaglyceroporin 3 (AQP3)	-0.053142	0.0803606
Tb927.1.560	WD domain, G-beta repeat, putative	-0.131431	0.284726		Tb927.10.11030	Archaic translocase of outer membrane 11 kDa subunit (ATOM11)	-0.388317	1.46517
Tb927.1.570	Histone-lysine N-methyltransferase, H3 lysine-76 specific (DOT1B)	-0.122874	0.243268		Tb927.8.4380	Archaic translocase of outer membrane 12 kDa subunit (ATOM12)	-0.207211	0.422436
Tb927.1.580	phosphate-repressible phosphate permease, putative	0.334159	0.612903		Tb927.11.5600	Archaic Translocase of outer membrane 14 kDa subunit (ATOM14)	-0.199021	0.444841
Tb927.1.600	phosphate-repressible phosphate permease, putative	0.149419	0.286043		Tb927.9.9660	Archaic translocase outer mitochondrial membrane 40 (ATOM40)	-0.190398	0.445809
Tb927.1.610	hypothetical protein, conserved	0.316276	1.87252		Tb927.11.7780	Archaic translocase outer mitochondrial membrane 46 kDa subunit (ATOM46)	-0.412317	0.905819
Tb927.1.630	anti-silencing protein ASF 1 like protein, putative	0.095819	0.257843		Tb927.10.13650	ARF-like 2-binding protein, putative	-0.165586	0.61051
Tb927.1.640	BRCA2	0.156796	0.594162		Tb927.1.4690	arginine N-methyltransferase (PRMT1)	-0.626306	3.30634
Tb927.1.650	conserved protein, unknown function	-0.0853582	0.217532		Tb927.10.3560	arginine N-methyltransferase, putative	-0.257883	0.602491
Tb927.1.670	conserved protein, unknown function	-0.0229496	0.0505322		Tb927.5.3960	arginine N-methyltransferase, type I (PRMT6)	-0.212661	1.01333
Tb927.1.690	hypothetical protein, conserved	0.239326	1.34736		Tb927.10.640	arginine N-methyltransferase, type II (PRMT5)	-0.179062	0.567329
Tb927.1.700	phosphoglycerate kinase (PGKC)	0.0304823	0.0494948		Tb927.7.5490	arginine N-methyltransferase, type III (PRMT7)	-0.487402	1.05621
Tb927.1.710	phosphoglycerate kinase (PGKB)	0.1932	0.288964		Tb927.11.1990	arginyl-tRNA synthetase, putative	-0.28113	0.624137
Tb927.1.720	phosphoglycerate kinase (PGKA)	0.165027	0.587592		Tb927.10.10850	argonaute-like protein (AGO1)	-0.100527	0.337653
Tb927.1.730	NADH-ubiquinone oxidoreductase complex I subunit, putative	0.0377259	0.0972459		Tb927.1.1670	ARM-like helical domain-containing protein	-0.268814	1.6543
Tb927.1.740	phosphatidylinositol-4-phosphate 5-kinase related	0.0222295	0.0550189		Tb927.10.14320	Armadillo/beta-catenin-like repeat, putative	-0.0516297	0.21237
Tb927.1.750	Metal-binding domain-containing protein	0.191799	0.706765		Tb927.10.10600	ARP2/3 complex 16kDa subunit, putative	0.657065	1.72432
Tb927.1.760	wd40 repeat domain-containing protein	0.27372	1.72695		Tb927.2.2900	ARP2/3 complex subunit, putative	0.103873	0.347648
Tb927.1.780	leucine-rich repeat-containing protein	0.237888	1.01562		Tb927.10.4540	ARP2/3 complex subunit, putative	0.0462882	0.0934686
Tb927.1.790	hypothetical transmembrane protein, conserved	0.138047	0.518756		Tb927.8.4410	ARP2/3 complex subunit, putative	0.02598	0.0468727
Tb927.1.820	kelch domain-containing protein	0.239479	1.03843		Tb927.3.2480	Arv1-like family, putative	-0.276947	1.08659
Tb927.1.830	hypothetical protein, conserved	#N/A	#N/A		Tb927.8.5890	ASF1 like histone chaperone, putative	0.242974	1.37677
Tb927.1.840	transmembrane protein, putative	0.238413	0.962624		Tb927.3.4060	asparagine synthase, putative	-0.123942	0.463888
Tb927.1.860	transmembrane protein, putative	0.0975028	0.309447		Tb927.7.1110	asparagine synthetase a, putative	-0.534078	1.99553
Tb927.1.870	deoxyhypusine synthase, putative	-0.0143303	0.0312934		Tb927.2.4720	Asparagine-linked glycosylation protein 12 (ALG12)	-0.639609	4.76443
Tb927.1.880	Midasin, putative (MDN1)	-0.0305891	0.0487949		Tb927.4.2310	asparaginyl-tRNA synthetase, putative	-0.215669	0.345453
Tb927.1.890	hypothetical protein, conserved	0.0299665	0.0568613		Tb927.10.3660	aspartate aminotransferase	-0.575228	1.41988
Tb927.1.990	Enkuring domain-containig protein	0.351127	1.72657		Tb927.11.5090	aspartate aminotransferase, mitochondrial	-0.256091	0.649532
Tb927.10.1000	hypothetical protein	-0.674439	1.70667		Tb927.5.3820	aspartate carbamoyltransferase, putative	-0.270814	0.732148
Tb927.10.10000	hypothetical protein, conserved	0.282511	0.557055		Tb927.3.4910	aspartic peptidase, clan AD, family A22B, putative	0.0579283	0.215444
Tb927.10.10010	60S acidic ribosomal protein, putative	-0.527877	1.01041		Tb927.3.3410	aspartyl aminopeptidase, putative	0.120315	0.617271
Tb927.10.10020	Vacuolar sorting protein 9 (VPS9) domain containing protein, putative	-0.112761	0.399099		Tb927.10.1260	aspartyl-tRNA synthetase, putative	-0.117172	0.401086
Tb927.10.10030	hypothetical protein, conserved	-0.325233	0.992438		Tb927.6.1880	aspartyl-tRNA synthetase, putative	-0.222859	0.976448
Tb927.10.10050	hypothetical protein, conserved	-0.137003	0.516338		Tb927.10.14770	Associated kinase of Tb14-3-3 (AKB1)	0.0984432	0.482046
Tb927.10.10070	hypothetical protein, conserved	-0.109642	0.196484		Tb927.7.3320	ATG12/APG12, putative (ATG12)	-0.163408	0.715693
Tb927.10.10080	hypothetical protein, conserved	-0.0894207	0.2001		Tb927.11.6960	ATG16/SAP18/CVT11/APG16, putative (ATG16)	0.0661362	0.205727
Tb927.10.10090	hypothetical protein, conserved	-0.0398048	0.130576		Tb927.7.5900	ATG8/AUT7/APG8/PAZ2, putative (ATG8.1)	0.0344609	0.0516589
Tb927.10.1010	hypothetical protein	-0.00565137	0		Tb927.7.5910	ATG8/AUT7/APG8/PAZ2, putative (ATG8.2)	0.188896	0.69661
Tb927.10.10100	hypothetical protein, conserved	0.120211	0.453122		Tb927.4.2720	ATP dependent DEAD-box helicase (RH)	-0.257722	0.891469
Tb927.10.10110	PIG-P, putative	0.0223705	0.0499788		Tb927.7.7420	ATP synthase alpha chain, mitochondrial precursor (ATPF1A)	0.151311	0.243622
Tb927.10.10120	hypothetical protein, conserved	0.0470661	0.171433		Tb927.10.180	ATP synthase F1 subunit gamma protein, putative (ATPF1G)	0.162425	0.309938
Tb927.10.10130	mitochondrial RNA binding complex 1 subunit (MRB10130)	0.0447437	0.186725		Tb927.11.2680	ATP synthase regulation protein NCA2, putative	-0.248302	0.594088
Tb927.10.10140	paraflagellar rod component, putative (PFC19)	-0.196225	0.822276		Tb927.3.1380	ATP synthase subunit beta, mitochondrial (ATPB)	-0.105085	0.146782
Tb927.10.10150	hypothetical protein, conserved	1.23746	12.9237		Tb927.11.8130	ATP synthase subunit H, putative	-0.0218928	0.0480758
Tb927.10.10160	pentatricopeptide repeat domain containing protein, putative	0.79482	8.2121		Tb927.1.3820	ATP synthase subunit, putative	0.0603603	0.200962
Tb927.10.10170	predicted WD40 repeat protein	1.23695	21.903		Tb927.6.4990	ATP synthase, epsilon chain, putative	0.143633	0.337041
Tb927.10.10180	Miro-like protein, putative	0.98161	11.3492		Tb927.10.730	ATP synthase, putative	0.123271	0.59579
Tb927.10.10190	hypothetical protein, conserved	1.13156	13.7573		Tb927.11.9420	ATP synthase, putative	0.042017	0.138889
Tb927.10.1020	hypothetical protein	-0.454308	0.143075		Tb927.10.7360	ATP-binding cassette protein, putative	-0.16198	0.455479
Tb927.10.10200	hypothetical protein, conserved	1.8022	18.3664		Tb927.10.1630	atp-binding cassette sub-family e member 1 (ABCE1)	-0.285554	0.790714
Tb927.10.10210	procyclin-associated gene 4 (PAG4) protein (PAG4)	6.39854	13.8712		Tb927.10.10880	ATP-binding cassette sub-family F member 1, putative (ABCF1)	-0.00999546	0.0265494
Tb927.10.10220	procyclin-associated gene 2 (PAG2) protein (PAG2)	5.94433	13.8275		Tb927.11.360	ATP-binding protein, putative	-0.60362	1.75907
Tb927.10.10230	procyclin-associated gene 5 (PAG5) protein (PAG5)	5.09413	9.32133		Tb927.3.3270	ATP-dependent 6-phosphofructokinase, glycosomal (PFK)	-0.248367	0.372268
Tb927.10.10240	procyclin-associated gene 1 (PAG1) protein (PAG1)	4.89873	10.2559		Tb927.8.3580	ATP-dependent chaperone, putative	-0.21256	0.746763
Tb927.10.10250	EP2 procyclin (EP2)	1.2191	2.46404		Tb927.2.3030	ATP-dependent Clp protease subunit, heat shock protein 78 (HSP78), putative	-0.0140468	0.0248297
Tb927.10.10260	EP1 procyclin (EP1)	0.231855	0.408368		Tb927.9.4680	ATP-dependent DEAD box helicase, putative	-0.61327	1.77146
Tb927.10.10270	hypothetical protein	0.290702	0.34642		Tb927.6.3580	ATP-dependent DEAD/H DNA helicase recQ, putative	-0.173013	0.471419
Tb927.10.10280	microtubule-associated protein, putative	-0.137874	0.267587		Tb927.8.6690	ATP-dependent DEAD/H DNA helicase recQ, putative	-0.315186	2.36354
Tb927.10.10290	hypothetical protein, conserved	-0.194327	0.79572		Tb927.10.6630	ATP-dependent DEAD/H RNA helicase HEL64, putative (HEL64)	-0.279251	0.385184
Tb927.10.1030	serine peptidase, Clan SC, Family S10 (CBP1)	-0.0566294	0.183104		Tb927.5.3600	ATP-dependent DEAD/H RNA helicase, putative	#N/A	#N/A
Tb927.10.10300	hypothetical protein, conserved	-0.0504714	0.195856		Tb927.7.2970	ATP-dependent DEAD/H RNA helicase, putative	0.114932	0.428414
Tb927.10.10310	hypothetical protein, conserved	0.10429	0.443497		Tb927.11.13810	ATP-dependent DEAD/H RNA helicase, putative	0.0592358	0.208146
Tb927.10.10320	dynein light chain Tctex-type, putative	-0.144512	0.531885		Tb927.7.7300	ATP-dependent DEAD/H RNA helicase, putative	0.0559989	0.212233
Tb927.10.10330	Anaphase-promoting complex, cyclosome, subunit 3/TPR repeat, putative	-0.123131	0.574341		Tb927.11.7070	ATP-dependent DEAD/H RNA helicase, putative	0.0441467	0.16632
Tb927.10.10340	structural maintenance of chromosome 2, putative (SMC2)	0.0195955	0.0556671		Tb927.10.6290	ATP-dependent DEAD/H RNA helicase, putative	-0.0347015	0.125021
Tb927.10.10350	protein kinase, putative	-0.0514198	0.128098		Tb927.3.2600	ATP-dependent DEAD/H RNA helicase, putative	-0.037998	0.100666
Tb927.10.10380	ATP-dependent DEAD/H RNA helicase, putative	-0.164428	0.801629		Tb927.10.10380	ATP-dependent DEAD/H RNA helicase, putative	-0.0446006	0.152831
Tb927.10.10390	trypanothione reductase	-0.272467	1.08348		Tb927.10.1720	ATP-dependent DEAD/H RNA helicase, putative	-0.150629	0.267894
Tb927.10.10400	hypothetical protein, conserved	-0.113537	0.484672		Tb927.10.14550	ATP-dependent DEAD/H RNA helicase, putative	-0.1515	0.18998
Tb927.10.10410	DNA replication licensing factor MCM8, putative	-0.155291	0.410538		Tb927.5.4270	ATP-dependent DEAD/H RNA helicase, putative	-0.18851	0.503401
Tb927.10.10420	monothiol glutaredoxin, putative	-0.177981	0.609411		Tb927.10.6260	ATP-dependent DEAD/H RNA helicase, putative	-0.232937	0.729613
Tb927.10.10430	hypothetical protein, conserved	-0.153019	0.368906		Tb927.5.1560	ATP-dependent DEAD/H RNA helicase, putative	-0.254395	0.443172
Tb927.10.10440	mitochondrial carrier protein (MCP8)	-0.436217	1.74486		Tb927.8.3830	ATP-dependent DEAD/H RNA helicase, putative	-0.280337	1.49705
Tb927.10.10460	histone H2B, putative	-0.134004	0.201754		Tb927.3.620	ATP-dependent DEAD/H RNA helicase, putative	-0.300867	0.791355
Tb927.10.10590	histone H2B, putative	-0.137189	0.200764		Tb927.9.10960	ATP-dependent DEAD/H RNA helicase, putative	-0.315813	0.888484
Tb927.10.1060	T-complex protein 1, delta subunit, putative (TCP-1-delta)	-0.139627	0.354775		Tb927.11.16570	ATP-dependent DEAD/H RNA helicase, putative	-0.316596	1.7674
Tb927.10.10600	ARP2/3 complex 16kDa subunit, putative	-0.0416769	0.0485789		Tb927.11.4980	ATP-dependent DEAD/H RNA helicase, putative	-0.33451	1.41897
Tb927.10.10610	protein tyrosine phosphatase, putative	-0.416	0.529646		Tb927.4.2630	ATP-dependent DEAD/H RNA helicase, putative	-0.344588	0.704464
Tb927.10.10620	hypothetical protein, conserved	0.0973228	0.397789		Tb927.10.7080	ATP-dependent DEAD/H RNA helicase, putative	-0.416994	2.63478
Tb927.10.10630	hypothetical protein, conserved	0.224755	0.858272		Tb927.1.1620	ATP-dependent DEAD/H RNA helicase, putative	-0.477943	2.04991
Tb927.10.10640	hypothetical protein, conserved	-0.035978	0.078931		Tb927.10.9780	ATP-dependent DEAD/H RNA helicase, putative	-0.537235	1.65221
Tb927.10.10650	iron-containing hydrogenase, putative	0.033803	0.11187		Tb927.11.15460	ATP-dependent DEAD/H RNA helicase, putative	-0.543144	2.15783
Tb927.10.10660	hypothetical protein, unlikely	#N/A	#N/A		Tb927.8.1510	ATP-dependent DEAD/H RNA helicase, putative (DBP2.1)	-0.388909	2.11522
Tb927.10.10670	kinetoplastid-specific dual specificity phosphatase, putative	0.325892	0.879478		Tb927.9.12510	ATP-dependent DEAD/H RNA helicase, putative (DED1)	-0.0883386	0.199291
Tb927.10.10680	hypothetical protein, conserved	0.053732	0.162592		Tb927.6.740	ATP-dependent DEAH-box RNA helicase, putative	-0.237165	1.53706
Tb927.10.10690	CEP19-like protein, putative	-0.0707845	0.183858		Tb927.4.3020	ATP-dependent DEAH-box RNA helicase, putative	-0.25341	1.16681
Tb927.10.1070	cdc2-related kinase 1, putative (CRK1)	0.0599045	0.195532		Tb927.11.14630	ATP-dependent DNA DEAD/DEAH box helicase, putative	-0.285045	0.873808
Tb927.10.10700	splicing factor Prp31	-0.17337	0.673235		Tb927.11.12600	ATP-dependent DNA helicase, putative	0.106561	0.45736
Tb927.10.10710	hypothetical protein, conserved	-0.00346139	0.00693179		Tb927.11.13380	ATP-dependent helicase, putative	-0.0910971	0.345388
Tb927.10.10720	Tetraspanin family, putative	0.0208437	0.0528391		Tb927.5.1520	ATP-dependent protease ATPase subunit HslU1 (HslU1)	-0.0645838	0.168697
Tb927.10.10730	RNA Interference Factor 5 (RIF5)	-0.145492	0.663107		Tb927.11.12230	ATP-dependent protease ATPase subunit HslU2 (HslU2)	0.0323349	0.104257
Tb927.10.10740	hypothetical protein, conserved	-0.0273724	0.0889242		Tb927.4.1990	ATP-dependent RNA and DNA helicase, mitochondrial, putative (SVU3)	0.0525013	0.169819
Tb927.10.10750	metallo-peptidase, Clan MC, Family M14, putative	0.140583	0.734009		Tb927.11.8770	ATP-dependent RNA helicase FAL1, putative	-0.0472047	0.122194
Tb927.10.10770	Generative cell specific 1 protein, putative (GCS1)	-0.129274	0.210378		Tb927.10.540	ATP-dependent RNA helicase SUB2, putative (SUB2)	-0.148892	0.347764
Tb927.10.10780	hypothetical protein, conserved	-0.0120054	0.0346618		Tb927.4.2390	ATP-dependent RNA helicase, putative	-0.156483	0.798908
Tb927.10.1080	40S ribosomal protein S23, putative (RPS23)	0.0302902	0.0648758		Tb927.4.3890	ATP-dependent RNA helicase, putative	-0.208967	0.844963
Tb927.10.10800	palmitoyl acyltransferase 2, putative	0.00981948	0.0214468		Tb927.5.2290	ATP-dependent RNA helicase, putative	-0.235894	1.2513
Tb927.10.10810	adenosine deaminase-like protein	0.274888	1.5596		Tb927.11.4380	ATP-dependent RNA helicase, putative	-0.340144	2.01415
Tb927.10.10820	hypothetical protein, conserved	-0.0855454	0.322989		Tb927.10.16150	ATP-dependent zinc metallopeptidase, putative	-0.0357936	0.147188
Tb927.10.10830	RGG-containing protein 2 (RGG2)	-0.112858	0.289478		Tb927.3.1860	ATP-grasp domain containing protein, putative	0.126327	0.661385
Tb927.10.10840	Plexin repeat, putative (ESP15)	0.0910438	0.276455		Tb927.11.7570	ATP-grasp domain containing protein, putative	-0.0918542	0.32537
Tb927.10.10850	argonaute-like protein (AGO1)	0.0898852	0.293882		Tb927.7.5080	ATP-NAD kinase-like protein	-0.222959	1.06419
Tb927.10.10860	hypothetical protein, unlikely	#N/A	#N/A		Tb927.9.15240	ATP11 protein, putative	0.10196	0.11484
Tb927.10.10870	protein kinase, putative	-0.141597	0.441012		Tb927.10.13850	ATP12 chaperone protein, putative	-0.189029	0.921679
Tb927.10.10880	ATP-binding cassette sub-family F member 1, putative (ABCF1)	-0.133734	0.508955		Tb927.11.3360	ATPase family associated with various cellular activities (AAA), putative	0.12551	0.650871
Tb927.10.10980	heat shock protein 90, putative	-0.0859961	0.151533		Tb927.10.2760	ATPase family associated with various cellular activities (AAA), putative	-0.139681	0.739887
Tb927.10.10990	predicted WD40 repeat protein	0.167142	0.420082		Tb927.5.960	ATPase family associated with various cellular activities (AAA), putative	-0.142015	0.473792
Tb927.10.1100	60S ribosomal protein L9, putative	0.0411294	0.103081		Tb927.7.2950	ATPase family associated with various cellular activities (AAA), putative	-0.18401	0.608116
Tb927.10.11000	hypothetical protein, conserved	-0.120542	0.346419		Tb927.6.2930	ATPase family associated with various cellular activities (AAA), putative	-0.225497	1.49465
Tb927.10.11010	hypothetical protein, conserved	0.189865	0.676661		Tb927.7.6740	ATPase family associated with various cellular activities (AAA), putative	-0.313679	1.97318
Tb927.10.11020	DNA mismatch repair protein MSH2, putative (MSH2)	0.0520548	0.145932		Tb927.11.5280	ATPase subunit 9, putative	0.278159	0.460547
Tb927.10.11030	Archaic translocase of outer membrane 11 kDa subunit (ATOM11)	-0.350031	1.2512		Tb927.7.1470	ATPase subunit 9, putative	-0.0463417	0.054806
Tb927.10.11040	hypothetical protein, conserved	0.0869046	0.310005		Tb927.10.1570	ATPase subunit 9, putative	-0.207429	0.593508
Tb927.10.11050	hypothetical protein, conserved	0.145466	0.470373		Tb927.11.9160	ATPase-like protein, putative	-0.194157	0.712461
Tb927.10.11060	hypothetical protein, conserved	0.00756886	0.0168525		Tb927.7.6930	ATPase, putative	0.276864	1.5021
Tb927.10.11070	hypothetical protein, conserved	0.00256977	0.00450591		Tb927.10.8070	ATPase, putative	0.226613	0.651382
Tb927.10.11080	paraflagellar rod protein	0.262018	0.541677		Tb927.10.7990	ATPase, putative	-0.150682	0.786103
Tb927.10.11090	hypothetical protein, conserved	-0.0459627	0.181038		Tb927.11.960	ATPase, putative	-0.157019	0.815059
Tb927.10.1110	kinesin, putative	0.355731	1.21092		Tb927.9.8250	atypical dual specificity phosphatase, putative	-0.00677828	0.0229922
Tb927.10.11100	deoxyribodipyrimidine photo-lyase, putative	-0.100448	0.361299		Tb927.11.14260	atypical dual specificity phosphatase, putative	-0.232763	1.0765
Tb927.10.11110	hypothetical protein, conserved	-0.241511	0.6485		Tb927.11.8220	aurora B kinase (AUK1)	-0.0467461	0.1587
Tb927.10.11120	hypothetical protein, conserved	0.160151	0.714913		Tb927.11.16290	AUT2/APG4/ATG4 cysteine peptidase, putative (ATG4.1)	-0.200515	0.758014
Tb927.10.11130	SET domain containing protein, putative	0.018213	0.0462289		Tb927.6.1690	AUT2/APG4/ATG4 cysteine peptidase, putative (ATG4.2)	-0.367118	1.69086
Tb927.10.11140	hypothetical protein, conserved	0.000772136	0.00149284		Tb927.5.3270	Autophagy protein Apg6, putative	0.199948	0.718476
Tb927.10.11150	hypothetical protein, conserved	-0.00226989	0.00316249		Tb927.11.990	autophagy protein APG9, putative	0.0601828	0.193145
Tb927.10.11160	HIRA-interacting protein 5, putative	0.0550301	0.150023		Tb927.9.13380	Autophagy-related protein 24 (ATG24)	-0.0728969	0.265471
Tb927.10.11170	hypothetical protein, conserved	0.0549763	0.170956		Tb927.6.3940	Autophagy-related protein 27, putative	-0.287678	1.18468
Tb927.10.11180	Ubiquitin-like modifier-activating enzyme ATG7, putative (ATG7)	0.26815	1.49859		Tb927.10.11800	Axonemal inner arm dynein light chain, putative	0.192648	0.789692
Tb927.10.11190	tRNA-splicing ligase RtcB, putative	0.202752	0.686343		Tb927.1.2670	axoneme central apparatus protein (PF16)	0.297419	1.45008
Tb927.10.1120	hypothetical protein, conserved	0.368395	1.1913		Tb927.10.14440	b9 domain-containing protein 1 (b9d1)	-0.0252428	0.07539
Tb927.10.11200	hypothetical protein, conserved	0.0408233	0.107253		Tb927.11.380	B9 domain-containing protein 2 (b9d2)	0.214623	0.915571
Tb927.10.11210	hypothetical protein, conserved	-0.0616948	0.121376		Tb927.9.10670	Bardet-Biedl syndrome 1 protein homolog (BBS1-like protein 1), putative	0.109997	0.371643
Tb927.10.11220	procyclic form surface phosphoprotein (PSSA-2)	0.213146	0.554681		Tb927.10.6830	Bardet-Biedl syndrome 4 protein, putative (BBS4)	-0.0472342	0.120344
Tb927.10.11230	Ras-induced vulval development antagonist, putative	0.370359	1.15377		Tb927.9.15640	BARP protein (BARP)	0.709479	2.66319
Tb927.10.11240	hypothetical protein, conserved	0.294758	1.51589		Tb927.9.10970	Bem46-like serine peptidase	-0.118687	0.502988
Tb927.10.11250	BRE1 E3 ubiquitin ligase, putative	0.387889	2.46237		Tb927.10.9230	beta adaptin, putative	-0.20456	0.903705
Tb927.10.11260	hypothetical protein, conserved	-0.0442716	0.107576		Tb927.2.6050	beta prime COP protein	0.0800066	0.253222
Tb927.10.11270	RNA-binding protein, putative (RBP23)	-0.170932	0.241395		Tb927.1.2330	beta tubulin	-0.0916251	0.162406
Tb927.10.11280	hypothetical protein	-0.142819	0.113049		Tb927.10.11930	beta-D-hydroxybutyrate dehydrogenase	-0.319111	1.00542
Tb927.10.11290	hypothetical protein, conserved	0.00831597	0.00877727		Tb927.2.3910	beta-ketoacyl synthase family protein, putative	-0.265908	1.06832
Tb927.10.1130	dynein arm light chain, axonemal, putative	0.443717	2.58671		Tb927.2.5210	beta-ketoacyl-ACP reductase	0.11031	0.473084
Tb927.10.11300	paraflagellar rod component, putative (PFC16)	0.0793873	0.209696		Tb927.8.6420	beta-ketoacyl-ACP reductase 2 (KAR2)	-0.0263633	0.0680734
Tb927.10.11310	intraflagellar transport protein 57/55 (IFT57/55)	-0.000486137	0.000423928		Tb927.8.3280	Beta-lactamase superfamily domain containing protein, putative	-0.0385826	0.0954591
Tb927.10.11330	EF-hand domain pair, putative	0.0077219	0.0184178		Tb927.5.2800	Beta-lactamase superfamily domain containing protein, putative	-0.0868258	0.399075
Tb927.10.11340	hypothetical protein, conserved	0.0389746	0.106763		Tb927.7.3170	Beta-lactamase superfamily domain containing protein, putative	-0.146625	0.777643
Tb927.10.11350	hypothetical protein, conserved	0.160381	0.430655		Tb927.4.1480	Beta-lactamase superfamily domain/DNA repair metallo-beta-lactamase, putative	0.0943455	0.373228
Tb927.10.11360	protein phosphatase 2A regulatory subunit, putative	0.171611	0.668932		Tb927.10.12890	bifunctional aminoacyl-tRNA synthetase, putative	0.36092	1.33851
Tb927.10.11370	hypothetical protein, conserved	-0.0772079	0.240342		Tb927.10.8820	bilobe protein, conserved	0.293859	1.68372
Tb927.10.11380	hypothetical protein, conserved	-0.16246	0.274465		Tb927.4.3120	bilobe protein, conserved	0.223323	1.12774
Tb927.10.11390	60S ribosomal protein L6, putative	0.0775994	0.187387		Tb927.8.3010	bilobe protein, conserved	0.154484	0.574893
Tb927.10.1140	epsilon tubulin (TUBE1)	0.201752	0.685575		Tb927.10.850	bilobe protein, conserved	0.0803071	0.305012
Tb927.10.11400	WD domain, G-beta repeat, putative	0.0890174	0.193301		Tb927.7.7000	bilobe protein, conserved	-0.152157	0.296382
Tb927.10.11410	hypothetical protein, conserved	-0.198453	1.0091		Tb927.10.3010	bilobe protein, conserved	-0.201147	0.942632
Tb927.10.11420	hypothetical protein, conserved	-0.19916	0.511535		Tb927.11.10060	Biotin--acetyl-CoA-carboxylase ligase, putative	-0.477017	0.618568
Tb927.10.11430	hypothetical protein, conserved	0.297097	0.864072		Tb927.8.2980	Bis(5'-adenosyl)-triphosphatase, putative	-0.132524	0.558579
Tb927.10.11440	G1 cyclin CycE4, putative (CYC5)	0.0244091	0.0480236		Tb927.10.8230	bloodstream- specific protein 2 precursor (PDI2)	-0.24821	0.788954
Tb927.10.11450	TFIIF-stimulated CTD phosphatase, putative	-0.0272422	0.0569236		Tb927.8.6190	BolA-like protein, putative	0.229066	0.884978
Tb927.10.11470	hypothetical protein, conserved	-0.0809905	0.25349		Tb927.10.260	BolA-like protein, putative	0.117977	0.336106
Tb927.10.11480	hypothetical protein, conserved	-0.189782	0.633878		Tb927.10.9400	branch point binding protein, putative	-0.209131	0.715798
Tb927.10.11490	unspecified product	#N/A	#N/A		Tb927.2.4590	branched-chain amino acid aminotransferase, putative	0.303262	0.798667
Tb927.10.1150	hypothetical protein, conserved	0.352369	1.10555		Tb927.10.6770	BRCA1 C Terminus (BRCT) domain containing protein, putative	-0.0301768	0.0372984
Tb927.10.11500	conserved protein	-0.146469	0.39125		Tb927.1.640	BRCA2	0.139872	0.508698
Tb927.10.11510	hypothetical protein, conserved	-0.105318	0.393911		Tb927.10.11250	BRE1 E3 ubiquitin ligase, putative	0.509693	3.91348
Tb927.10.11520	hypothetical protein, conserved	-0.253129	0.755021		Tb927.3.2830	brix domain containing protein, putative	-0.289177	0.657591
Tb927.10.11530	hypothetical protein, conserved	-0.360301	1.79554		Tb927.3.2240	BRO1-like domain containing protein, putative	0.117964	0.34997
Tb927.10.11540	40S ribosomal protein S3, putative (RPS3)	-0.0731254	0.191468		Tb927.11.2280	BRO1-like domain/ALIX V-shaped domain binding to HIV, putative	0.189873	0.922003
Tb927.10.11550	hypothetical protein, conserved	0.106635	0.362971		Tb927.10.7420	bromodomain factor 2 protein, putative	0.113548	0.279101
Tb927.10.11560	hypothetical protein, conserved	-0.0203694	0.0565219		Tb927.11.10070	Bromodomain, putative	0.0366855	0.111235
Tb927.10.11570	hypothetical protein, conserved	-0.141972	0.650488		Tb927.11.13400	Bromodomain, putative	-0.00568345	0.0190398
Tb927.10.11580	predicted WD40 repeat protein	-0.089818	0.32432		Tb927.7.4380	Bromodomain, putative	-0.0326108	0.0907713
Tb927.10.11590	nicotinate phosphoribosyltransferase, putative	-0.138743	0.697608		Tb927.9.3630	BSD domain containing protein, putative	0.160328	0.683763
Tb927.10.1160	hypothetical protein, conserved	0.420803	2.2827		Tb927.11.8080	btb/poz domain containing protein, putative	0.00329753	0.00670508
Tb927.10.11600	hypothetical protein, conserved	-0.00705313	0.0177798		Tb927.9.13060	btb/poz domain containing protein, putative	-0.0110101	0.025692
Tb927.10.11610	SKP1-like protein	-0.150143	0.33379		Tb927.10.13980	btb/poz domain containing protein, putative	-0.110442	0.352565
Tb927.10.11620	calcium-transporting ATPase, putative	0.0303751	0.0813255		Tb927.9.1700	btb/poz domain containing protein, putative	-0.123411	0.731107
Tb927.10.11630	PSP1 C-terminal conserved region, putative	0.413502	0.469755		Tb927.11.3960	btb/poz domain containing protein, putative	-0.232926	1.26666
Tb927.10.11640	Protein prenyltransferase alpha subunit repeat, putative	0.12106	0.443877		Tb927.7.6320	BTB/POZ domain/Regulator of chromosome condensation (RCC1) repeat, putative	0.151823	0.401944
Tb927.10.11650	hypothetical protein, conserved	-0.121305	0.323438		Tb927.8.600	Bucentaur or craniofacial development, putative	-0.26323	0.98981
Tb927.10.11660	hypothetical protein, conserved	-0.114244	0.485631		Tb927.7.1600	C-1-tetrahydrofolate synthase, cytoplasmic, putative	-0.058293	0.0940932
Tb927.10.11670	hypothetical protein, conserved	-0.135914	0.794889		Tb927.11.15530	C-14 sterol reductase, putative	-0.144374	0.321375
Tb927.10.11680	chloride channel protein, putative	-0.191695	0.928987		Tb927.4.4080	C-5 sterol desaturase, putative	-0.319807	1.65104
Tb927.10.11690	YEATS family, putative	-0.11745	0.465132		Tb927.3.4650	C-8 sterol isomerase, putative	-0.104554	0.268858
Tb927.10.1170	intraflagellar transport protein 172 (IFT172)	0.0468412	0.143637		Tb927.11.9110	C-terminal motor kinesin, putative	-0.0291443	0.0819931
Tb927.10.11700	guanylate kinase, putative	-0.305432	0.831547		Tb927.10.14890	C-terminal motor kinesin, putative (TBKIFC1)	-0.492278	1.31017
Tb927.10.11710	hypothetical protein	-0.447426	1.53908		Tb927.4.2080	C2 domain containing protein (CC2D)	0.398305	2.00608
Tb927.10.11720	CW-type Zinc Finger, putative	0.0282963	0.104767		Tb927.10.5260	C2 domain containing protein, putative	0.0191488	0.0471291
Tb927.10.11730	zinc finger protein family member, putative (ZC3H33)	0.0324205	0.116607		Tb927.4.4190	C2 domain containing protein, putative	-0.0982709	0.315266
Tb927.10.11740	hypothetical protein, unlikely	#N/A	#N/A		Tb927.8.8150	C2 domain containing protein, putative	-0.360098	1.08845
Tb927.10.11750	hypothetical protein, conserved	-0.0135219	0.020425		Tb927.7.5300	C2 domain/Ankyrin repeats (3 copies), putative	-0.121336	0.395747
Tb927.10.11760	pumilio/PUF RNA binding protein 6 (PUF6)	0.148952	0.286178		Tb927.6.3250	C2H2 type zinc-finger (2 copies), putative	-0.403536	0.948186
Tb927.10.11770	hypothetical protein, conserved	0.322682	0.932375		Tb927.3.1540	CAAX amino terminal protease, putative	-0.335229	0.709855
Tb927.10.11780	hypothetical protein, conserved	0.133846	0.324875		Tb927.11.11610	Cactus-binding C-terminus of cactin protein, putative	-0.0941384	0.499856
Tb927.10.11790	hypothetical protein, unlikely	#N/A	#N/A		Tb927.4.410	CAF 40 (CAF40)	-0.165595	0.918588
Tb927.10.1180	hypothetical protein, conserved	0.189008	0.826197		Tb927.10.370	calcineurin B subunit, putative (CNB)	0.403223	1.75871
Tb927.10.11800	Axonemal inner arm dynein light chain, putative	0.175127	0.692145		Tb927.9.15460	calcium motive p-type ATPase, putative	-0.136208	0.138322
Tb927.10.11810	hypothetical protein, conserved	-0.0297502	0.0874965		Tb927.11.1350	calcium uniporter protein, mitochondrial (MCU)	-0.397465	1.55589
Tb927.10.11820	hypothetical protein, conserved	-0.128193	0.444989		Tb927.6.2720	calcium-binding protein, putative	0.298195	2.0592
Tb927.10.11830	hypothetical protein, conserved	-0.0122508	0.028909		Tb927.5.3400	calcium-translocating P-type ATPase	-0.385534	1.33962
Tb927.10.11850	WD domain, G-beta repeat, putative	-0.0253193	0.0682308		Tb927.10.11620	calcium-transporting ATPase, putative	-0.277146	1.33464
Tb927.10.11860	Cornifin (SPRR) family, putative	0.0631135	0.120203		Tb927.9.4820	calcium/potassium channel (CAKC), putative	-0.294342	0.9338
Tb927.10.11870	mitochondrial RNA binding protein (MRB11870)	-0.141716	0.532711		Tb927.11.13020	calmodulin	0.080145	0.147995
Tb927.10.11880	hypothetical protein, conserved	-0.0357847	0.0879893		Tb927.11.4880	Calmodulin-binding, putative	0.463129	3.1824
Tb927.10.11890	hypothetical protein, conserved	-0.209749	1.20008		Tb927.9.3390	Calmodulin-binding, putative	0.413505	2.88486
Tb927.10.1190	hypothetical protein, conserved	0.335308	1.35513		Tb927.9.11230	calmodulin-like protein, putative	0.170952	0.640295
Tb927.10.11900	thioredoxin, putative	-0.226274	0.982633		Tb927.11.9790	calmodulin, putative	0.371179	1.73847
Tb927.10.11910	major facilitator superfamily, putative	-0.476269	2.92895		Tb927.11.7940	calmodulin, putative	0.312595	1.04922
Tb927.10.11920	hypothetical protein, conserved	-0.100227	0.352467		Tb927.6.4710	calmodulin, putative	0.136368	0.53927
Tb927.10.11930	beta-D-hydroxybutyrate dehydrogenase	-0.324127	1.03116		Tb927.9.6130	calmodulin, putative	0.126458	0.504923
Tb927.10.11940	ABC1 protein, putative	-0.38491	1.50967		Tb927.11.3680	calmodulin, putative	0.0250967	0.0590572
Tb927.10.11950	hypothetical protein, conserved	0.102743	0.208566		Tb927.1.2150	calpain-like cysteine peptidase, Clan CA, family C2	0.608451	0.891414
Tb927.10.11960	hypothetical protein, conserved	-0.106245	0.303345		Tb927.7.4060	calpain-like cysteine peptidase, putative	0.378248	0.9908
Tb927.10.11970	glutamine aminotransferase (GlnAT) (GlnAT)	0.0629039	0.137959		Tb927.9.7540	calpain-like cysteine peptidase, putative	0.361371	0.880916
Tb927.10.11980	QA-SNARE protein putative	-0.0933097	0.248187		Tb927.11.1130	calpain-like cysteine peptidase, putative	0.0467275	0.0637592
Tb927.10.11990	RNA-binding protein	-0.392809	0.658793		Tb927.6.3310	calpain-like cysteine peptidase, putative	-0.292793	1.58199
Tb927.10.1200	Programmed cell death protein 2, C-terminal putative domain containing protein, putative	0.378373	1.58874		Tb927.4.3940	calpain-like cysteine peptidase, putative (CALP2)	0.14803	0.321995
Tb927.10.12000	iron-sulfur cluster assembly protein, putative	-0.0777598	0.22864		Tb927.1.2110	Calpain-like protein 1.2 (CALP1.2)	0.59126	1.15019
Tb927.10.12010	hypothetical protein, conserved	-0.172038	0.62447		Tb927.1.2120	Calpain-like protein CALP1.3 (CALP1.3)	0.230461	0.677104
Tb927.10.12020	recA bacterial DNA recombination protein, putative	-0.21203	0.932107		Tb927.1.2260	calpain-like protein fragment, putative	0.860393	4.68672
Tb927.10.12030	hypothetical protein, conserved	0.0895145	0.220985		Tb927.1.2160	calpain-like protein fragment, putative	0.720809	1.12793
Tb927.10.12040	mitogen-activated protein kinase 11, putative	-0.0909062	0.19249		Tb927.1.2230	calpain-like protein fragment, putative	0.71601	3.89617
Tb927.10.12050	hypothetical protein, conserved	-0.157059	0.511503		Tb927.11.4640	calpain-like protein, putative	-0.237583	1.08756
Tb927.10.12060	hypothetical protein, conserved	0.131709	0.184038		Tb927.11.1100	calpain, putative	0.17223	0.138066
Tb927.10.12080	hypothetical protein, conserved	-0.132244	0.282699		Tb927.8.8330	calpain, putative	-0.0667088	0.0896187
Tb927.10.12090	RNA-binding protein, putative (RBP7A)	-0.323961	1.3519		Tb927.7.4600	Calponin homology (CH) domain containing protein, putative	0.0641608	0.209749
Tb927.10.1210	katanin, putative	0.331803	1.94543		Tb927.11.11000	Calponin homology (CH) domain containing protein, putative	0.0382903	0.107098
Tb927.10.12100	RNA-binding protein, putative (RBP7B)	-0.200621	0.360411		Tb927.4.5010	calreticulin, putative	-0.147987	0.309503
Tb927.10.12110	hypothetical protein, conserved	-0.0357055	0.0914502		Tb927.8.7410	calreticulin, putative	-0.161551	0.390156
Tb927.10.12120	hypothetical protein, conserved	-0.0920193	0.271609		Tb927.10.6980	caltractin, putative	-0.113168	0.418732
Tb927.10.12130	Ubiquitin family, putative	0.0420623	0.0964976		Tb927.10.5240	cAMP binding protein, putative	0.0809871	0.215928
Tb927.10.12140	hypothetical protein, conserved	-0.177931	0.516288		Tb927.10.13000	cAMP phosphodiesterase A, putative (PDEA)	0.413886	2.94938
Tb927.10.12150	hypothetical protein, conserved	-0.0600996	0.102625		Tb927.11.16210	cAMP response protein 1, putative (CARP1)	0.228982	0.876437
Tb927.10.12160	hypothetical protein, conserved	-0.07556	0.194428		Tb927.9.11100	cAMP-dependent protein kinase catalytic subunit 1 (PKAC1)	0.285902	1.14821
Tb927.10.12170	RAB-interacting protein, putative	-0.199629	0.557857		Tb927.9.11030	cAMP-dependent protein kinase catalytic subunit 2 (PKAC2)	0.188901	0.285847
Tb927.10.12180	hypothetical protein, conserved	0.065869	0.169998		Tb927.9.5040	cAMP-specific phosphodiesterase (PDEB1)	0.248903	0.935736
Tb927.10.12190	RAB-interacting protein, putative	-0.104897	0.315804		Tb927.9.5100	cAMP-specific phosphodiesterase (PDEB2)	0.257986	0.761967
Tb927.10.12200	hypothetical protein, conserved	-0.291535	1.28668		Tb927.9.6880	cAMP-specific phosphodiesterase, putative	0.280972	0.984654
Tb927.10.12210	ribulose-5-phosphate 3-epimerase, putative	-0.0779318	0.166861		Tb927.11.8260	carbonic anhydrase-like protein	-0.387152	2.76067
Tb927.10.12220	hypothetical protein, conserved	-0.201801	1.10647		Tb927.11.2500	carboxypeptidase, putative	-0.184544	0.378772
Tb927.10.12230	hypothetical protein, conserved	-0.0192471	0.0414825		Tb927.4.2560	cardiolipin synthetase (cls)	-0.122761	0.368561
Tb927.10.12240	3-ketoacyl-CoA reductase, putative	-0.282229	0.884098		Tb927.11.2230	carnitine O-acetyltransferase, putative (CAT)	-0.0623136	0.161094
Tb927.10.12250	hypothetical protein, conserved	-0.135708	0.418198		Tb927.7.2250	carnitine O-palmitoyltransferase II, putative	-0.123042	0.613571
Tb927.10.12260	cytosolic nonspecific dipeptidase, putative	-0.327755	0.550755		Tb927.3.3900	carnitine O-palmitoyltransferase II, putative (CPT II)	0.184329	0.269137
Tb927.10.12270	methyltransferase domain containing protein, putative	-0.164373	0.122769		Tb927.8.590	carnitine O-palmitoyltransferase, putative	-0.147459	0.503982
Tb927.10.12280	hypothetical protein	-0.583084	0.33386		Tb927.3.1630	casein kinase 1, putative (CK1)	0.433246	0.487989
Tb927.10.12290	UDP-Gal or UDP-GlcNAc-dependent glycosyltransferase, putative	-0.240263	1.02805		Tb927.5.790	casein kinase I isoform 1 (CK1.1)	-0.0827775	0.181913
Tb927.10.1230	hypothetical protein, conserved	-0.367117	3.65074		Tb927.10.2390	casein kinase I, putative	-0.100153	0.205476
Tb927.10.12300	hypothetical protein, conserved	-0.00704087	0.0104457		Tb927.11.10820	Casein kinase II subunit beta, putative	-0.144626	0.366095
Tb927.10.12310	helicase-like protein	-0.150794	0.375372		Tb927.2.2430	casein kinase II, alpha chain (CK2A2)	0.146303	0.589876
Tb927.10.12320	hypothetical protein	-0.0700143	0.248399		Tb927.9.14430	casein kinase II, putative	0.0732048	0.302379
Tb927.10.12330	zinc finger protein family member, putative (ZC3H34)	-0.44727	1.39412		Tb927.11.12220	catalytic subunit of the vacuolar transporter chaperone 4	0.212639	1.19047
Tb927.10.12340	hypothetical protein, conserved	0.08988	0.18663		Tb927.11.15050	Cation efflux family, putative	-0.00419924	0.0127959
Tb927.10.12350	hypothetical protein, conserved	-0.142071	0.597014		Tb927.11.1910	cation transporter protein, putative	-0.0515436	0.151026
Tb927.10.12360	hypothetical protein, conserved	0.169495	0.588741		Tb927.9.5490	cation transporter, putative	0.269971	1.79586
Tb927.10.12370	gamma-glutamylcysteine synthetase (GCS)	-0.0416451	0.0797783		Tb927.10.15940	cation transporter, putative	-0.138969	0.546211
Tb927.10.12380	chaperone protein DNAj, putative	0.134424	0.681595		Tb927.11.8990	cation transporter, putative	-0.430789	0.800765
Tb927.10.12390	hypothetical protein, conserved	0.203908	1.0355		Tb927.8.650	cation-transporting ATPase, putative	-0.299572	1.09592
Tb927.10.1240	hypothetical protein, conserved	-0.178288	0.755364		Tb927.6.4660	cationic amino acid transporter, putative	0.110489	0.350543
Tb927.10.12400	membrane transporter protein, putative	0.0835374	0.213526		Tb927.4.3670	CBF/Mak21 family, putative	-0.349944	1.39269
Tb927.10.12410	hypothetical protein, conserved	-0.170852	0.682999		Tb927.10.6320	CBF/Mak21 family, putative	-0.414372	1.10986
Tb927.10.12420	predicted S. cerevisiae Got1 homologue	-0.219599	0.926041		Tb927.11.2120	CBF/Mak21 family, putative	-0.544597	1.47369
Tb927.10.12430	Noc2p family, putative	-0.309084	0.557955		Tb927.4.4030	CCCH zinc finger in TRM13 protein/U11-48K-like CHHC zinc finger/Methyltransferase TRM13, putative	-0.448416	0.958303
Tb927.10.12440	kinesin, putative	0.250099	0.882605		Tb927.6.600	CCR4 associated factor, putative (CAF1)	1.52793	11.1923
Tb927.10.12450	SNARE domain-containing protein, putative	-0.0531383	0.14256		Tb927.10.8720	CCR4-NOT transcription complex subunit 10, putative	-0.0237482	0.0549885
Tb927.10.12460	Zinc finger, C3HC4 type (RING finger), putative	0.0449158	0.110251		Tb927.6.850	ccr4-not transcription complex subunit 2 (NOT2)	0.245729	0.89174
Tb927.10.12470	hypothetical protein, conserved	0.0990871	0.470783		Tb927.10.8190	CCT-theta, putative	-0.147667	0.355949
Tb927.10.12480	UAA transporter family, putative	-0.0796744	0.237033		Tb927.10.1070	cdc2-related kinase 1, putative (CRK1)	-0.0525968	0.167579
Tb927.10.12490	kinesin, putative	0.220966	1.32665		Tb927.3.4670	cdc2-related kinase 10, putative (CRK10)	0.282219	0.579212
Tb927.10.1250	Aminoacyl-tRNA editing domain containing protein, putative	-0.305352	1.0863		Tb927.11.12310	cdc2-related kinase 12 (CRK12)	-0.0895423	0.267597
Tb927.10.12500	P-type H+-ATPase, putative	-0.134404	0.358346		Tb927.7.7360	cdc2-related kinase 2 (CRK2)	-0.417895	3.37296
Tb927.10.12510	P-type H+-ATPase, putative	-0.124393	0.382208		Tb927.10.4990	cdc2-related kinase 3, putative (CRK3)	0.439664	1.59581
Tb927.10.12520	hypothetical protein, conserved	0.140097	0.652464		Tb927.11.1180	cdc2-related kinase 6, putative (CRK6)	-0.677592	2.17464
Tb927.10.12540	NADH-ubiquinone oxidoreductase complex I subunit, putative (NDUFS1)	0.0238064	0.0693088		Tb927.11.7160	cdc2-related kinase 8, putative (CRK8)	-0.0978502	0.229567
Tb927.10.12550	hypothetical protein, conserved	-0.01637	0.028741		Tb927.2.4510	cdc2-related kinase 9 (CRK9)	0.0342236	0.0905713
Tb927.10.12560	hypothetical protein	0.698608	0.259189		Tb927.7.220	CDP-DAG synthase (CDS)	0.0336108	0.0995709
Tb927.10.12570	hypothetical protein	0.784298	0.408028		Tb927.9.1610	CDP-diacylglycerol--inositol 3-phosphatidyltransferase, putative	-0.165125	0.65793
Tb927.10.12580	hypothetical protein	0.379307	0.165575		Tb927.7.5570	cell cycle associated protein MOB1-A (MOB1A)	-0.57014	2.83308
Tb927.10.12590	hypothetical protein, conserved	0.00849172	0.021817		Tb927.1.1060	Cell cycle checkpoint protein RAD1-like, putative	0.0363494	0.0861346
Tb927.10.1260	aspartyl-tRNA synthetase, putative	-0.218286	0.942341		Tb927.5.760	cell cycle sequence binding phosphoprotein (RBP33), putative	0.0497151	0.127578
Tb927.10.12600	methyltransferase domain containing protein, putative	-0.247025	1.02661		Tb927.11.7140	cell cycle sequence binding phosphoprotein (RBP45), putative	-0.0812979	0.372638
Tb927.10.12610	hypothetical protein	0.161676	0.421837		Tb927.8.5390	cell division control protein 2 homolog 4 (CRK4)	0.83974	4.2884
Tb927.10.12620	Protein of unknown function (DUF3648), putative	0.0885051	0.293009		Tb927.11.8730	Cell division control protein 48, putative	-0.444064	1.11675
Tb927.10.12630	hypothetical protein, conserved	0.104021	0.267686		Tb927.5.2060	cell division control protein, putative	-0.148953	0.635957
Tb927.10.12640	chaperone protein DNAj, putative	0.162759	0.588062		Tb927.11.2710	cell division cycle 45 (CDC45), putative	-0.202149	0.742111
Tb927.10.12650	hypothetical protein, conserved	0.716388	0.666885		Tb927.11.12430	cell division cycle phosphatase 14, putative	0.147007	0.41385
Tb927.10.12660	pumilio/PUF RNA binding protein 2 (PUF2)	0.669386	0.66578		Tb927.6.2150	cell division cycle protein 16 homolog, putative	-0.0659335	0.176278
Tb927.10.12670	hypothetical protein, conserved	0.230541	0.591612		Tb927.8.6500	cell division cycle protein 20, putative (CDC20)	-0.0942168	0.229138
Tb927.10.12680	60S ribosomal protein L34, putative	-0.0209688	0.0481438		Tb927.1.3230	cell division cycle protein, putative	-0.182028	0.919505
Tb927.10.12690	hypothetical protein, conserved	-0.117827	0.566413		Tb927.11.5340	Cell division protein kinase, putative	-0.0941293	0.27006
Tb927.10.1270	mismatch repair protein, putative	-0.138436	0.446741		Tb927.3.3970	Cell growth-regulating nucleolar protein, putative	-0.251735	0.992802
Tb927.10.12700	pyruvate dehydrogenase E1 alpha subunit, putative	0.150478	0.320087		Tb927.3.5330	centaurin beta 5 (Cnt-b5)	0.251241	1.45154
Tb927.10.12710	heat shock protein 110, putative	-0.0665165	0.129051		Tb927.7.3410	centrin-4 (Centrin4)	0.109343	0.350678
Tb927.10.12720	hypothetical protein, conserved	0.165621	0.778249		Tb927.11.13900	centrin, putative	0.476282	2.698
Tb927.10.12740	Zinc finger CCCH domain-containing protein 35 (ZC3H35)	0.194102	0.62752		Tb927.10.8710	centrin, putative	0.241249	1.13197
Tb927.10.12760	zinc finger protein family member, putative (ZC3H36)	1.07253	0.988973		Tb927.8.1080	centrin, putative	0.160769	0.509387
Tb927.10.12780	Zinc finger CCCH domain-containing protein 37 (ZC3H37)	0.0893276	0.0720758		Tb927.4.2260	centrin, putative (centrin1)	-0.040154	0.0921345
Tb927.10.12790	unspecified product	#N/A	#N/A		Tb927.7.6840	Centrosomal spindle body, CEP44, putative	-0.118866	0.244334
Tb927.10.1280	Domain of unknown function (DUF4499), putative	-0.114161	0.331939		Tb927.10.10690	CEP19-like protein, putative	-0.132445	0.394933
Tb927.10.12800	Zinc finger CCCH domain-containing protein 38 (ZC3H38)	0.173362	0.142569		Tb927.11.8860	CEP76 C2 domain containing protein, putative	0.0644371	0.171681
Tb927.10.12810	cholinephosphate cytidylyltransferase A, putative	-0.170388	0.749667		Tb927.9.9400	ceramide phosphorylethanolamine synthase	-0.106978	0.221691
Tb927.10.12820	hypothetical protein, conserved	0.14267	0.198299		Tb927.7.3220	ChaC-like protein, putative	-0.0711865	0.139017
Tb927.10.12830	acetyltransferase, putative	#N/A	#N/A		Tb927.3.1870	CHAP domain containing protein, putative	#N/A	#N/A
Tb927.10.12840	mitochondrial carrier protein (MCP12)	-0.193067	0.261518		Tb927.4.3980	chaperone protein DNAj, putative	#N/A	#N/A
Tb927.10.12850	ttaggg binding factor	0.199997	0.462373		Tb927.8.4470	chaperone protein DNAj, putative	#N/A	#N/A
Tb927.10.12860	pre-RNA processing PIH1/Nop17, putative	0.168405	0.909118		Tb927.10.14730	chaperone protein DNAj, putative	0.553568	3.07677
Tb927.10.12870	hypothetical protein, conserved	0.149646	0.669968		Tb927.1.4300	chaperone protein DNAj, putative	0.529946	1.2743
Tb927.10.12880	SET domain containing protein, putative	-0.21847	0.964403		Tb927.11.16980	chaperone protein DNAj, putative	0.30803	1.64081
Tb927.10.12890	bifunctional aminoacyl-tRNA synthetase, putative	0.164301	0.439935		Tb927.10.12380	chaperone protein DNAj, putative	0.299054	2.30116
Tb927.10.1290	hypothetical protein, conserved	-0.092017	0.162884		Tb927.3.2290	chaperone protein DNAj, putative	0.247363	0.648625
Tb927.10.12900	Complex 1 protein (LYR family), putative	-0.0155208	0.0401707		Tb927.10.12640	chaperone protein DNAj, putative	0.223621	0.920095
Tb927.10.12910	hypothetical protein, conserved	#N/A	#N/A		Tb927.4.650	chaperone protein DNAj, putative	0.209977	0.935965
Tb927.10.12920	hypothetical protein, conserved	0.163094	0.787775		Tb927.8.7010	chaperone protein DNAj, putative	0.205423	1.02825
Tb927.10.12930	hypothetical protein, conserved	0.139809	0.517418		Tb927.10.8540	chaperone protein DNAj, putative	0.144115	0.601636
Tb927.10.12940	predicted zinc finger protein	-0.0518085	0.141161		Tb927.10.9840	chaperone protein DNAj, putative	0.134195	0.441851
Tb927.10.12950	hypothetical protein, conserved	0.312447	1.61042		Tb927.8.1030	chaperone protein DNAj, putative	0.124721	0.385816
Tb927.10.12960	Ras-related protein Rab5A (RAB5A)	0.224218	0.770354		Tb927.6.3850	chaperone protein DNAj, putative	0.114447	0.289351
Tb927.10.12970	AN1-like zinc finger, putative	0.232065	0.793043		Tb927.9.14180	chaperone protein DNAj, putative	0.108183	0.428337
Tb927.10.12980	Multisite-specific tRNA:(cytosine-C(5))-methyltransferase, putative	0.0112338	0.0184891		Tb927.7.6200	chaperone protein DNAj, putative	0.106762	0.404625
Tb927.10.12990	predicted ankyrin repeat family protein	0.0515051	0.12838		Tb927.11.5220	chaperone protein DNAj, putative	0.0694297	0.273706
Tb927.10.1300	hypothetical protein, conserved	-0.0356606	0.0876139		Tb927.5.2880	chaperone protein DNAj, putative	0.0674632	0.146979
Tb927.10.13000	cAMP phosphodiesterase A, putative (PDEA)	0.225551	1.11989		Tb927.2.5160	chaperone protein DNAj, putative	0.0554815	0.0890326
Tb927.10.13010	protein kinase A catalytic subunit (PKAC3)	0.411276	2.07592		Tb927.7.740	chaperone protein DNAj, putative	0.0345557	0.0958092
Tb927.10.13020	Vacuolar protein sorting-associated protein 16 homolog, putative	0.0243983	0.0528561		Tb927.2.3960	chaperone protein DNAj, putative	0.0175061	0.0338688
Tb927.10.13030	cysteine peptidase, Clan CA, family C2, putative	-0.121795	0.272422		Tb927.1.1230	chaperone protein DNAj, putative	0.0166709	0.0442944
Tb927.10.13050	hypothetical protein, unlikely	#N/A	#N/A		Tb927.6.3120	chaperone protein DNAj, putative	0.00656561	0.00441062
Tb927.10.13060	hypothetical protein	0.511275	0.248524		Tb927.10.5040	chaperone protein DNAj, putative	-0.00231948	0.00415705
Tb927.10.13070	hypothetical protein, conserved	-0.440557	1.20995		Tb927.1.1960	chaperone protein DNAj, putative	-0.0048772	0.00987458
Tb927.10.13090	PhoD-like phosphatase, putative	0.186978	0.551584		Tb927.7.4590	chaperone protein DNAj, putative	-0.0693825	0.17344
Tb927.10.1310	Domain of unknown function (DUF4042), putative	-0.301869	2.58336		Tb927.7.680	chaperone protein DNAj, putative	-0.0706417	0.215596
Tb927.10.13110	Dynein light chain roadblock-type protein, putative	0.307736	1.59605		Tb927.4.2970	chaperone protein DNAj, putative	-0.0782924	0.246939
Tb927.10.13140	hypothetical protein, conserved	-0.0618496	0.137837		Tb927.8.1010	chaperone protein DNAj, putative	-0.0998651	0.255008
Tb927.10.13150	hypothetical protein, conserved	0.13302	0.367372		Tb927.10.2290	chaperone protein DNAj, putative	-0.101221	0.213297
Tb927.10.13160	mannosyltransferase-II, putative (TbGPI18)	-0.21844	0.625411		Tb927.9.8410	chaperone protein DNAj, putative	-0.13652	0.258234
Tb927.10.13170	hypothetical protein, conserved	-0.0698441	0.161705		Tb927.11.16740	chaperone protein DNAj, putative	-0.143027	0.608327
Tb927.10.13180	Nrap protein, putative	-0.303508	1.04594		Tb927.11.1010	chaperone protein DNAj, putative	-0.150224	0.798891
Tb927.10.13190	actin-related protein 2/3 complex subunit 1, putative (ARPC1)	0.0454713	0.112099		Tb927.8.8310	chaperone protein DNAj, putative	-0.161352	0.840415
Tb927.10.1320	hypothetical protein, conserved	-0.256794	1.74781		Tb927.3.1430	chaperone protein DNAj, putative	-0.180533	0.483449
Tb927.10.13200	hypothetical protein, conserved	-0.002257	0.00548767		Tb927.6.2480	chaperone protein DNAj, putative	-0.1841	0.925779
Tb927.10.13210	dolichyl-P-Man:GDP-ManGlcNAc2-PP-dolichyl beta-1,4-mannosyltransferase, putative	-0.0901143	0.338493		Tb927.10.13830	chaperone protein DNAj, putative	-0.200359	0.8127
Tb927.10.13220	cyclophilin type peptidyl-prolyl cis-trans isomerase, putative (PPIase)	-0.00228827	0.00384676		Tb927.7.990	chaperone protein DNAj, putative	-0.201184	0.819374
Tb927.10.13230	hypothetical protein, conserved	-0.126737	0.472354		Tb927.11.5710	chaperone protein DNAj, putative	-0.202321	1.19918
Tb927.10.13240	hypothetical protein, conserved	0.0369928	0.140154		Tb927.9.10950	chaperone protein DNAj, putative	-0.203494	0.236261
Tb927.10.13250	hypothetical protein, conserved	0.0674913	0.165005		Tb927.3.1760	chaperone protein DNAj, putative	-0.20866	1.40189
Tb927.10.13260	hypothetical protein, conserved	-0.034527	0.108287		Tb927.10.6610	chaperone protein DNAj, putative	-0.226763	1.44136
Tb927.10.13270	Periodic tryptophan protein 2 homolog, putative	-0.20467	0.316774		Tb927.7.540	chaperone protein DNAj, putative	-0.242214	1.70856
Tb927.10.13280	hypothetical protein, conserved	-0.249008	0.706208		Tb927.6.3730	chaperone protein DNAj, putative	-0.266144	1.16869
Tb927.10.13290	ethanolamine phosphotransferase (EPT)	-0.262038	0.781744		Tb927.9.8160	chaperone protein DNAj, putative	-0.298071	1.58343
Tb927.10.1330	hypothetical protein, conserved	0.092703	0.249035		Tb927.9.12730	chaperone protein DNAj, putative	-0.302646	1.07732
Tb927.10.13300	30S ribosomal protein S8, putative	-0.165324	0.79304		Tb927.7.6660	chaperone protein DNAj, putative	-0.388911	1.5552
Tb927.10.13310	DNA-directed RNA polymerase I subunit RPB5z, putative (RPB5z)	-0.221788	0.418455		Tb927.9.10010	chaperone protein DNAj, putative	-0.437744	1.88675
Tb927.10.13320	DNA-directed RNA polymerase II/III subunit, putative (RPB5)	0.244296	0.942234		Tb927.10.6510	chaperonin HSP60, mitochondrial precursor (HSP60)	0.131271	0.123298
Tb927.10.13330	paraflagellar rod component, putative (PFC20)	0.0995259	0.215039		Tb927.6.4090	chaperonin HSP60, mitochondrial precursor, putative (HSP60)	-0.0262685	0.0622068
Tb927.10.13340	unspecified product	#N/A	#N/A		Tb927.10.1970	CHAT domain containing protein, putative	0.350183	1.61863
Tb927.10.13350	hypothetical protein, conserved	0.032511	0.120353		Tb927.9.15290	CHAT domain containing protein, putative	0.127834	0.16328
Tb927.10.13360	Elongation factor Tu, mitochondrial (EF-Tu)	-0.162953	0.282538		Tb927.10.15790	CHCH domain containing protein, putative	0.34003	1.6406
Tb927.10.13370	dynein light chain Tctex-type, putative	-0.00987751	0.0280181		Tb927.8.2230	Checkpoint protein HUS1, putative (hus1)	0.0207604	0.0522546
Tb927.10.13380	hypothetical protein, conserved	0.0399433	0.111357		Tb927.8.3050	Chitobiase/beta-hexosaminidase C-terminal domain containing protein, putative	0.00967247	0.0221621
Tb927.10.13390	hypothetical protein, conserved	-0.218074	0.400148		Tb927.9.8540	chloride channel protein, putative	0.152852	0.727561
Tb927.10.1340	hypothetical protein, conserved	-0.379145	1.46524		Tb927.10.11680	chloride channel protein, putative	-0.238827	1.28676
Tb927.10.13410	hypothetical protein	1.17837	2.74441		Tb927.11.16690	chloride channel protein, putative	-0.278765	1.27754
Tb927.10.13420	hypothetical protein	1.0733	2.46412		Tb927.10.470	choline dehydrogenase, putative	0.106441	0.415782
Tb927.10.13430	citrate synthase, putative	1.08864	3.31502		Tb927.11.2090	choline kinase (EK1)	-0.273285	1.97094
Tb927.10.13440	hypothetical protein, conserved	0.245054	1.98235		Tb927.5.1140	choline/ethanolamine kinase (C/EK1)	0.0665388	0.303815
Tb927.10.13450	hypothetical protein, conserved	0.146697	0.788885		Tb927.10.8900	choline/ethanolamine phosphotransferase (CEPT)	-0.154669	0.344494
Tb927.10.13460	unspecified product	#N/A	#N/A		Tb927.10.12810	cholinephosphate cytidylyltransferase A, putative	-0.177908	0.796214
Tb927.10.13470	PA26 p53-induced protein (sestrin), putative	0.206809	1.12079		Tb927.1.3170	CHORD, putative	0.0837879	0.253088
Tb927.10.13480	protein kinase, putative	0.083628	0.227722		Tb927.10.7050	chromatin assembly factor 1 subunit B, putative	-0.0930264	0.226404
Tb927.10.13490	serine/threonine kinase, putative	0.120022	0.341406		Tb927.10.7510	chromatin binding protein, putative	-0.119517	0.380971
Tb927.10.1350	hypothetical protein, conserved	-0.24248	0.74006		Tb927.6.4820	chromosomal passenger protein (CPC1)	0.38108	2.83073
Tb927.10.13500	60S ribosomal protein L10a	0.00328876	0.0068243		Tb927.11.14840	chromosomal passenger protein (CTC2)	0.496867	0.793203
Tb927.10.13510	zinc metallopeptidase, putative	0.160677	0.815251		Tb927.9.11120	Chromosome passenger complex (CPC) protein INCENP N terminal, putative	0.0532955	0.210262
Tb927.10.13520	Zn-finger in Ran binding protein and others/FYVE zinc finger, putative	0.109432	0.345361		Tb927.7.5880	cis-prenyltransferase-like protein	-0.221842	1.03983
Tb927.10.13530	hypothetical protein	-0.0141222	0.0255692		Tb927.10.13430	citrate synthase, putative	1.55831	6.11039
Tb927.10.13540	RNA-binding protein, putative (RBP12)	0.281839	0.740387		Tb927.11.14180	CLASP N terminal, putative	-0.0585793	0.212054
Tb927.10.13550	hypothetical protein, conserved	0.196222	1.3131		Tb927.11.1390	class I transcription factor A, subunit 1 (CITFA-1)	0.069427	0.237482
Tb927.10.13560	mevalonate-diphosphate decarboxylase	-0.246293	1.14646		Tb927.9.12450	class I transcription factor A, subunit 2 (CITFA-2)	-0.0938782	0.288286
Tb927.10.13580	major facilitator superfamily protein (MFS), putative	-0.0957246	0.280632		Tb927.11.1410	class I transcription factor A, subunit 3 (CITFA-3)	-0.190781	0.492773
Tb927.10.13590	hypothetical protein, conserved	-0.247602	0.679888		Tb927.11.8310	class I transcription factor A, subunit 4 (CITFA-4)	0.000386949	0
Tb927.10.1360	hypothetical protein, unlikely	#N/A	#N/A		Tb927.8.4030	class I transcription factor A, subunit 5a (CITFA-5a)	0.216877	0.800289
Tb927.10.13600	hypothetical protein, conserved	-0.143547	0.691768		Tb927.8.4130	class I transcription factor A, subunit 5b (CITFA-5b)	0.281458	1.40244
Tb927.10.13610	zinc-finger of a C2HC-type/Double zinc ribbon, putative	0.0316157	0.0813246		Tb927.5.970	class I transcription factor A, subunit 6 (CITFA-6)	0.172533	0.793182
Tb927.10.13620	NADH-ubiquinone oxidoreductase complex I subunit,FT putative	-0.093557	0.437515		Tb927.11.10000	class-E vacuolar protein-sorting protein 24 (Vps24p), putative	0.408658	2.23963
[truncated: 6,800 more rows]
